# Supplementary material for: The cytoplasmic domain of the pseudoprotease iRhom2 mediates distinct signaling mechanisms to control activation of the cell surface protease ADAM17
Source: J Biol Chem. 2025 Aug 28;301(10):110643. doi: 10.1016/j.jbc.2025.110643 (PMC12516561; doi:10.1016/j.jbc.2025.110643)
Supplement: Figure S1 [file mmc2.xlsx]

## Sheet: All proteins
					VEC_GFP_1	VEC_GFP_2	VEC_GFP_3	VEC_KRAS_1	VEC_KRAS_2	VEC_KRAS_3	HA-iRHOM2_GFP_1	HA-iRHOM2_GFP_2	HA-iRHOM2_GFP_3	HA-iRHOM2_KRAS_1	HA-iRHOM2_KRAS_2	HA-iRHOM2_KRAS_3	VEC_GFP_1				VEC_GFP_2				VEC_GFP_3				VEC_KRAS_1				VEC_KRAS_2				VEC_KRAS_3				HA-iRHOM2_GFP_1				HA-iRHOM2_GFP_2				HA-iRHOM2_GFP_3
Accession	# AAs	MW [kDa]	calc. pI	Description	A5: Area	B5: Area	C5: Area	D5: Area	E5: Area	F5: Area	G5: Area	H5: Area	I5: Area	J5: Area	K5: Area	L5: Area	Score A2	Coverage A2	# Peptides A2	# PSM A2	Score B2	Coverage B2	# Peptides B2	# PSM B2	Score C2	Coverage C2	# Peptides C2	# PSM C2	Score D2	Coverage D2	# Peptides D2	# PSM D2	Score E2	Coverage E2	# Peptides E2	# PSM E2	Score F2	Coverage F2	# Peptides F2	# PSM F2	Score G2	Coverage G2	# Peptides G2	# PSM G2	Score H2	Coverage H2	# Peptides H2	# PSM H2	Score I2
	890	100.505	8.54346	>DEF_USER|HA-RHDF2-WT_HUMAN	0	0	0	0	0	0	42673456790	4.58745e+10	1.42046e+09	60729495800	63196530208	1.82365e+09																									692.143	50.34	50	230	964.895	49.33	47	261	161.407
P78536	824	92.9613	5.75732	Disintegrin and metalloproteinase domain-containing protein 17 OS=Homo sapiens OX=9606 GN=ADAM17 PE=1 SV=1 - [ADA17_HUMAN]	0	0	0	0	0	0	1.08142e+09	7.57123e+08	2.27715e+07	6.36751e+08	5.20979e+08	1.48144e+07																									43.5146	24.15	13	17	30.8188	14.68	10	12	12.1402
P51812	740	83.6829	6.88818	Ribosomal protein S6 kinase alpha-3 OS=Homo sapiens OX=9606 GN=RPS6KA3 PE=1 SV=1 - [KS6A3_HUMAN]	0	0	0	0	0	0	73589744	9.41628e+07	0	1.86316e+08	1.76696e+08	7.39806e+06																									4.63984	4.32	3	3	14.2996	11.89	7	7	0
P01116	189	21.642	6.771	GTPase KRas OS=Homo sapiens OX=9606 GN=KRAS PE=1 SV=1 - [RASK_HUMAN]	0	0	0	1.64643e+08	1.33083e+08	1.74765e+07	0	0	0	2.6214e+09	2.05481e+09	1.12043e+08													10.6346	19.05	3	4	18.0178	26.98	4	6	4.00435	14.29	2	2
Q8WUH6	116	11.7411	9.31982	Transmembrane protein 263 OS=Homo sapiens OX=9606 GN=TMEM263 PE=1 SV=1 - [TM263_HUMAN]	1718053092	1.4459e+09	2.26298e+07	1.71701e+09	1.13324e+09	1.23823e+08	6.00692e+08	7.11197e+08	1.18186e+07	7.94349e+08	5.52262e+08	1.07871e+07	44.5136	89.66	9	15	35.0844	57.76	5	9	5.09134	31.03	2	2	46.1899	84.48	7	13	30.374	74.14	5	8	20.2015	44.83	4	6	20.3679	57.76	5	6	26.686	57.76	5	6	6.83141
sp	109	12.6753	4.58936	CON K2M1_SHEEP|	1.70449e+09	0	0	8.58556e+07	0	0	2.84708e+09	0	0	0	0	0	40.8121	83.49	8	14									6.41905	15.6	2	2									51.8457	69.72	10	17
Q9BVA1	445	49.9209	4.89404	Tubulin beta-2B chain OS=Homo sapiens OX=9606 GN=TUBB2B PE=1 SV=1 - [TBB2B_HUMAN]	1303248784	1.07593e+09	1.09701e+07	1.16173e+09	1.43414e+09	1.13533e+08	8.80184e+09	1.05079e+10	2.85125e+08	7.80105e+09	9.98648e+09	3.10453e+08	122.874	48.99	19	39	119.685	51.46	19	31	5.06134	18.2	4	4	126.018	46.29	18	37	127.164	51.46	20	36	30.5614	31.91	10	13	329.689	74.83	29	116	401.549	74.38	29	133	92.9558
P68371	445	49.799	4.89404	Tubulin beta-4B chain OS=Homo sapiens OX=9606 GN=TUBB4B PE=1 SV=1 - [TBB4B_HUMAN]	1.41228e+09	1.31059e+09	2.04426e+07	1353215138	1.66843e+09	1.32484e+08	1.11502e+10	1.21655e+10	3.39582e+08	9818474400	1.26389e+10	3.51249e+08	135.007	60.9	23	44	148.007	60.67	21	38	9.00301	31.69	8	8	150.825	60.9	23	45	147.398	60.67	22	41	35.9446	41.12	13	17	367.263	82.02	31	130	453.291	74.38	30	147	116.283
P07437	444	49.639	4.89404	Tubulin beta chain OS=Homo sapiens OX=9606 GN=TUBB PE=1 SV=2 - [TBB5_HUMAN]	1.7062e+09	1847950805	2.24402e+07	1.67912e+09	1.9831e+09	1.32484e+08	11891065479	1.34845e+10	3.53665e+08	1.1452e+10	1.43235e+10	3.79776e+08	149.882	64.41	25	49	162.637	64.19	23	42	6.87913	25.68	7	7	165.734	64.41	24	50	161.85	68.24	24	45	47.6076	58.11	17	24	374.294	75.23	29	132	453.604	68.47	29	147	132.681
P22061	227	24.6206	7.21045	Protein-L-isoaspartate(D-aspartate) O-methyltransferase OS=Homo sapiens OX=9606 GN=PCMT1 PE=1 SV=4 - [PIMT_HUMAN]	1.9567e+09	1.82558e+09	2.99676e+07	2.34014e+09	2.12586e+09	1.99397e+08	1.97254e+09	2.3021e+09	7.62158e+07	1.94562e+09	2.31809e+09	9.85518e+07	102.979	66.08	13	40	137.649	72.25	11	36	11.9573	42.29	5	8	100.164	66.08	13	35	110.617	66.08	12	31	46.6855	51.1	8	20	106.339	66.08	12	39	114.567	62.56	11	34	24.4753
Q9BQE3	449	49.8635	5.09717	Tubulin alpha-1C chain OS=Homo sapiens OX=9606 GN=TUBA1C PE=1 SV=1 - [TBA1C_HUMAN]	2.1901e+09	2.0208e+09	2.59967e+07	1859690583	2.72075e+09	1.92931e+08	16997880910	2.29984e+10	7.45929e+08	1.76799e+10	2.20296e+10	8.46137e+08	76.1024	59.02	17	26	147.252	60.8	20	39	8.17075	20.94	7	8	63.3269	42.76	13	23	111.834	60.13	19	32	47.5842	45.88	13	19	250.667	80.18	30	76	295.526	69.93	28	83	105.591
P68363	451	50.1196	5.05908	Tubulin alpha-1B chain OS=Homo sapiens OX=9606 GN=TUBA1B PE=1 SV=1 - [TBA1B_HUMAN]	2.1901e+09	2.0208e+09	2.59967e+07	1859690583	2.72075e+09	1.92931e+08	16997880910	2.29984e+10	7.45929e+08	1.76799e+10	2.20296e+10	8.46137e+08	101.296	58.98	18	32	172.533	60.75	21	45	8.17075	27.49	9	10	83.9841	46.56	15	28	139.712	63.86	21	39	60.999	49.67	15	25	309.016	79.82	31	92	353.155	69.62	28	95	121.31
sp	645	65.8254	8.00146	CON K22E_HUMAN|	8.00147e+09	2.43413e+09	5.77118e+07	1.08168e+10	1.15519e+09	1.84416e+08	8.09709e+09	8.38398e+09	1.20642e+08	5.73575e+09	2.75417e+09	1.3538e+08	211.916	67.6	44	74	81.1299	45.89	21	27	7.45433	6.67	4	4	272.845	82.33	46	92	36.9151	23.26	10	11	19.4758	19.07	8	8	193.618	73.33	39	67	225.947	73.49	41	70	21.2354
P35908	639	65.3932	8.00146	Keratin, type II cytoskeletal 2 epidermal OS=Homo sapiens OX=9606 GN=KRT2 PE=1 SV=2 - [K22E_HUMAN]	8.00147e+09	2.43413e+09	5.77118e+07	1.08168e+10	1.15519e+09	1.84416e+08	8.09709e+09	8.38398e+09	1.20642e+08	5.73575e+09	2.75417e+09	1.3538e+08	217.494	67.29	44	75	81.1299	46.32	21	27	7.45433	6.73	4	4	267.352	82.16	46	91	36.9151	23.47	10	11	19.4758	19.25	8	8	187.365	68.39	38	66	219.153	68.54	40	69	24.1356
P04350	444	49.5539	4.88135	Tubulin beta-4A chain OS=Homo sapiens OX=9606 GN=TUBB4A PE=1 SV=2 - [TBB4A_HUMAN]	1.25167e+09	1.31059e+09	1.58539e+07	1.19115e+09	1.66843e+09	1.32484e+08	1.11502e+10	1.21655e+10	3.30507e+08	9818474400	1.26389e+10	3.14952e+08	101.447	50.68	18	35	113.865	48.65	15	29	4.60358	25	6	6	120.026	50.68	17	36	120.421	48.65	16	33	23.3495	34.46	10	13	282.142	70.95	25	100	356.369	68.24	26	115	95.4438
P20700	586	66.3676	5.16064	Lamin-B1 OS=Homo sapiens OX=9606 GN=LMNB1 PE=1 SV=2 - [LMNB1_HUMAN]	1.33679e+10	1.27631e+10	1.69523e+08	1.23502e+10	1.01383e+10	8.56412e+08	13540114128	1.18664e+10	4.65065e+08	11851610116	1.61509e+10	4.14132e+08	551.887	74.57	64	189	703.472	75.43	65	214	49.1011	36.69	19	26	489.557	73.72	62	175	583.715	68.6	61	175	120.025	51.19	27	44	501.982	68.77	61	175	594.719	67.92	61	180	116.944
P62979	156	17.9535	9.64209	Ubiquitin-40S ribosomal protein S27a OS=Homo sapiens OX=9606 GN=RPS27A PE=1 SV=2 - [RS27A_HUMAN]	7.64309e+09	1.03895e+10	9.42911e+07	8.49924e+09	1.09234e+10	4.50554e+08	1.21754e+10	15363101574	3.20931e+08	1.32387e+10	1.66871e+10	4.39873e+08	89.8876	60.26	9	29	98.0921	52.56	7	30	11.126	30.77	3	6	78.1533	54.49	8	26	111.154	62.18	9	32	33.8034	26.92	4	11	122.599	63.46	13	45	140.991	64.1	12	43	21.7007
sp	269	27.9432	6.7124	CON LYSC_LYSEN|	1.13761e+10	4.58193e+09	1.07509e+08	9.14871e+09	4.84082e+09	2.95893e+08	7.46783e+09	3689227253	1.99351e+08	6.28201e+09	3763902282	2.69678e+08	209.501	76.58	16	51	142.674	59.11	14	33	2.88929	5.2	1	1	176.893	64.68	15	46	161.573	46.84	12	37	11.3565	18.59	3	5	146.641	46.84	12	38	117.223	47.21	12	27	3.233
P08670	466	53.6191	5.12256	Vimentin OS=Homo sapiens OX=9606 GN=VIM PE=1 SV=4 - [VIME_HUMAN]	6.22214e+08	3.89756e+08	7.81204e+06	5.13147e+08	2.68826e+08	2.95899e+07	8.81686e+08	5.75253e+08	2.60414e+07	7.4687e+08	4.15942e+08	2.11745e+07	72.8887	62.88	22	27	63.5536	48.71	17	21	3.64871	14.59	5	5	54.0727	53.86	16	18	53.9771	41.2	14	17	20.5458	21.67	8	8	96.2417	60.09	24	32	94.1716	46.35	19	27	14.4426
Q13885	445	49.875	4.89404	Tubulin beta-2A chain OS=Homo sapiens OX=9606 GN=TUBB2A PE=1 SV=1 - [TBB2A_HUMAN]	1303248784	1.07593e+09	1.09456e+07	1.16173e+09	1.43414e+09	1.13533e+08	8.80184e+09	1.05079e+10	2.85125e+08	7.80105e+09	9.98648e+09	3.10453e+08	122.874	48.99	19	39	117.433	48.76	18	30	5.06134	9.44	3	3	126.018	46.29	18	37	125.055	48.76	19	35	30.5614	31.91	10	13	322.287	65.17	27	114	406.052	75.28	30	134	92.9558
P35232	272	29.7859	5.75732	Prohibitin OS=Homo sapiens OX=9606 GN=PHB PE=1 SV=1 - [PHB_HUMAN]	6.91597e+07	9.10754e+07	0	1.50361e+08	9.09739e+07	1.57768e+07	8.56798e+08	8.51843e+08	4.10189e+07	7.19359e+08	8.43615e+08	3.74919e+07	14.303	16.91	4	5	13.2109	20.22	4	4					24.3282	35.66	8	9	15.988	23.53	5	5	6.99958	12.87	3	3	55.4926	59.56	12	18	67.2289	62.87	13	19	25.6121
P35527	623	62.0268	5.23682	Keratin, type I cytoskeletal 9 OS=Homo sapiens OX=9606 GN=KRT9 PE=1 SV=3 - [K1C9_HUMAN]	3.96248e+09	6.29316e+08	3.35853e+07	5.4395e+09	4.30223e+08	1.33283e+08	2.26108e+09	1.06043e+09	5.94294e+07	2.23431e+09	8.18412e+08	6.69917e+07	178.709	70.14	29	58	87.9198	45.59	17	23	6.99045	12.84	4	4	220.595	59.71	31	65	79.324	52.01	17	21	29.5956	29.21	11	13	134.573	68.06	25	40	106.622	60.03	20	29	20.2073
Q03252	620	69.9057	5.59229	Lamin-B2 OS=Homo sapiens OX=9606 GN=LMNB2 PE=1 SV=4 - [LMNB2_HUMAN]	6.82542e+09	5.81886e+09	5.00149e+07	4.52817e+09	3.98707e+09	2.37268e+08	5.43128e+09	5.80452e+09	1.49751e+08	4.15966e+09	6.82177e+09	1.03403e+08	211.812	64.19	49	80	270.62	61.45	45	91	28.7402	21.29	16	19	176.483	59.03	40	67	206.811	58.55	41	72	67.1339	29.68	21	29	195.452	59.84	44	76	246.342	60.32	45	83	62.2078
sp	607	69.2484	6.17627	CON ALBU_BOVIN|	1.60531e+08	137153927	1.29234e+08	2.83278e+09	1.57539e+08	1.0665e+08	4.42351e+09	2.07411e+08	9.76564e+07	2.10805e+08	279890953	1.29961e+08	15.789	12.03	5	5	6.54501	5.6	2	2	52.3597	32.78	17	29	181.606	66.23	35	62	9.01896	7.58	3	3	52.4077	34.93	18	23	200.411	62.93	34	67	10.9359	9.56	4	4	52.1094
sp	412	46.6448	4.80518	CON K1M1_SHEEP|	4.27566e+09	1538481088	0	1.89276e+09	854185317	8.10052e+06	7691792195	5209927608	1.43147e+07	0	1624014131	0	150.941	70.63	29	48	0	1.7	1	1					18.4283	18.93	7	7	0	1.7	1	1	1.74648	5.1	2	2	177.104	68.45	26	53	1.62817	1.7	1	1	0
P23396	243	26.6714	9.65674	40S ribosomal protein S3 OS=Homo sapiens OX=9606 GN=RPS3 PE=1 SV=2 - [RS3_HUMAN]	1.82214e+08	1.64433e+08	3.85148e+06	3.29147e+08	2.92962e+08	1.81713e+07	2.90648e+09	2.70477e+09	6.0609e+07	2.46045e+09	2.86451e+09	7.66995e+07	16.9383	32.51	6	6	25.4272	42.39	9	9	2.52044	10.29	2	2	24.6016	35.8	8	9	26.3944	32.1	9	9	5.28733	10.29	2	2	84.8521	63.37	17	29	99.4016	72.43	20	32	30.1653
P68104	462	50.1091	9.01221	Elongation factor 1-alpha 1 OS=Homo sapiens OX=9606 GN=EEF1A1 PE=1 SV=1 - [EF1A1_HUMAN]	1.05166e+09	9.12907e+08	2.8181e+07	9.51605e+08	1.0116e+09	113854092	3.2427e+09	4.85009e+09	2.19968e+08	3961397666	3.837e+09	2.63719e+08	97.9306	36.8	14	29	91.6469	43.07	15	26	5.10779	13.42	4	5	70.898	35.5	12	23	84.4036	33.98	12	23	31.9709	32.9	9	12	163.164	54.76	18	51	196.86	56.71	19	55	54.3719
P62263	151	16.2625	10.0522	40S ribosomal protein S14 OS=Homo sapiens OX=9606 GN=RPS14 PE=1 SV=3 - [RS14_HUMAN]	6.65278e+08	6.55841e+08	5.43671e+06	7.2562e+08	7.39308e+08	30086793	1.53437e+09	2.03136e+09	3.50939e+07	2.12452e+09	1961721821	4.16678e+07	40.5702	39.07	6	12	56.9454	71.52	10	16	2.50704	17.22	3	3	40.2256	39.07	6	11	52.3799	43.05	9	14	4.91196	15.23	2	2	80.8167	70.2	11	22	72.4247	68.87	10	19	17.528
P62701	263	29.5791	10.1548	40S ribosomal protein S4, X isoform OS=Homo sapiens OX=9606 GN=RPS4X PE=1 SV=2 - [RS4X_HUMAN]	8.69023e+07	9.18786e+07	4.3778e+06	9.93139e+07	9.16464e+07	1.48068e+07	4.47657e+08	6.09732e+08	2.09843e+07	5.42178e+08	6.96946e+08	2.60975e+07	16.0189	28.14	7	8	3.48961	8.75	2	2	1.60979	3.42	1	1	17.4605	30.42	7	7	16.0474	25.86	7	7	4.73269	7.98	2	2	41.0029	42.21	11	16	50.7745	64.26	15	18	9.44795
Q5T9A4	648	72.5273	9.20264	ATPase family AAA domain-containing protein 3B OS=Homo sapiens OX=9606 GN=ATAD3B PE=1 SV=1 - [ATD3B_HUMAN]	2.09326e+09	2.48266e+09	4.09563e+07	2.08804e+09	2251663888	1.7646e+08	2.82968e+09	2.72299e+09	9.37032e+07	3.00298e+09	3865791066	9.24492e+07	191.638	47.38	30	59	233.769	48.61	34	63	21.765	15.74	11	15	187.356	45.37	29	56	239.433	51.39	33	63	55.6706	34.72	17	21	210.315	52.31	32	67	215.818	54.17	32	58	47.9007
P0DMV8	641	70.009	5.65576	Heat shock 70 kDa protein 1A OS=Homo sapiens OX=9606 GN=HSPA1A PE=1 SV=1 - [HS71A_HUMAN]	3441054270	3517150033	4.48422e+07	4.57055e+09	3.83494e+09	2.12321e+08	1.54357e+10	14920826108	3.07847e+08	2.066e+10	1.95292e+10	4.77848e+08	164.253	54.13	29	54	163.197	49.77	27	48	19.4265	22.31	10	11	165.814	57.57	30	55	178.682	57.1	29	53	52.8545	34.01	16	21	297.73	61.31	39	99	350.887	62.56	40	103	71.674
O95816	211	23.7572	6.69775	BAG family molecular chaperone regulator 2 OS=Homo sapiens OX=9606 GN=BAG2 PE=1 SV=1 - [BAG2_HUMAN]	0	0	0	0	0	0	1.87853e+08	2.52206e+08	8.70651e+06	435464013	4.40553e+08	1.72421e+07																									19.7178	31.28	5	7	21.6337	23.7	6	7	6.40015
sp	502	55.2205	6.45557	CON K2M3_SHEEP|	2.22103e+09	0	0	1.31716e+08	0	1.10696e+07	3.89438e+09	0	0	0	0	0	119.753	57.17	31	48									17.4724	11.35	6	7					4.98972	5.58	3	3	113.859	55.18	31	48
sp	403	45.9026	4.93213	CON K1M2_SHEEP|	3.61895e+09	0	0	2.67871e+08	0	8.10052e+06	7691792195	0	0	0	0	0	121.795	57.82	25	42									13.2684	14.64	5	5					1.74648	5.21	2	2	136.043	58.56	24	46
P19474	475	54.1351	6.37939	E3 ubiquitin-protein ligase TRIM21 OS=Homo sapiens OX=9606 GN=TRIM21 PE=1 SV=1 - [RO52_HUMAN]	4208405310	4.09797e+09	9.02076e+07	3.3399e+09	5.05129e+09	4.93173e+08	3.19647e+09	5.23833e+09	1.89363e+08	3604000007	5.33636e+09	1.72663e+08	169.929	49.47	26	56	217.027	53.26	25	60	21.7703	27.58	9	11	144.651	47.79	23	50	209.608	56.84	27	59	73.1302	32.63	14	24	154.209	55.37	23	52	184.984	44.42	25	56	32.8293
P32969	192	21.8498	9.94971	60S ribosomal protein L9 OS=Homo sapiens OX=9606 GN=RPL9 PE=1 SV=1 - [RL9_HUMAN]	1.54161e+08	157103950	0	1.18652e+08	133114367	1.20808e+07	1.53265e+09	1.86753e+09	4.36567e+07	1.77956e+09	1605142402	5.28934e+07	8.56891	22.92	3	3	6.22195	15.63	2	2					8.76993	21.35	3	3	9.08486	22.92	3	3	2.62681	17.19	2	2	43.42	61.46	7	14	64.7464	61.98	8	16	11.417
P62280	158	18.419	10.3013	40S ribosomal protein S11 OS=Homo sapiens OX=9606 GN=RPS11 PE=1 SV=3 - [RS11_HUMAN]	1.63057e+08	1.14369e+08	8.25456e+06	1.80213e+08	1.56502e+08	2.94718e+07	2.32032e+09	2.41226e+09	9.44559e+07	2.56628e+09	2.5766e+09	1.06573e+08	14.2386	37.97	6	8	13.9534	20.25	3	5	0	11.39	1	1	12.1359	37.97	7	8	12.1824	22.15	3	5	4.9365	17.72	2	2	51.3056	62.03	11	21	44.5098	63.29	12	18	5.8788
P04264	644	65.999	8.11865	Keratin, type II cytoskeletal 1 OS=Homo sapiens OX=9606 GN=KRT1 PE=1 SV=6 - [K2C1_HUMAN]	1.11306e+10	3272836197	3.58872e+08	1.34422e+10	1889130646	1.40108e+09	9.77049e+09	1.10631e+10	5.90816e+08	7.36955e+09	3634542523	6.33619e+08	355.317	61.49	42	109	230.857	59.78	36	64	25.3408	28.73	16	17	395.332	60.4	42	116	161.541	55.75	27	46	53.0997	27.48	18	21	281.025	58.23	36	87	329.471	58.7	40	93	49.4171
P23528	166	18.4907	8.08936	Cofilin-1 OS=Homo sapiens OX=9606 GN=CFL1 PE=1 SV=3 - [COF1_HUMAN]	4.96824e+07	2.16059e+08	0	43376622	1.04117e+08	0	2.73487e+08	4.96527e+08	8.7492e+06	1.94645e+08	374623379	0	3.80913	16.87	1	1	7.80113	23.49	2	2					3.22359	11.45	1	1	10.2601	31.93	3	3					20.5761	53.61	5	6	18.0915	40.36	4	5	0
P62241	208	24.1902	10.3159	40S ribosomal protein S8 OS=Homo sapiens OX=9606 GN=RPS8 PE=1 SV=2 - [RS8_HUMAN]	7.50768e+09	7.99471e+09	8.14028e+07	7.6826e+09	7.88558e+09	4.25292e+08	7.39089e+09	8.3263e+09	1.76488e+08	6.7497e+09	7.70717e+09	1.85773e+08	78.2632	59.13	14	29	103.633	62.02	20	35	19.377	47.12	8	11	82.7883	59.62	15	30	77.4102	59.13	13	25	29.8461	46.15	8	14	75.6576	59.13	14	27	81.9241	59.62	13	27	18.147
P13645	584	58.7917	5.21143	Keratin, type I cytoskeletal 10 OS=Homo sapiens OX=9606 GN=KRT10 PE=1 SV=6 - [K1C10_HUMAN]	5820763632	1.95113e+09	2.65931e+07	7.3204e+09	1.15746e+09	8.57996e+07	6493301046	7.99155e+09	7.32893e+07	3549420964	2230272847	6.31682e+07	185.095	59.25	32	67	117.929	46.92	23	36	9.31289	22.09	8	9	200.825	59.25	32	70	77.6556	41.27	19	25	47.0751	30.14	11	15	162.199	59.25	30	58	217.884	59.25	32	64	25.0539
P02545	664	74.0947	7.02002	Prelamin-A/C OS=Homo sapiens OX=9606 GN=LMNA PE=1 SV=1 - [LMNA_HUMAN]	2.62243e+09	2.5169e+09	1.70979e+07	2.14229e+09	1.81723e+09	7.20328e+07	1.7851e+09	1.96105e+09	2.92406e+07	1.38887e+09	2.00369e+09	2.86877e+07	132.713	50.45	31	47	165.957	58.28	41	55	11.6334	11.14	6	6	114.163	44.28	27	42	141.991	49.1	34	50	34.1796	21.39	12	14	108.172	46.54	26	40	152.334	51.36	34	51	20.6186
P62081	194	22.1133	10.0962	40S ribosomal protein S7 OS=Homo sapiens OX=9606 GN=RPS7 PE=1 SV=1 - [RS7_HUMAN]	1.53547e+08	113172081	0	1.72218e+08	6.34631e+07	2.4926e+07	7.87414e+08	1.26351e+09	3.50254e+07	9.92006e+08	7.62352e+08	3.60474e+07	11.1265	31.44	5	6	4.71789	10.31	2	2					14.5445	30.93	4	5	11.8854	26.8	3	3	2.89972	11.34	1	1	40.1819	51.55	8	12	52.1102	52.06	10	18	11.7396
Q99623	299	33.2759	9.83252	Prohibitin-2 OS=Homo sapiens OX=9606 GN=PHB2 PE=1 SV=2 - [PHB2_HUMAN]	2.00924e+08	1.86822e+08	3.37292e+06	2.3388e+08	2.06297e+08	1.46122e+07	1.29377e+09	1.39329e+09	4.62819e+07	1.22462e+09	1.1716e+09	4.51713e+07	17.3232	25.75	6	7	11.9004	16.72	4	4	0	5.69	1	1	16.4269	28.76	7	7	14.4856	19.4	5	5	5.5396	9.36	2	2	46.8647	52.17	14	19	54.5029	50.5	14	20	22.9418
P17844	614	69.1047	8.92432	Probable ATP-dependent RNA helicase DDX5 OS=Homo sapiens OX=9606 GN=DDX5 PE=1 SV=1 - [DDX5_HUMAN]	1.00876e+08	1.6539e+08	2.42391e+06	1.28714e+08	1.88274e+08	9.44766e+06	8.22283e+08	9.87852e+08	2.78061e+07	1073585036	1.50442e+09	5.34392e+07	13.0165	11.4	5	5	6.70296	4.4	2	2	0	1.3	1	1	11.9831	8.47	4	4	11.7797	9.28	4	4	2.07141	1.3	1	1	39.4448	20.52	12	18	86.7219	35.18	19	31	14.6054
P62244	130	14.83	10.1255	40S ribosomal protein S15a OS=Homo sapiens OX=9606 GN=RPS15A PE=1 SV=2 - [RS15A_HUMAN]	1.84766e+08	1.81598e+08	2.90686e+06	1.77319e+08	2.04911e+08	2.02249e+07	1.09275e+09	1.15997e+09	3.50155e+07	1.28198e+09	1.07561e+09	3.90272e+07	8.16302	25.38	3	3	10.8328	25.38	3	4	0	6.92	1	1	2.16185	6.92	1	1	12.6275	25.38	3	5	3.54336	6.92	1	2	14.4556	46.15	5	7	36.8714	52.31	6	13	10.983
Q9NVI7	634	71.3247	8.98291	ATPase family AAA domain-containing protein 3A OS=Homo sapiens OX=9606 GN=ATAD3A PE=1 SV=2 - [ATD3A_HUMAN]	1.74274e+09	1.8243e+09	3.91209e+07	1906506960	1.9163e+09	1.89483e+08	2.2414e+09	2.39807e+09	9.37032e+07	2.41333e+09	2.95264e+09	9.82835e+07	186.534	49.68	30	59	230.686	54.73	33	65	19.6351	18.93	11	15	192.492	50.16	31	62	206.489	47	30	59	52.4517	33.75	15	21	182.469	48.42	29	59	182.091	45.58	28	52	46.6184
P05198	315	36.0894	5.08447	Eukaryotic translation initiation factor 2 subunit 1 OS=Homo sapiens OX=9606 GN=EIF2S1 PE=1 SV=3 - [IF2A_HUMAN]	6.50095e+07	0	0	0	0	0	4.22359e+08	3.89777e+08	0	4.34963e+08	390906551	4.12671e+06	4.88693	6.98	2	2																					16.954	19.37	5	6	33.2093	47.94	11	13
sp	491	53.6473	5.56689	CON K2M2_SHEEP|	2.41907e+09	0	0	1.34375e+08	0	1.10696e+07	4.12046e+09	0	0	0	0	0	149.008	54.58	32	57									18.7711	14.46	7	8					4.98972	5.7	3	3	165.812	56.82	31	61
Q9BUF5	446	49.825	4.88135	Tubulin beta-6 chain OS=Homo sapiens OX=9606 GN=TUBB6 PE=1 SV=1 - [TBB6_HUMAN]	5.49328e+08	8.93045e+08	4.41749e+06	8.68116e+08	1022254386	5.43585e+07	4.89673e+09	8.22727e+09	1.63662e+08	5023424376	8.06621e+09	1.75314e+08	35.7309	20.85	8	13	31.6993	17.04	7	11	2.7858	14.13	3	3	37.0802	18.39	7	13	41.3203	19.06	8	14	9.51962	11.88	4	4	90.1515	37.89	14	36	144.556	48.65	19	53	50.0303
P62266	143	15.7977	10.4917	40S ribosomal protein S23 OS=Homo sapiens OX=9606 GN=RPS23 PE=1 SV=3 - [RS23_HUMAN]	2.88073e+09	2.97063e+09	6.32315e+07	3.57786e+09	3.14166e+09	3.52289e+08	3200094991	4.24059e+09	1.58488e+08	3.65189e+09	3.46558e+09	1.8213e+08	21.0579	35.66	4	8	22.7796	35.66	4	8	2.66673	26.57	2	2	18.4512	35.66	4	6	24.0039	35.66	4	7	11.9231	27.27	3	4	27.6104	44.06	5	9	21.0984	35.66	4	6	7.91461
P62424	266	29.977	10.6089	60S ribosomal protein L7a OS=Homo sapiens OX=9606 GN=RPL7A PE=1 SV=2 - [RL7A_HUMAN]	5.7678e+07	6.01401e+07	0	9.76517e+07	85627761	0	5.80661e+08	4.80667e+08	1.51086e+07	4.72318e+08	4.69254e+08	1.42487e+07	4.50756	6.39	2	2	14.2959	15.04	3	4					10.8798	18.05	4	4	2.46607	3.38	1	1					39.237	46.24	11	14	38.4893	37.97	10	15	6.28608
Q9BWJ5	86	10.1288	6.354	Splicing factor 3B subunit 5 OS=Homo sapiens OX=9606 GN=SF3B5 PE=1 SV=1 - [SF3B5_HUMAN]	0	0	0	0	0	0	1.74861e+08	182783779	0	1.49361e+08	190472803	0																									13.4309	55.81	3	6	3.04577	17.44	1	1
P04843	607	68.5268	6.37939	Dolichyl-diphosphooligosaccharide--protein glycosyltransferase subunit 1 OS=Homo sapiens OX=9606 GN=RPN1 PE=1 SV=1 - [RPN1_HUMAN]	0	0	0	0	0	0	1.24436e+09	1.51533e+09	7.95193e+07	1.1675e+09	1.37325e+09	7.34175e+07																									103.678	46.46	22	35	127.807	44.81	24	38	37.9063
Q6PEY2	450	49.8266	5.13525	Tubulin alpha-3E chain OS=Homo sapiens OX=9606 GN=TUBA3E PE=1 SV=2 - [TBA3E_HUMAN]	1.84023e+09	1864361358	1.61716e+07	1859690583	2.13621e+09	1.92931e+08	1.61836e+10	1.89261e+10	6.49449e+08	16617309270	1.79904e+10	6.95356e+08	62.77	39.78	11	20	98.3297	40	12	27	3.90897	14.22	4	4	60.2835	36.67	10	19	81.6205	36.67	10	22	36.123	34	9	16	159.339	53.11	17	50	207.489	43.56	16	53	72.6007
P08779	473	51.2362	5.04639	Keratin, type I cytoskeletal 16 OS=Homo sapiens OX=9606 GN=KRT16 PE=1 SV=4 - [K1C16_HUMAN]	4.40086e+09	1.06578e+09	1.16628e+07	5.1081e+09	4.22227e+08	2.12413e+07	3.98255e+09	4.07626e+09	8.2226e+06	1.52021e+09	9.67682e+08	3.8395e+07	44.1398	29.18	14	21	35.9614	24.52	12	14	4.93627	6.77	3	3	76.5968	42.92	20	29	11.6096	8.88	5	6	5.62581	4.44	2	2	65.4404	40.17	19	26	25.2915	12.68	7	12	0
P60709	375	41.7097	5.47803	Actin, cytoplasmic 1 OS=Homo sapiens OX=9606 GN=ACTB PE=1 SV=1 - [ACTB_HUMAN]	4.121e+08	3.63423e+08	8.07466e+06	3.88708e+08	3.61982e+08	3.15959e+07	3.83167e+08	1.07679e+09	1.92604e+07	1.33421e+09	7.45853e+08	1.3906e+07	12.1028	16.53	5	5	24.0898	27.47	7	8	3.65935	10.4	2	2	22.6713	24	6	9	21.285	30.4	8	8	4.78027	7.73	2	2	19.215	21.07	6	7	56.7631	47.73	14	17	5.16786
P61247	264	29.9257	9.72998	40S ribosomal protein S3a OS=Homo sapiens OX=9606 GN=RPS3A PE=1 SV=2 - [RS3A_HUMAN]	1.0241e+08	1.81154e+08	0	1.7991e+08	1.09265e+08	1.33984e+07	1.13826e+09	1.21414e+09	4.7905e+07	1.42893e+09	1.3756e+09	56447325	24.0824	32.58	7	9	22.2192	40.91	9	9					20.7625	32.2	8	9	19.6003	34.47	7	7	4.756	12.88	3	3	49.4544	50.76	15	22	56.3792	47.73	14	22	14.5754
P27635	214	24.5879	10.0815	60S ribosomal protein L10 OS=Homo sapiens OX=9606 GN=RPL10 PE=1 SV=4 - [RL10_HUMAN]	1.6634e+08	1.98576e+08	3.61849e+06	1.57472e+08	178760539	0	1835727079	1.61935e+09	4.4454e+07	2.23993e+09	1.86553e+09	5.88319e+07	17.9866	35.51	6	10	24.264	31.78	5	8	0	2.8	1	1	24.2687	37.85	7	9	12.6095	25.7	6	9					46.5529	53.74	14	27	71.6406	50.47	13	27	17.0082
sp	238	26.8694	6.06201	CON GFP_AEQVI|	1.68783e+08	2.08692e+08	0	118630472	88954515	0	7.6246e+08	1.02378e+09	1.47595e+07	2.07377e+09	2.43134e+09	8.30146e+07	6.67695	10.5	2	3	11.1381	25.63	4	4					2.38516	3.78	1	1	2.16432	3.78	1	1	0	3.78	1	1	29.2828	45.38	8	12	50.2011	51.68	10	15	2.47875
P18621	184	21.3833	10.1694	60S ribosomal protein L17 OS=Homo sapiens OX=9606 GN=RPL17 PE=1 SV=3 - [RL17_HUMAN]	3.10676e+08	3.06161e+08	1.34425e+07	3.77176e+08	3.25199e+08	7.59638e+07	1.9336e+09	1521458877	1.06706e+08	2.20777e+09	2.23688e+09	6.09572e+07	18.3234	35.33	7	8	30.1688	39.13	7	10	2.13916	14.13	2	2	28.8138	41.85	7	11	37.7226	47.28	8	13	6.13603	14.13	2	3	70.2158	48.91	10	29	80.3999	49.46	11	25	5.34803
P06493	297	34.0739	8.39697	Cyclin-dependent kinase 1 OS=Homo sapiens OX=9606 GN=CDK1 PE=1 SV=3 - [CDK1_HUMAN]	0	4.23836e+07	0	0	3.8432e+07	0	4.29972e+08	4.65778e+08	1.68541e+07	413650167	4.54723e+08	1.85099e+07					3.34251	4.71	1	1									3.38939	4.71	1	1					25.1779	25.93	7	10	50.8708	40.74	11	14	9.26098
P60842	406	46.1246	5.47803	Eukaryotic initiation factor 4A-I OS=Homo sapiens OX=9606 GN=EIF4A1 PE=1 SV=1 - [IF4A1_HUMAN]	1.2504e+08	7.54115e+07	4.77896e+06	1.31593e+08	82708804	2.06184e+07	6.1968e+08	597215894	3.11607e+07	7.53257e+08	6.42513e+08	4.40609e+07	9.83974	10.1	3	4	7.65507	8.13	3	3	0	2.46	1	1	7.3171	12.32	4	4	7.57304	10.59	4	4	4.69691	6.4	2	2	38.305	28.08	9	15	79.7592	49.51	15	24	11.0478
Q04837	148	17.249	9.59814	Single-stranded DNA-binding protein, mitochondrial OS=Homo sapiens OX=9606 GN=SSBP1 PE=1 SV=1 - [SSBP_HUMAN]	9.74728e+08	1273251662	6501769	8.86116e+08	1.05012e+09	3.35877e+07	6.37042e+08	9.99223e+08	7.15161e+06	6.08413e+08	848924780	8.42063e+06	28.5814	40.54	6	10	25.0273	43.92	5	9	0	10.14	1	1	24.5533	38.51	5	8	23.2739	39.19	5	7	2.68435	10.14	1	1	12.1423	37.84	4	5	31.2602	46.62	7	10	1.98784
P10809	573	61.0164	5.87158	60 kDa heat shock protein, mitochondrial OS=Homo sapiens OX=9606 GN=HSPD1 PE=1 SV=2 - [CH60_HUMAN]	1.00613e+08	1.9705e+08	3.51708e+06	1.11028e+08	1.40007e+08	1.68168e+07	3.23952e+08	3.68403e+08	1.14044e+07	4.24243e+08	3.89485e+08	1.41757e+07	11.8004	9.42	4	4	26.1204	14.66	7	8	0	4.36	1	1	43.1481	36.82	13	15	21.8631	12.39	5	6	9.31301	12.74	4	4	31.8424	24.08	9	10	46.8808	33.16	15	16	13.7348
P02533	472	51.5294	5.16064	Keratin, type I cytoskeletal 14 OS=Homo sapiens OX=9606 GN=KRT14 PE=1 SV=4 - [K1C14_HUMAN]	4.40086e+09	1.06578e+09	1.16628e+07	5.1081e+09	4.22227e+08	1.62395e+07	3.98255e+09	4.07626e+09	8.2226e+06	1.53098e+09	9.67682e+08	3.2373e+07	61.0707	41.1	18	26	29.9765	17.37	10	12	4.93627	11.44	4	4	80.5272	37.29	20	30	14.8937	11.65	6	7	5.62581	9.11	3	3	67.2333	44.49	22	29	33.4869	19.49	9	14	0
Q9BVP2	549	61.9545	9.15869	Guanine nucleotide-binding protein-like 3 OS=Homo sapiens OX=9606 GN=GNL3 PE=1 SV=2 - [GNL3_HUMAN]	2.49192e+08	4.22738e+08	4.69475e+06	3.56191e+08	4.72719e+08	3.56213e+07	428773752	6.63867e+08	1.94552e+07	4.6339e+08	5.75561e+08	2.35832e+07	45.3394	24.41	11	14	53.5166	32.06	15	17	0	5.83	2	2	85.4581	35.15	14	23	74.5743	36.61	17	21	23.8017	18.21	8	10	70.6194	32.97	16	22	104.799	45.9	21	27	14.2045
P12004	261	28.7503	4.69092	Proliferating cell nuclear antigen OS=Homo sapiens OX=9606 GN=PCNA PE=1 SV=1 - [PCNA_HUMAN]	0	19176177	0	0	6.66946e+07	0	1.26832e+08	1.9127e+08	1.0802e+07	1.71382e+08	1.91557e+08	15656000					3.01966	4.98	1	1									2.80406	4.98	1	1					11.45	18.77	3	3	31.2817	31.8	6	9	2.99795
P35268	128	14.7778	9.18799	60S ribosomal protein L22 OS=Homo sapiens OX=9606 GN=RPL22 PE=1 SV=2 - [RL22_HUMAN]	463085909	1.93604e+08	7.78146e+06	2.49873e+08	1.4788e+08	2.31926e+07	9.05842e+08	7.72098e+08	3.83806e+07	9.23147e+08	1.14073e+09	2.77075e+07	2.6063	10.16	1	1	19.1799	49.22	4	5	0	10.16	1	1	6.19944	19.53	2	2	9.70617	29.69	2	2	4.35577	19.53	2	2	14.4742	49.22	4	4	27.0031	49.22	4	7	7.12027
Q8TA86	221	26.0905	9.78857	Retinitis pigmentosa 9 protein OS=Homo sapiens OX=9606 GN=RP9 PE=1 SV=2 - [RP9_HUMAN]	9.51222e+08	5.5481e+08	3.13474e+06	1.24382e+09	4.56791e+08	9.66258e+07	9.44316e+08	4.52493e+08	2.11663e+07	1.13663e+09	9.07127e+08	1.626e+07	32.7373	42.53	10	13	21.095	28.51	6	8	0	5.43	1	1	41.0393	46.61	12	16	15.0332	19.91	5	6	4.11608	20.81	2	3	22.3998	40.27	7	10	21.7072	28.05	7	8	4.56419
P56945	870	93.3144	5.66846	Breast cancer anti-estrogen resistance protein 1 OS=Homo sapiens OX=9606 GN=BCAR1 PE=1 SV=2 - [BCAR1_HUMAN]	9.63866e+08	8.09179e+08	8.28286e+06	1.03896e+09	8.71276e+08	4.75841e+07	9.43399e+07	1.22183e+08	0	85512864	0	0	88.1311	34.37	17	25	117.153	39.08	22	31	2.13221	16.55	8	8	97.6234	40.46	20	30	118.114	36.67	20	31	30.8862	23.1	10	11	5.77207	2.87	2	2	18.1542	10.57	4	4
P12236	298	32.8452	9.74463	ADP/ATP translocase 3 OS=Homo sapiens OX=9606 GN=SLC25A6 PE=1 SV=4 - [ADT3_HUMAN]	2.63311e+08	2.32127e+08	0	3.87408e+08	2.66327e+08	1.00411e+07	2.18998e+09	2.55133e+09	4.5576e+07	2.7462e+09	1.82635e+09	4.9266e+07	4.89505	11.41	3	4	7.60626	11.41	3	5					2.13738	6.04	2	3	9.69252	11.41	3	5	4.22334	9.73	3	3	36.0142	26.85	10	16	53.498	30.87	12	23	8.24561
P05387	115	11.6578	4.53857	60S acidic ribosomal protein P2 OS=Homo sapiens OX=9606 GN=RPLP2 PE=1 SV=1 - [RLA2_HUMAN]	0	0	0	0	0	0	0	87178149	0	0	68559504	0																													4.95387	32.17	1	1
O43175	533	56.6144	6.7124	D-3-phosphoglycerate dehydrogenase OS=Homo sapiens OX=9606 GN=PHGDH PE=1 SV=4 - [SERA_HUMAN]	2.21986e+08	2.52515e+08	3.50084e+06	1.63508e+08	2.01879e+08	8.05511e+06	1.68614e+09	1744682943	4.92172e+07	1.31773e+09	1.31709e+09	4.14519e+07	22.2593	19.89	7	7	23.7154	18.76	6	6	0	7.13	3	3	18.2183	16.7	6	6	19.9004	16.32	6	6	3.48283	6.75	3	3	70.5136	36.77	14	20	90.7944	40.53	19	25	33.6243
Q02978	314	34.0399	9.90576	Mitochondrial 2-oxoglutarate/malate carrier protein OS=Homo sapiens OX=9606 GN=SLC25A11 PE=1 SV=3 - [M2OM_HUMAN]	0	0	0	0	0	0	3.73086e+08	4.4287e+08	1.96962e+07	3.23565e+08	6.12133e+08	1.86567e+07																									32.1635	39.49	9	11	34.9826	36.62	9	11	8.24424
P12235	298	33.0432	9.75928	ADP/ATP translocase 1 OS=Homo sapiens OX=9606 GN=SLC25A4 PE=1 SV=4 - [ADT1_HUMAN]	2.63311e+08	2.32127e+08	0	3.87408e+08	2.66327e+08	1.15454e+07	2.18998e+09	2.55133e+09	3.36336e+07	2.574e+09	1.82635e+09	3.7228e+07	4.89505	11.41	3	4	7.60626	11.41	3	5					2.13738	6.04	2	3	9.69252	11.41	3	5	2.11025	5.37	2	2	32.4145	23.49	8	14	47.0432	24.5	9	20	6.31824
P46781	194	22.5776	10.6528	40S ribosomal protein S9 OS=Homo sapiens OX=9606 GN=RPS9 PE=1 SV=3 - [RS9_HUMAN]	1.75611e+08	156881054	0	2.07176e+08	2.20804e+08	0	2.16392e+09	1.93192e+09	1.00297e+08	2.40017e+09	2.33524e+09	9.37552e+07	10.1076	26.29	6	7	11.916	19.07	4	5					10.1521	27.84	6	6	17.0007	31.96	7	8					41.0178	41.24	12	23	58.4825	41.24	12	25	23.9379
Q9BU76	263	29.3939	10.0229	Multiple myeloma tumor-associated protein 2 OS=Homo sapiens OX=9606 GN=MMTAG2 PE=1 SV=1 - [MMTA2_HUMAN]	2.80421e+09	2.9204e+09	3.97467e+07	3212422208	2.75627e+09	2.00618e+08	3.14534e+09	2.67165e+09	7.50596e+07	3.53259e+09	2.62648e+09	8.01818e+07	68.2483	43.73	13	22	73.6704	44.49	14	23	5.69201	10.27	3	3	74.8872	47.91	16	26	82.0241	47.91	16	25	16.1486	23.95	6	6	65.9505	44.49	14	21	73.0587	44.49	13	22	15.7751
Q9NP64	241	27.5522	9.70068	Nucleolar protein of 40 kDa OS=Homo sapiens OX=9606 GN=ZCCHC17 PE=1 SV=1 - [NO40_HUMAN]	3.51899e+09	5.17109e+09	1.10333e+08	3.80806e+09	4660084197	4.8329e+08	4.42277e+09	4.63345e+09	2.11029e+08	3.9941e+09	5.0166e+09	2.15242e+08	125.49	42.74	13	45	131.719	47.72	17	44	16.5352	27.8	6	8	117.333	42.74	13	44	106.841	44.81	14	32	39.9958	32.37	8	14	123.782	44.81	14	44	106.065	42.74	13	34	28.2667
P11142	646	70.8542	5.51611	Heat shock cognate 71 kDa protein OS=Homo sapiens OX=9606 GN=HSPA8 PE=1 SV=1 - [HSP7C_HUMAN]	2348588426	2.28248e+09	2.39265e+07	3.11003e+09	2.36803e+09	9.94105e+07	1.06548e+10	9224580875	1.45002e+08	1.409e+10	1.15174e+10	2.21027e+08	47.1922	23.84	12	16	53.8348	23.84	12	16	2.14613	6.5	3	3	45.447	22.76	12	17	49.2088	24.15	12	16	16.6242	14.24	6	7	92.2768	37	19	31	103.648	37.62	20	34	27.378
P55786	919	103.211	5.71924	Puromycin-sensitive aminopeptidase OS=Homo sapiens OX=9606 GN=NPEPPS PE=1 SV=2 - [PSA_HUMAN]	0	0	0	0	0	0	3.69483e+08	4.51727e+08	1.43628e+07	3.85056e+08	3.43217e+08	1.79355e+07																									55.2147	24.59	19	22	60.5186	26.55	20	21	6.62685
P62750	156	17.6841	10.4478	60S ribosomal protein L23a OS=Homo sapiens OX=9606 GN=RPL23A PE=1 SV=1 - [RL23A_HUMAN]	1.12574e+09	1.76629e+09	2.36575e+07	1463178882	1.85312e+09	1.32083e+08	1.64542e+09	2.03761e+09	5.99304e+07	1.48877e+09	2095888724	5.96315e+07	32.8775	44.23	7	11	59.0136	46.79	12	19	5.04252	23.08	3	3	39.0307	44.23	8	13	60.4756	47.44	12	20	9.83871	23.72	4	5	20.699	36.54	8	11	55.3686	44.87	10	20	9.52505
P62249	146	16.435	10.2134	40S ribosomal protein S16 OS=Homo sapiens OX=9606 GN=RPS16 PE=1 SV=2 - [RS16_HUMAN]	7.37951e+07	4.4187e+07	0	7.04214e+07	5.06288e+07	1.60175e+07	2.21152e+08	3.23512e+08	1.46428e+07	2.94527e+08	2.2332e+08	2.04393e+07	7.85944	26.71	4	4	5.84718	19.86	3	3					12.6844	39.73	6	6	4.56584	11.64	2	2	1.88458	6.85	1	1	16.9665	29.45	5	8	24.4939	39.73	6	9	1.68667
O00483	81	9.36391	9.37842	Cytochrome c oxidase subunit NDUFA4 OS=Homo sapiens OX=9606 GN=NDUFA4 PE=1 SV=1 - [NDUA4_HUMAN]	0	0	0	0	0	0	3.44843e+08	151798837	27631384	3.44836e+08	97904444	1.49172e+07	1.86879	9.88	1	1																					8.9277	46.91	4	5	6.6831	34.57	3	3	2.35287
P15880	293	31.3046	10.2427	40S ribosomal protein S2 OS=Homo sapiens OX=9606 GN=RPS2 PE=1 SV=2 - [RS2_HUMAN]	1.84485e+08	2.05386e+08	3.48732e+06	1.72318e+08	2.6288e+08	2.62242e+07	1917267184	2.01009e+09	9.50699e+07	1.97217e+09	2.33268e+09	7.63841e+07	10.8688	15.02	4	4	14.9078	21.84	6	6	0	7.51	2	2	11.3963	17.41	5	5	16.2026	24.23	7	7	6.44553	11.6	3	3	44.1055	37.2	10	19	62.361	40.27	12	22	11.1526
P62888	115	12.7757	9.62744	60S ribosomal protein L30 OS=Homo sapiens OX=9606 GN=RPL30 PE=1 SV=2 - [RL30_HUMAN]	65056507	0	0	0	5.08713e+07	0	1.95042e+08	266150864	4.37934e+06	202930760	1.24143e+08	3.93616e+06	2.81111	10.43	1	1													6.72172	24.35	2	2					7.00502	26.96	2	2	2.77157	10.43	1	1	4.1559
P50402	254	28.9759	5.50342	Emerin OS=Homo sapiens OX=9606 GN=EMD PE=1 SV=1 - [EMD_HUMAN]	38616312	3.63031e+07	0	44109914	0	0	7.42551e+08	8.25515e+08	1.77161e+07	8.56894e+08	1.16241e+09	1.49535e+07	3.21778	6.69	1	1	5.57071	10.24	2	2					2.57969	4.72	1	1									20.6198	33.07	7	8	31.9996	24.41	7	11	2.09859
P05141	298	32.8312	9.68604	ADP/ATP translocase 2 OS=Homo sapiens OX=9606 GN=SLC25A5 PE=1 SV=7 - [ADT2_HUMAN]	2.72096e+08	2.32127e+08	9.08074e+06	3.01574e+08	2.66327e+08	1.15454e+07	2.2348e+09	2.55133e+09	9.03632e+07	2.7462e+09	1.91729e+09	1.03911e+08	7.44682	15.77	4	5	7.60626	11.41	3	5	0	4.36	1	1	4.5941	10.4	3	4	14.63	19.46	5	7	2.11025	5.37	2	2	57.0259	35.57	13	23	66.3278	39.93	15	28	11.2563
P61353	136	15.7877	10.5649	60S ribosomal protein L27 OS=Homo sapiens OX=9606 GN=RPL27 PE=1 SV=2 - [RL27_HUMAN]	5.33189e+07	0	0	4.34246e+07	3.44271e+07	0	7.50401e+07	1.97534e+08	0	1.42073e+08	1.93588e+08	8.58406e+06	2.20056	6.62	1	1									7.74658	31.62	3	3	0	8.09	1	1					4.27295	13.24	2	2	9.86526	38.24	4	5	1.83648
P04844	631	69.241	5.69385	Dolichyl-diphosphooligosaccharide--protein glycosyltransferase subunit 2 OS=Homo sapiens OX=9606 GN=RPN2 PE=1 SV=3 - [RPN2_HUMAN]	0	0	0	0	0	0	1078309611	1.46371e+09	3.91181e+07	9.85764e+08	1.1265e+09	4.78549e+07																									74.1449	40.73	12	17	110.896	41.2	14	24	28.1449
P62826	216	24.4076	7.48877	GTP-binding nuclear protein Ran OS=Homo sapiens OX=9606 GN=RAN PE=1 SV=3 - [RAN_HUMAN]	9.94195e+08	1.47727e+09	1.32936e+07	8.70493e+08	9.71981e+08	6.96607e+07	1.33727e+09	1.09331e+09	4.56857e+07	1268692308	1.11982e+09	4.31093e+07	34.8391	43.52	9	13	39.1683	39.81	7	11	3.88915	15.74	3	3	28.4551	36.57	7	11	41.0247	39.81	7	12	13.9483	31.02	6	7	44.5171	41.2	10	16	40.5358	36.11	8	12	11.8434
Q9UJV9	622	69.793	6.84424	Probable ATP-dependent RNA helicase DDX41 OS=Homo sapiens OX=9606 GN=DDX41 PE=1 SV=2 - [DDX41_HUMAN]	224949898	2.6625e+08	5.0514e+06	2.77606e+08	2.97934e+08	2.25792e+07	230359479	256045203	9.05088e+06	266122601	3.16397e+08	1.27647e+07	38.373	26.53	14	16	38.0356	26.69	13	14	4.33794	7.07	4	4	46.0596	27.65	13	16	47.2943	28.62	14	15	15.8914	12.86	6	6	25.0671	17.68	9	10	27.4044	21.38	11	11	9.20123
P02538	564	60.0083	8.00146	Keratin, type II cytoskeletal 6A OS=Homo sapiens OX=9606 GN=KRT6A PE=1 SV=3 - [K2C6A_HUMAN]	2.1237e+09	4.85964e+08	6.60338e+06	2.98728e+09	8.18777e+07	4.03247e+07	1.3337e+09	1.59953e+09	2.20491e+07	9.69522e+08	5.00723e+08	3.64098e+07	64.9984	29.26	19	26	34.1701	19.68	12	13	4.17012	10.46	5	5	67.5253	32.45	20	27	6.78956	4.96	3	3	4.9346	4.08	2	2	44.1699	25.53	14	17	37.3991	16.49	11	15	5.09114
P31943	449	49.1984	6.30322	Heterogeneous nuclear ribonucleoprotein H OS=Homo sapiens OX=9606 GN=HNRNPH1 PE=1 SV=4 - [HNRH1_HUMAN]	106792299	2.37577e+08	0	8.91543e+07	1.52368e+08	1.39524e+07	8.65809e+08	1.10537e+09	3.08286e+07	8.96303e+08	1.038e+09	3.70282e+07	26.7753	21.16	6	8	25.6545	19.6	6	8					14.8803	16.93	5	5	26.7958	21.16	6	8	2.73399	3.79	1	1	45.7074	30.29	9	15	65.5372	39.42	12	20	17.6384
P52597	415	45.6429	5.57959	Heterogeneous nuclear ribonucleoprotein F OS=Homo sapiens OX=9606 GN=HNRNPF PE=1 SV=3 - [HNRPF_HUMAN]	7.93545e+07	7.47517e+07	16146051	7.70113e+07	45798172	0	2.96308e+08	5.93882e+08	1.30436e+07	4.59733e+08	3.76485e+08	1.47417e+07	11.7212	10.6	3	4	8.70569	10.36	3	4	3.32763	5.06	1	1	11.8616	14.7	4	4	4.83441	2.41	1	2					30.6424	22.89	6	10	31.4661	20.48	6	10	4.84944
P25705	553	59.7136	9.12939	ATP synthase subunit alpha, mitochondrial OS=Homo sapiens OX=9606 GN=ATP5F1A PE=1 SV=1 - [ATPA_HUMAN]	7.96099e+07	65513364	2.13398e+06	49903209	7.54529e+07	3.58304e+07	4.53581e+08	5.29103e+08	2.2559e+07	5.05897e+08	414668854	2.43428e+07	2.08457	1.99	1	1	7.83545	8.32	4	4	0	1.81	1	1	2.12972	2.35	1	1	6.5206	4.88	3	3	2.8991	2.35	1	1	41.587	28.75	14	17	53.2205	34.54	15	19	18.272
P62854	115	13.0071	11.0044	40S ribosomal protein S26 OS=Homo sapiens OX=9606 GN=RPS26 PE=1 SV=3 - [RS26_HUMAN]	1.27938e+09	1.38343e+09	0	1.5632e+09	1285565626	1.43509e+08	1.7871e+09	2.40313e+09	9.06021e+07	1.83084e+09	2.00442e+09	1.06422e+08	9.294	44.35	4	4	19.4213	44.35	4	7					17.3789	44.35	4	7	18.5127	44.35	4	7	2.50258	13.04	1	2	8.51555	44.35	4	4	19.3722	44.35	4	8	2.49863
P39656	456	50.769	6.55127	Dolichyl-diphosphooligosaccharide--protein glycosyltransferase 48 kDa subunit OS=Homo sapiens OX=9606 GN=DDOST PE=1 SV=4 - [OST48_HUMAN]	0	0	0	0	0	0	8.66048e+08	924471097	4.86473e+07	7.11462e+08	614584394	3.80422e+07																									33.3744	42.98	12	16	39.4574	28.07	8	13	11.5067
P11021	654	72.2884	5.16064	Endoplasmic reticulum chaperone BiP OS=Homo sapiens OX=9606 GN=HSPA5 PE=1 SV=2 - [BIP_HUMAN]	1.26865e+09	9.78647e+08	0	1.62673e+09	9.99663e+08	1.29309e+07	4.70192e+09	3.97968e+09	2.00353e+07	6.54446e+09	4.13627e+09	1.60321e+07	15.2173	7.8	5	7	26.4343	12.54	7	9					26.839	14.98	10	13	26.2982	11.31	7	9	7.99801	4.89	3	3	52.058	24.31	14	19	52.0363	24.46	14	19	11.761
P26373	211	24.2465	11.6489	60S ribosomal protein L13 OS=Homo sapiens OX=9606 GN=RPL13 PE=1 SV=4 - [RL13_HUMAN]	1.11566e+08	8.13769e+07	0	1.37048e+08	85600195	0	6.15398e+08	7.04024e+08	2.20256e+07	6.96649e+08	6.6726e+08	2.73022e+07	6.82317	13.74	3	3	7.87641	15.17	3	3					9.83617	22.75	5	5	7.96543	16.11	3	3					21.3953	39.34	8	10	17.0449	31.75	6	9	1.81603
P17812	591	66.648	6.45557	CTP synthase 1 OS=Homo sapiens OX=9606 GN=CTPS1 PE=1 SV=2 - [PYRG1_HUMAN]	6.28058e+07	2.51214e+07	0	6.88349e+07	7.03714e+07	6.13857e+06	5.08049e+08	5.80829e+08	1.93705e+07	5.10105e+08	575334170	2.52961e+07	2.61826	2.03	1	1	0	1.69	1	1					2.62374	2.03	1	1	2.90321	2.71	1	1	2.47049	2.03	1	1	52.0357	31.81	14	20	86.4652	40.1	18	26	11.3653
Q53GQ0	312	34.3022	9.31982	Very-long-chain 3-oxoacyl-CoA reductase OS=Homo sapiens OX=9606 GN=HSD17B12 PE=1 SV=2 - [DHB12_HUMAN]	0	0	0	0	0	0	3.91127e+08	3.00133e+08	6.37494e+06	4.56465e+08	326508596	5.97306e+06																									24.1405	18.91	5	8	37.093	42.63	9	11	2.62
Q96HS1	289	31.9846	8.67529	Serine/threonine-protein phosphatase PGAM5, mitochondrial OS=Homo sapiens OX=9606 GN=PGAM5 PE=1 SV=2 - [PGAM5_HUMAN]	0	0	0	0	0	0	1.46068e+08	1.6413e+08	7.73714e+06	2.01706e+08	1.8429e+08	1.38441e+07																									9.32513	12.46	4	4	23.4283	31.83	7	7	3.82968
Q9UNF1	606	64.9144	9.31982	Melanoma-associated antigen D2 OS=Homo sapiens OX=9606 GN=MAGED2 PE=1 SV=2 - [MAGD2_HUMAN]	4.54906e+08	4.50998e+08	8.88692e+06	4.00707e+08	5.08419e+08	2.24343e+07	5.65496e+08	8.82902e+08	1.06469e+07	8.84091e+08	6.26357e+08	1.49731e+07	59.7505	23.6	11	17	52.0187	23.1	12	14	0	3.96	1	1	37.6078	14.03	8	11	60.3696	17.66	10	15	3.02197	5.28	2	2	46.8373	19.97	11	14	46.0673	16.34	10	14	2.44024
Q06830	199	22.0963	8.1333	Peroxiredoxin-1 OS=Homo sapiens OX=9606 GN=PRDX1 PE=1 SV=1 - [PRDX1_HUMAN]	1.72499e+08	1.67272e+08	0	207482810	1.95837e+08	2.03149e+07	2.16914e+08	2.39553e+08	0	311403389	120973798	8.77007e+06	12.521	37.69	5	5	13.6455	32.16	4	4					12.937	37.69	5	5	15.5787	32.16	4	5	2.41188	5.03	1	1	6.66253	15.08	2	2	8.97031	20.6	3	3
P45880	294	31.5465	7.56201	Voltage-dependent anion-selective channel protein 2 OS=Homo sapiens OX=9606 GN=VDAC2 PE=1 SV=2 - [VDAC2_HUMAN]	0	0	0	0	1.18833e+08	0	4.46097e+08	6.18853e+08	1.16653e+07	4.53259e+08	4.72559e+08	1.69754e+07																	4.50977	6.8	1	1					23.4043	28.23	7	9	24.5251	30.95	7	8	8.28605
P06733	434	47.1393	7.38623	Alpha-enolase OS=Homo sapiens OX=9606 GN=ENO1 PE=1 SV=2 - [ENOA_HUMAN]	8.19025e+07	6.39259e+07	7.07465e+06	1.03399e+08	4.69718e+07	0	1.78359e+08	2.64131e+08	3.65566e+06	2.87629e+08	1.25925e+08	6.07418e+06	2.61447	7.83	3	3	0	2.3	1	1	0	12.21	3	3	12.0236	10.37	4	5	0	2.3	1	1					4.82407	5.53	2	2	9.66277	11.98	4	4	1.82076
P61513	92	10.2685	10.4331	60S ribosomal protein L37a OS=Homo sapiens OX=9606 GN=RPL37A PE=1 SV=2 - [RL37A_HUMAN]	0	9.9372e+07	0	0	1.14386e+08	16358783	3.72634e+08	8.19714e+08	4.35666e+07	1.69731e+09	8.82949e+08	5.66406e+07					6.36585	32.61	2	2									7.94324	41.3	3	3	2.38668	19.57	1	1	12.8237	42.39	3	5	14.0901	41.3	3	5	2.75305
P60660	151	16.9191	4.65283	Myosin light polypeptide 6 OS=Homo sapiens OX=9606 GN=MYL6 PE=1 SV=2 - [MYL6_HUMAN]	1.67193e+08	135996384	0	0	119648395	9.21113e+06	275440570	2.35535e+08	0	2.10546e+08	2.0226e+08	0	2.78994	8.61	1	1	6.18406	14.57	2	2									5.68423	14.57	2	2	0	8.61	1	1	5.15254	18.54	2	2	5.62197	18.54	2	2
P40429	203	23.5624	10.9312	60S ribosomal protein L13a OS=Homo sapiens OX=9606 GN=RPL13A PE=1 SV=2 - [RL13A_HUMAN]	6.98672e+07	1.04362e+08	0	120755265	131542951	0	9.48667e+08	9.95288e+08	2.45033e+07	9.23977e+08	9.33806e+08	3.65646e+07	4.11798	12.32	3	3	7.89059	14.29	3	3					4.3366	9.36	2	2	12.392	14.29	3	5					22.6125	33	8	11	28.6381	39.41	9	14	4.48683
P55060	971	110.346	5.77002	Exportin-2 OS=Homo sapiens OX=9606 GN=CSE1L PE=1 SV=3 - [XPO2_HUMAN]	3.50505e+07	4.59727e+07	0	5.30454e+07	5.97619e+07	0	1.45565e+09	899070910	3.85506e+07	9.56494e+08	9.96618e+08	3.47624e+07	3.3453	1.44	1	1	7.1746	2.99	2	2					3.57537	2.37	2	2	7.68917	2.99	2	2					107.913	36.05	26	38	119.493	28.94	23	36	19.6357
Q709C8	3753	422.124	6.82959	Vacuolar protein sorting-associated protein 13C OS=Homo sapiens OX=9606 GN=VPS13C PE=1 SV=1 - [VP13C_HUMAN]	6.43265e+08	7.0969e+08	8.83312e+06	6.67347e+08	7.75217e+08	4.5349e+07	7.75158e+08	6.75641e+08	2.53646e+07	676734752	698055811	2.34724e+07	248.712	25.85	69	87	267.892	25.18	65	77	6.5857	2.53	6	6	212.434	20.89	57	71	307.707	28.72	78	93	46.3618	7.65	18	19	197.137	21.5	59	70	230.144	23.5	62	69	35.655
P78527	4128	468.788	7.12256	DNA-dependent protein kinase catalytic subunit OS=Homo sapiens OX=9606 GN=PRKDC PE=1 SV=3 - [PRKDC_HUMAN]	1.02314e+08	8.62982e+07	0	1.1059e+08	1.16766e+08	0	1417403539	1.74598e+09	4.23141e+07	1.22532e+09	1.21784e+09	3.9537e+07	12.9862	1.87	4	4	16.403	1.94	6	6					13.9213	1.7	5	5	28.6264	3.05	11	11					422.155	31.86	109	161	449.494	32.44	113	151	71.8235
P62805	103	11.3604	11.356	Histone H4 OS=Homo sapiens OX=9606 GN=H4C1 PE=1 SV=2 - [H4_HUMAN]	205229552	7.76037e+07	0	0	0	0	229990240	3.31149e+07	0	0	7.48739e+07	0	1.76264	7.77	1	1	4.7768	11.65	1	2																	6.95553	22.33	3	3	3.06017	11.65	1	1	0
Q86VP6	1230	136.289	5.78271	Cullin-associated NEDD8-dissociated protein 1 OS=Homo sapiens OX=9606 GN=CAND1 PE=1 SV=2 - [CAND1_HUMAN]	24630775	0	0	2.5546e+07	0	1.19866e+07	8.30169e+08	9.39084e+08	3.09564e+07	8.24975e+08	7.56203e+08	3.23211e+07	2.77372	0.89	1	1									2.28144	0.89	1	1	1.87062	0.73	1	1	2.0651	1.06	1	1	114.79	31.71	34	42	119.726	31.71	36	42	25.3211
Q69YL0	99	10.884	12.0005	Protein NCBP2AS2 OS=Homo sapiens OX=9606 GN=NCBP2AS2 PE=1 SV=1 - [NCAS2_HUMAN]	5.98038e+07	5.33012e+07	0	1.12378e+08	6.21903e+07	3.9034e+06	0	0	0	35150090	0	0	12.314	40.4	4	4	9.12266	25.25	3	3					3.14911	14.14	1	1	5.72254	24.24	2	2	0	15.15	1	1
Q15645	432	48.5205	6.0874	Pachytene checkpoint protein 2 homolog OS=Homo sapiens OX=9606 GN=TRIP13 PE=1 SV=2 - [PCH2_HUMAN]	21615106	0	0	0	3.00563e+07	0	3.24998e+08	2.9222e+08	1.09076e+07	2.8896e+08	3.1105e+08	1.26587e+07	2.82332	3.24	1	1													4.79067	4.4	1	1					29.5954	27.55	10	11	35.9032	29.63	10	11	9.11474
P78386	507	55.7665	6.55127	Keratin, type II cuticular Hb5 OS=Homo sapiens OX=9606 GN=KRT85 PE=1 SV=1 - [KRT85_HUMAN]	1.68313e+09	0	0	85608880	0	9.95195e+06	2.74037e+09	0	0	0	0	0	92.2393	31.76	22	39									11.0678	7.3	4	4					2.58605	3.55	2	2	109.494	40.83	27	44
P62753	249	28.663	10.8433	40S ribosomal protein S6 OS=Homo sapiens OX=9606 GN=RPS6 PE=1 SV=1 - [RS6_HUMAN]	4.26946e+08	4.32308e+08	0	4.485e+08	3.85525e+08	2.12751e+07	3.5395e+09	2.9503e+09	8.06386e+07	3.79589e+09	3.58439e+09	8.65472e+07	21.7436	32.13	7	8	26.3117	26.91	7	9					26.443	32.13	8	10	35.5639	29.72	7	11	4.39668	16.47	3	3	93.2156	35.74	12	30	95.9015	40.96	14	28	18.5717
P41091	472	51.0772	8.39697	Eukaryotic translation initiation factor 2 subunit 3 OS=Homo sapiens OX=9606 GN=EIF2S3 PE=1 SV=3 - [IF2G_HUMAN]	5.68618e+07	7.23924e+07	0	77231544	5.83205e+07	0	483776272	5.45666e+08	1.0417e+07	5.2945e+08	5.43463e+08	1.33471e+07	8.69228	8.26	3	3	7.15821	5.93	2	2					6.15369	5.93	2	2	10.2936	8.26	3	3					25.6193	29.24	9	10	31.4445	32.2	12	13	7.3561
P04075	364	39.3953	8.08936	Fructose-bisphosphate aldolase A OS=Homo sapiens OX=9606 GN=ALDOA PE=1 SV=2 - [ALDOA_HUMAN]	5.5459e+07	0	3.47086e+07	75704139	0	1.54545e+07	9.39996e+07	1.51535e+08	0	146047736	5.54833e+07	0	2.32023	4.12	1	1					2.01805	8.24	1	1	4.63509	4.12	1	1					0	8.24	1	1	5.86631	7.14	2	2	15.9844	17.31	4	4
Q969Q0	106	12.4608	10.6528	60S ribosomal protein L36a-like OS=Homo sapiens OX=9606 GN=RPL36AL PE=1 SV=3 - [RL36L_HUMAN]	2.44031e+09	2.2873e+09	5.25837e+06	3.02093e+09	2.04854e+09	20138601	2.6527e+09	2.55566e+09	0	2.84604e+09	2.06777e+09	16061843	16.793	29.25	4	6	11.7065	29.25	4	5	2.51337	12.26	1	1	18.6995	21.7	3	6	14.1502	21.7	3	5	3.57595	12.26	1	1	16.3683	25.47	4	6	13.6008	21.7	3	4
Q71UM5	84	9.47087	9.45166	40S ribosomal protein S27-like OS=Homo sapiens OX=9606 GN=RPS27L PE=1 SV=3 - [RS27L_HUMAN]	3.50761e+08	1.87538e+08	0	332026369	383357576	0	1.5516e+09	1605429315	3.85118e+07	1.77289e+09	1.84145e+09	3.86417e+07	2.24651	9.52	1	1	2.65575	30.95	2	2					2.11142	9.52	1	1	2.70221	15.48	1	1					11.3616	40.48	4	5	13.3194	40.48	3	5	2.30283
P42677	84	9.45484	9.45166	40S ribosomal protein S27 OS=Homo sapiens OX=9606 GN=RPS27 PE=1 SV=3 - [RS27_HUMAN]	2.25045e+08	1.65635e+08	0	2.17247e+08	185771475	0	1.67066e+09	1.77126e+09	3.85118e+07	1930596303	2.00126e+09	3.86417e+07	9.17502	25	2	3	9.20576	30.95	3	3					8.52833	25	2	3	5.56174	29.76	3	4					20.776	40.48	4	9	18.8465	40.48	5	9	2.30283
P36578	427	47.6674	11.063	60S ribosomal protein L4 OS=Homo sapiens OX=9606 GN=RPL4 PE=1 SV=5 - [RL4_HUMAN]	1.09416e+08	0	0	71101294	0	0	4.36033e+08	4.57007e+08	1.6649e+07	4.82715e+08	406311952	1.85173e+07	3.4576	3.75	1	1									7.18573	8.43	3	3									44.3832	26.7	12	15	55.9817	33.26	12	16	4.06034
P13647	590	62.34	7.73779	Keratin, type II cytoskeletal 5 OS=Homo sapiens OX=9606 GN=KRT5 PE=1 SV=3 - [K2C5_HUMAN]	1.50258e+09	3.00713e+08	4.54703e+06	2.0354e+09	9.54001e+07	2.92444e+07	6.17304e+08	1.11939e+09	2.20491e+07	6.77824e+08	230128160	3.56893e+07	58.581	29.83	20	25	10.3573	4.92	4	4	2.2825	5.08	3	3	70.4564	36.27	23	28	9.36313	6.44	4	4	9.2196	8.31	4	4	45.2978	24.24	15	18	40.5089	19.32	13	16	5.09114
O43242	534	60.9395	8.44092	26S proteasome non-ATPase regulatory subunit 3 OS=Homo sapiens OX=9606 GN=PSMD3 PE=1 SV=2 - [PSMD3_HUMAN]	0	0	0	0	0	0	9.59737e+07	6.90976e+08	4.4054e+06	1.3605e+08	1.59854e+08	6.65361e+06																									5.31823	11.99	3	3	40.7914	32.02	12	14	2.03651
P04259	564	60.0303	8.00146	Keratin, type II cytoskeletal 6B OS=Homo sapiens OX=9606 GN=KRT6B PE=1 SV=5 - [K2C6B_HUMAN]	2564368007	4.85964e+08	1.81345e+07	3.87948e+09	1.32562e+08	7.8112e+07	1.87653e+09	2.23795e+09	3.21898e+07	1.37468e+09	658358078	6.5279e+07	65.1402	30.67	18	26	36.5065	21.45	13	14	6.52356	7.62	4	4	64.0989	33.51	19	26	9.45573	6.74	4	4	7.28151	5.85	3	3	47.7003	26.95	14	18	36.904	14.54	10	15	5.09114
Q13263	835	88.4934	5.77002	Transcription intermediary factor 1-beta OS=Homo sapiens OX=9606 GN=TRIM28 PE=1 SV=5 - [TIF1B_HUMAN]	3.83798e+07	0	0	4.59476e+07	3.04988e+07	0	7.48699e+08	6.94134e+08	2.14016e+07	6.8956e+08	7.12994e+08	2.31138e+07	7.45738	4.31	2	2									4.46718	2.4	1	1	6.88151	3.71	2	2					61.1147	22.4	10	17	65.3861	22.16	12	16	13.4625
P63167	89	10.3591	7.40088	Dynein light chain 1, cytoplasmic OS=Homo sapiens OX=9606 GN=DYNLL1 PE=1 SV=1 - [DYL1_HUMAN]	0	0	0	0	0	0	7.63578e+07	1.2274e+08	0	9.52111e+07	1.44986e+08	0																									5.15448	12.36	1	2	8.94548	39.33	3	3
P08238	724	83.2121	5.03369	Heat shock protein HSP 90-beta OS=Homo sapiens OX=9606 GN=HSP90AB1 PE=1 SV=4 - [HS90B_HUMAN]	2.13913e+08	1.69097e+08	4.26691e+06	2.90795e+08	1.97653e+08	0	6.36858e+08	9.64104e+08	1.57108e+07	8.64846e+08	6.2224e+08	2.84414e+07	17.363	12.71	8	8	11.1773	6.63	5	6	0	2.76	1	1	16.3219	10.91	6	6	12.7361	9.25	6	7					41.0288	20.86	13	16	75.0073	31.63	21	23	13.6725
P62899	125	14.4539	10.5356	60S ribosomal protein L31 OS=Homo sapiens OX=9606 GN=RPL31 PE=1 SV=1 - [RL31_HUMAN]	103932346	7.35668e+07	0	6.85263e+07	2.67024e+07	0	4.38388e+08	5.16419e+08	1.60103e+07	4.5803e+08	3.82869e+08	1.82783e+07	2.19307	13.6	2	2	6.52279	20.8	3	3					2.21463	20	3	3	4.04544	13.6	2	2					7.94388	31.2	4	5	8.12268	20.8	3	4	1.96119
P04406	335	36.0304	8.45557	Glyceraldehyde-3-phosphate dehydrogenase OS=Homo sapiens OX=9606 GN=GAPDH PE=1 SV=3 - [G3P_HUMAN]	1.57434e+08	90033755	2.12613e+06	3.19643e+08	71063107	0	308793599	3.36741e+08	0	6.43634e+08	1.91918e+08	9.27271e+06	5.29809	9.55	2	2	3.95178	4.18	1	1	0	8.36	2	2	6.22354	8.66	2	2	3.9241	4.18	1	1					11.7037	17.91	4	4	13.9516	15.52	3	3
sp	231	24.3938	7.18115	CON TRYP_PIG|	2.73492e+10	2.97638e+10	2.62359e+08	2.69576e+10	3.6198e+10	1.82663e+09	2.45949e+10	2.42317e+10	6.36737e+08	2.24277e+10	29313465159	7.66426e+08	68.3206	38.96	6	22	82.4298	38.96	6	24	4.08033	28.57	4	6	67.2237	38.96	6	20	80.3984	38.96	6	22	36.1633	34.63	5	13	50.337	38.96	6	16	70.2175	38.96	6	21	18.5168
P61313	204	24.1311	11.6196	60S ribosomal protein L15 OS=Homo sapiens OX=9606 GN=RPL15 PE=1 SV=2 - [RL15_HUMAN]	0	88147982	0	0	0	0	2.56881e+08	2.87531e+08	6.82912e+06	2.59249e+08	2.174e+08	7.1192e+06					2.322	4.41	1	1																	11.5087	24.02	5	6	13.0437	28.43	5	5	0
P00338	332	36.6654	8.26514	L-lactate dehydrogenase A chain OS=Homo sapiens OX=9606 GN=LDHA PE=1 SV=2 - [LDHA_HUMAN]	2.48465e+08	1.9875e+08	3.43677e+06	2.2234e+08	3.74096e+08	11507784	6.79957e+08	9.7327e+08	1.31701e+07	7.85261e+08	7.18857e+08	1.24759e+07	5.00496	6.33	2	2	7.21495	9.34	3	3	0	7.23	2	2	7.89917	10.24	3	4	5.55109	6.63	2	2	2.21155	2.71	1	1	15.2736	15.36	4	6	34.9318	25.9	8	13	3.52151
P62277	151	17.2117	10.5356	40S ribosomal protein S13 OS=Homo sapiens OX=9606 GN=RPS13 PE=1 SV=2 - [RS13_HUMAN]	0	3.64392e+07	0	48807129	4.9088e+07	0	4.11523e+08	335204302	1.51946e+07	4.83484e+08	372085260	1.79875e+07					2.85087	8.61	1	1					0	4.64	1	1	3.28256	8.61	1	1					13.4168	37.75	6	8	24.8779	37.75	5	9	2.03052
P51149	207	23.4748	6.69775	Ras-related protein Rab-7a OS=Homo sapiens OX=9606 GN=RAB7A PE=1 SV=1 - [RAB7A_HUMAN]	7.6026e+07	3.41937e+07	0	1.03383e+08	2.92428e+07	1.07909e+07	9.87916e+07	87144469	4.15758e+06	5.81821e+07	9.33273e+07	5.31566e+06	7.76742	17.87	3	3	4.67858	10.14	2	2					12.5716	28.5	5	5	7.07914	10.14	3	3	2.30566	5.31	1	1	3.1652	6.76	1	1	5.99194	11.59	2	2	1.91914
P62633	177	19.4496	7.7085	Cellular nucleic acid-binding protein OS=Homo sapiens OX=9606 GN=CNBP PE=1 SV=1 - [CNBP_HUMAN]	5.98838e+07	7.16124e+07	0	34650065	0	0	1.02865e+08	1.79743e+08	6.54243e+06	1.48514e+08	1.33057e+08	6.22389e+06	5.87602	16.95	2	2	3.51723	8.47	1	1					2.58204	8.47	1	1									11.2582	23.16	3	4	14.6814	29.94	3	4	2.6736
P63244	317	35.0546	7.69385	Receptor of activated protein C kinase 1 OS=Homo sapiens OX=9606 GN=RACK1 PE=1 SV=3 - [RACK1_HUMAN]	0	0	0	0	0	0	3.32302e+08	2.46184e+08	7.33228e+06	3.46441e+08	219678205	9.54179e+06	1.7122	3.79	1	1													3.72737	5.05	1	1					12.9808	21.45	5	5	22.4704	25.24	6	7	4.10818
P46777	297	34.3407	9.71533	60S ribosomal protein L5 OS=Homo sapiens OX=9606 GN=RPL5 PE=1 SV=3 - [RL5_HUMAN]	6.53147e+07	0	0	7.03675e+07	0	0	3.0535e+08	3.68307e+08	8.72947e+06	3.13254e+08	3.27568e+08	9.60132e+06	4.88124	8.08	2	2									6.59435	12.12	3	3									19.539	29.97	6	7	22.698	26.6	5	7	3.61092
P62847	133	15.4134	10.7847	40S ribosomal protein S24 OS=Homo sapiens OX=9606 GN=RPS24 PE=1 SV=1 - [RS24_HUMAN]	2.58396e+08	3.14421e+08	3.80483e+06	280879450	3.33087e+08	4.62055e+07	7.94287e+08	8.62105e+08	3.66094e+07	7.79654e+08	8.81857e+08	2.64855e+07	12.1401	29.32	3	4	17.2179	29.32	3	6	0	11.28	1	1	10.872	29.32	3	4	17.099	29.32	3	5	6.9547	20.3	2	3	13.9092	29.32	4	6	25.4898	30.08	5	9	6.48217
O14980	1071	123.306	6.06201	Exportin-1 OS=Homo sapiens OX=9606 GN=XPO1 PE=1 SV=1 - [XPO1_HUMAN]	6.95243e+07	65702948	0	8.13748e+07	7.39127e+07	7.50284e+06	8.68168e+08	997186167	3.93559e+07	8.64077e+08	7.88358e+08	4.33491e+07	12.2681	5.51	4	4	7.75167	1.77	2	3					11.097	5.51	4	4	5.60662	1.12	1	2	2.45075	2.05	1	1	110.531	28.76	25	39	148.074	29.41	28	46	16.19
Q96KK5	128	13.8978	10.8872	Histone H2A type 1-H OS=Homo sapiens OX=9606 GN=H2AC12 PE=1 SV=3 - [H2A1H_HUMAN]	5.1654e+08	1.46342e+08	1.17726e+07	456304219	1.56537e+08	45846157	3.48874e+08	4.95316e+08	2.17366e+07	4.87919e+08	2.04544e+08	1.64043e+07	16.6808	35.94	4	7	8.24517	25.78	3	3	0	7.03	1	1	14.6876	27.34	3	6	10.8991	27.34	3	4	2.11322	7.03	1	1	16.072	27.34	3	6	7.84009	27.34	3	3	2.00683
P63173	70	8.21273	10.0962	60S ribosomal protein L38 OS=Homo sapiens OX=9606 GN=RPL38 PE=1 SV=2 - [RL38_HUMAN]	7.78988e+07	150336686	0	9.96562e+07	169990160	1.11329e+07	5.72003e+08	6.37059e+08	2.53063e+07	8.68683e+08	6.62802e+08	2.81558e+07	4.78312	35.71	2	2	3.14497	18.57	1	1					4.60686	35.71	2	2	3.42117	18.57	1	1	2.05446	18.57	1	1	5.23436	35.71	2	3	8.50959	35.71	2	3	2.34409
P61254	145	17.2475	10.5503	60S ribosomal protein L26 OS=Homo sapiens OX=9606 GN=RPL26 PE=1 SV=1 - [RL26_HUMAN]	1.3298e+08	7.83426e+07	6.30294e+06	1.53856e+08	91500916	29795712	3.35685e+08	3.6182e+08	3.63841e+07	399992440	3.17518e+08	3.55823e+07	4.096	11.72	3	3	7.69277	22.07	3	3	1.80148	6.21	1	1	3.78337	11.72	2	2	1.60401	4.83	1	1	2.13177	6.21	1	1	14.7244	28.28	5	8	28.062	28.97	7	12	2.06736
P18124	248	29.2072	10.6528	60S ribosomal protein L7 OS=Homo sapiens OX=9606 GN=RPL7 PE=1 SV=1 - [RL7_HUMAN]	114213784	9.83695e+07	1.92718e+06	1.45553e+08	4.20579e+08	0	6.00175e+08	6.7405e+08	1.52776e+07	5.86276e+08	5.65538e+08	0	4.11284	7.66	1	1	8.94643	7.66	1	2	0	4.44	1	1	6.81914	7.66	1	2	12.6987	8.06	2	3					22.7884	16.13	4	7	24.6307	27.42	7	9	3.03864
O14818	248	27.8696	8.45557	Proteasome subunit alpha type-7 OS=Homo sapiens OX=9606 GN=PSMA7 PE=1 SV=1 - [PSA7_HUMAN]	0	0	0	0	0	0	69937546	1.10978e+08	0	84440301	457423306	0																									5.56197	10.08	2	2	17.0432	30.65	5	5
P23258	451	51.1378	6.13818	Tubulin gamma-1 chain OS=Homo sapiens OX=9606 GN=TUBG1 PE=1 SV=2 - [TBG1_HUMAN]	0	0	0	0	0	0	1.49925e+08	1.28948e+08	1.06637e+07	1.31651e+08	1.56456e+08	8.31978e+06																									19.3318	13.53	4	5	22.4629	20.84	5	6	0
Q8N1F7	819	93.4296	5.71924	Nuclear pore complex protein Nup93 OS=Homo sapiens OX=9606 GN=NUP93 PE=1 SV=2 - [NUP93_HUMAN]	0	2.48825e+07	0	0	2.39549e+07	0	3.91493e+08	3.51676e+08	1.02523e+07	4.12331e+08	3.3343e+08	9.92213e+06					2.15132	1.22	1	1									2.32635	1.22	1	2					28.332	14.65	9	10	40.6932	19.29	14	15	8.5561
P14868	501	57.1	6.55127	Aspartate--tRNA ligase, cytoplasmic OS=Homo sapiens OX=9606 GN=DARS1 PE=1 SV=2 - [SYDC_HUMAN]	0	0	0	0	0	0	1.16931e+08	1.40935e+08	0	1.37989e+08	1.25737e+08	4.34503e+06																									12.3271	12.38	5	5	21.4372	19.16	7	7
P18085	180	20.4977	7.13721	ADP-ribosylation factor 4 OS=Homo sapiens OX=9606 GN=ARF4 PE=1 SV=3 - [ARF4_HUMAN]	0	0	0	0	0	0	1.2981e+08	1.12671e+08	0	1.83233e+08	2.15181e+08	0																									6.57096	17.22	2	2	5.85204	17.22	2	2
P83731	157	17.7679	11.2534	60S ribosomal protein L24 OS=Homo sapiens OX=9606 GN=RPL24 PE=1 SV=1 - [RL24_HUMAN]	2.42462e+08	2.12997e+08	6.2581e+06	2.68914e+08	3.16436e+08	3.30881e+07	2068144838	1.75652e+09	6.95505e+07	2.15139e+09	2.20509e+09	8.29926e+07	10.5788	18.47	3	4	10.8202	21.02	3	4	0	13.38	2	2	9.51508	18.47	3	4	8.84808	13.38	2	3	4.71886	13.38	2	2	23.082	34.39	7	11	28.568	31.85	6	11	16.3666
P39023	403	46.0798	10.1841	60S ribosomal protein L3 OS=Homo sapiens OX=9606 GN=RPL3 PE=1 SV=2 - [RL3_HUMAN]	8.57336e+07	1.01481e+08	0	92887179	1.27591e+08	0	9.32135e+08	9.51779e+08	9.92434e+06	6.21731e+08	6.93474e+08	9.29747e+06	5.23382	5.21	2	2	13.0085	8.19	4	5					2.50051	2.23	1	1	7.74626	6.95	3	4					45.1307	32.26	11	18	63.0994	33.5	13	21	0
P25398	132	14.5055	7.21045	40S ribosomal protein S12 OS=Homo sapiens OX=9606 GN=RPS12 PE=1 SV=3 - [RS12_HUMAN]	5.28901e+07	4.66986e+07	0	7.55281e+07	5.1665e+07	0	1.30595e+08	2.3256e+08	0	2.32586e+08	1.11858e+08	0	4.89597	15.91	2	2	10.6347	27.27	3	4					4.49794	7.58	1	2	15.6576	27.27	3	5					9.37693	22.73	3	5	12.6459	34.09	4	5
P20042	333	38.3644	5.79541	Eukaryotic translation initiation factor 2 subunit 2 OS=Homo sapiens OX=9606 GN=EIF2S2 PE=1 SV=2 - [IF2B_HUMAN]	0	0	0	0	0	0	1.93246e+08	1.70284e+08	9.72076e+06	2.14464e+08	1.67589e+08	1.07917e+07																									21.1663	23.12	8	10	29.809	27.33	11	12	3.93135
Q9NS69	142	15.5118	4.33545	Mitochondrial import receptor subunit TOM22 homolog OS=Homo sapiens OX=9606 GN=TOMM22 PE=1 SV=3 - [TOM22_HUMAN]	0	0	0	0	0	0	74673716	79088715	0	1.17553e+08	84002200	0																									8.44894	26.06	2	3	12.1257	33.8	3	4
O75533	1304	145.738	7.09326	Splicing factor 3B subunit 1 OS=Homo sapiens OX=9606 GN=SF3B1 PE=1 SV=3 - [SF3B1_HUMAN]	0	0	0	0	0	0	2.81887e+08	3.81115e+08	7.10945e+06	2.52563e+08	2.65901e+08	7.24695e+06																									52.8032	21.09	18	19	81.8938	26.23	21	24	4.24223
Q02543	176	20.7489	10.7114	60S ribosomal protein L18a OS=Homo sapiens OX=9606 GN=RPL18A PE=1 SV=2 - [RL18A_HUMAN]	0	7.21001e+07	0	67251272	8.1101e+07	0	2.78917e+08	2.93515e+08	1.18521e+07	3.36951e+08	2.28139e+08	1.03189e+07					2.67339	5.68	1	1					2.60175	5.68	1	1	2.95357	5.68	1	1					10.2755	23.3	5	5	15.8302	28.41	5	5	5.22076
Q13642	323	36.2386	8.96826	Four and a half LIM domains protein 1 OS=Homo sapiens OX=9606 GN=FHL1 PE=1 SV=4 - [FHL1_HUMAN]	7.67512e+07	0	0	7.68233e+07	0	0	1.8693e+08	1.10698e+08	0	2.203e+08	1.64823e+08	3.74951e+06	2.52792	3.72	1	1									2.86544	3.72	1	1									12.4296	24.77	6	7	14.1885	20.74	4	4
Q96ME7	567	64.6411	9.75928	Zinc finger protein 512 OS=Homo sapiens OX=9606 GN=ZNF512 PE=1 SV=2 - [ZN512_HUMAN]	0	0	0	0	0	0	2.34041e+08	1.65345e+08	8.47179e+06	1.99759e+08	1.96414e+08	8.416e+06																									30.1678	23.81	8	9	29.9309	20.46	8	8	2.18282
P68032	377	41.9919	5.38916	Actin, alpha cardiac muscle 1 OS=Homo sapiens OX=9606 GN=ACTC1 PE=1 SV=1 - [ACTC_HUMAN]	1.35532e+08	1.60289e+08	7.95807e+06	2.67973e+08	1.05432e+08	8017633	3.36905e+08	4.47996e+08	0	525293508	296930916	1.63733e+07	4.76706	5.57	2	2	7.16486	8.49	3	3	1.80399	4.24	1	1	10.426	14.06	4	5	7.40728	11.41	4	4	1.96053	2.92	1	1	15.2557	16.98	5	6	20.3499	20.95	8	9
P46776	148	16.551	11.0044	60S ribosomal protein L27a OS=Homo sapiens OX=9606 GN=RPL27A PE=1 SV=2 - [RL27A_HUMAN]	6.94126e+08	4.45237e+08	6.0633e+06	8.29489e+08	7.31739e+08	7.30951e+07	2.67606e+09	2.03109e+09	8.56725e+07	2.5652e+09	2.2589e+09	9.61786e+07	16.825	32.43	5	7	24.1557	33.11	7	9	5.98294	23.65	3	3	10.023	31.08	4	5	19.9879	31.76	6	6	12.171	23.65	5	5	31.0689	33.11	7	11	41.2187	33.11	7	13	10.1329
sp	82	8.29029	8.22119	CON KRA61_SHEEP|	1.64615e+09	0	0	4.00719e+07	0	0	4.15358e+09	0	0	0	0	0	17.4526	32.93	3	6									8.19505	32.93	3	3									20.8613	32.93	3	6
P53618	953	107.074	6.04932	Coatomer subunit beta OS=Homo sapiens OX=9606 GN=COPB1 PE=1 SV=3 - [COPB_HUMAN]	0	91412888	0	0	0	0	6.4422e+08	6.69606e+08	1.77861e+07	6.56299e+08	6.22467e+08	3.06547e+07					4.11128	3.15	1	1																	43.814	16.58	10	15	87.2163	22.04	16	24	16.5093
P16615	1042	114.683	5.33838	Sarcoplasmic/endoplasmic reticulum calcium ATPase 2 OS=Homo sapiens OX=9606 GN=ATP2A2 PE=1 SV=1 - [AT2A2_HUMAN]	0	1.01886e+08	0	9.80103e+07	9.11045e+07	0	8.66574e+08	1.09502e+09	2.71081e+07	8.92099e+08	9.79519e+08	2.84082e+07					6.27693	2.69	2	2					10.9633	3.55	2	3	12.3539	5.85	5	5					91.5423	20.54	17	28	109.914	23.32	19	33	24.2901
Q9H936	323	34.4483	9.29053	Mitochondrial glutamate carrier 1 OS=Homo sapiens OX=9606 GN=SLC25A22 PE=1 SV=1 - [GHC1_HUMAN]	0	0	0	0	0	0	160142385	1.29912e+08	7.12271e+06	2.15977e+08	1.07394e+08	8.31261e+06																									17.262	27.55	7	7	12.6177	15.79	5	5	2.05005
O60762	260	29.6158	9.56885	Dolichol-phosphate mannosyltransferase subunit 1 OS=Homo sapiens OX=9606 GN=DPM1 PE=1 SV=1 - [DPM1_HUMAN]	0	0	0	0	0	0	6.16946e+07	49549518	5.69447e+06	6.94146e+07	29720700	7.25503e+06																									5.32548	20.77	3	3	2.68737	4.23	1	1	2.54704
P78385	493	54.1605	5.64307	Keratin, type II cuticular Hb3 OS=Homo sapiens OX=9606 GN=KRT83 PE=1 SV=2 - [KRT83_HUMAN]	2.00546e+09	0	0	95880550	0	9.95195e+06	3.09252e+09	0	0	0	0	0	94.1404	32.66	24	40									12.9952	9.33	5	5					2.58605	3.65	2	2	92.5158	30.83	24	39
Q9BSD7	190	20.7001	9.53955	Cancer-related nucleoside-triphosphatase OS=Homo sapiens OX=9606 GN=NTPCR PE=1 SV=1 - [NTPCR_HUMAN]	0	0	0	0	0	0	139734537	1.00771e+08	0	83448354	109716884	0																									7.63708	18.95	3	3	7.8302	13.68	2	3
Q92616	2671	292.572	7.47412	eIF-2-alpha kinase activator GCN1 OS=Homo sapiens OX=9606 GN=GCN1 PE=1 SV=6 - [GCN1_HUMAN]	0	0	0	0	0	0	3.72924e+08	391273916	1.94753e+07	3.68936e+08	2.99668e+08	1.72891e+07																									164.432	24.52	50	62	172.705	23.14	46	59	32.5147
Q9H3K6	86	10.1102	6.52197	BolA-like protein 2 OS=Homo sapiens OX=9606 GN=BOLA2 PE=1 SV=1 - [BOLA2_HUMAN]	76536962	7.95298e+07	0	8.64147e+07	9.38123e+07	0	0	128000771	0	99046600	9.73833e+07	0	5.60839	32.56	2	2	3.49755	32.56	2	2					3.15064	32.56	2	2	2.91665	32.56	2	2									3.88547	22.09	1	1
P07195	334	36.6151	6.04932	L-lactate dehydrogenase B chain OS=Homo sapiens OX=9606 GN=LDHB PE=1 SV=2 - [LDHB_HUMAN]	279209056	1.88071e+08	0	268600003	1.72969e+08	0	7.75369e+08	9.09022e+08	5.30492e+06	8.95433e+08	6.53531e+08	6.93312e+06	5.63805	8.38	2	2	8.03558	11.08	3	3					9.00079	11.08	3	4	7.69557	11.08	3	3					17.7801	18.56	5	8	31.8136	32.34	9	12	1.69501
Q9BT23	127	14.0609	9.02686	LIM domain-containing protein 2 OS=Homo sapiens OX=9606 GN=LIMD2 PE=1 SV=1 - [LIMD2_HUMAN]	0	0	0	0	0	0	80024555	111970437	0	0	0	0																									2.68795	13.39	1	1	7.54092	32.28	2	2
O00410	1097	123.55	4.94482	Importin-5 OS=Homo sapiens OX=9606 GN=IPO5 PE=1 SV=4 - [IPO5_HUMAN]	0	1.45242e+07	0	0	0	0	4.2535e+08	4.79599e+08	1.19018e+07	4.06553e+08	3.84485e+08	2.06218e+07					3.05239	1.55	1	1																	71.0649	23.7	17	25	83.9017	24.34	21	28	11.1403
P33993	719	81.2566	6.45557	DNA replication licensing factor MCM7 OS=Homo sapiens OX=9606 GN=MCM7 PE=1 SV=4 - [MCM7_HUMAN]	0	0	0	0	0	0	1.80039e+08	1.92195e+08	4.90027e+06	1.54761e+08	1.5448e+08	3.40102e+06																									28.7097	16.83	8	11	32.2783	19.05	10	10	5.03023
Q9NZ01	308	36.0108	9.45166	Very-long-chain enoyl-CoA reductase OS=Homo sapiens OX=9606 GN=TECR PE=1 SV=1 - [TECR_HUMAN]	0	5.67279e+07	0	0	54834100	0	3.68667e+08	5.20425e+08	1.05252e+07	5.32566e+08	5.00861e+08	1.05351e+07					0	2.92	1	1									5.048	6.82	2	2					25.3034	24.68	8	12	37.5936	24.68	7	12	5.05975
Q86Y56	855	93.4621	6.41748	Dynein assembly factor 5, axonemal OS=Homo sapiens OX=9606 GN=DNAAF5 PE=1 SV=4 - [DAAF5_HUMAN]	0	0	0	0	0	0	1.21584e+08	1.61613e+08	3.84722e+06	130954083	1.40797e+08	5.05053e+06																									25.0977	12.4	9	11	59.048	24.56	17	20	0
Q9UBB4	475	53.4548	5.24951	Ataxin-10 OS=Homo sapiens OX=9606 GN=ATXN10 PE=1 SV=1 - [ATX10_HUMAN]	0	0	0	0	0	0	1.79993e+08	3.82577e+08	1.7111e+07	1.80001e+08	3.91426e+08	3.47535e+06																									6.8496	7.58	3	3	28.0745	26.32	10	10	0
Q15366	365	38.5556	6.78564	Poly(rC)-binding protein 2 OS=Homo sapiens OX=9606 GN=PCBP2 PE=1 SV=1 - [PCBP2_HUMAN]	66855152	1.58068e+08	0	8.24413e+07	1.39396e+08	0	6.26816e+08	4.69831e+08	1.57142e+07	618919128	4.93453e+08	1.85796e+07	0	3.84	1	1	5.32866	6.85	2	2					1.86751	3.84	1	1	5.34821	6.85	2	2					17.099	23.29	6	6	16.0341	20.27	5	5	1.92528
P62318	126	13.9073	10.3159	Small nuclear ribonucleoprotein Sm D3 OS=Homo sapiens OX=9606 GN=SNRPD3 PE=1 SV=1 - [SMD3_HUMAN]	0	0	0	0	0	0	1.86503e+08	1.70483e+08	0	1.65483e+08	1.91249e+08	0																									7.85798	24.6	2	2	9.08447	31.75	3	3
Q00325	362	40.0687	9.37842	Phosphate carrier protein, mitochondrial OS=Homo sapiens OX=9606 GN=SLC25A3 PE=1 SV=2 - [MPCP_HUMAN]	79835013	625291690	0	213211730	638073808	0	2.90047e+09	2.74152e+09	2.67344e+07	2.64593e+09	2.8522e+09	2.38856e+07	0	4.42	1	1	2.6109	3.31	1	1					1.6206	4.42	1	1	2.77566	3.31	1	1					29.5153	23.48	9	15	25.7085	25.41	9	11	3.94774
P40938	356	40.5299	8.33838	Replication factor C subunit 3 OS=Homo sapiens OX=9606 GN=RFC3 PE=1 SV=2 - [RFC3_HUMAN]	0	18032896	0	0	18842081	0	1.79629e+08	2.09434e+08	5.4261e+06	2.8573e+08	2.00054e+08	6.26365e+06					2.47864	3.93	1	1									2.75585	3.93	1	1					8.76832	10.11	3	3	24.5536	23.6	7	9	2.41663
P51571	173	18.9866	6.15088	Translocon-associated protein subunit delta OS=Homo sapiens OX=9606 GN=SSR4 PE=1 SV=1 - [SSRD_HUMAN]	0	0	0	0	0	0	1.06591e+08	2.29585e+08	6.96608e+06	1.67061e+08	2.41351e+08	1.08378e+07																									8.58571	24.86	3	3	12.0011	24.28	3	4	4.19414
P42766	123	14.5426	11.0483	60S ribosomal protein L35 OS=Homo sapiens OX=9606 GN=RPL35 PE=1 SV=2 - [RL35_HUMAN]	3.54393e+08	2.50494e+08	4.99543e+06	4.48888e+08	304028474	2.3754e+07	4.37078e+08	3.58225e+08	0	5.18641e+08	302175465	0	18.9811	30.08	5	7	11.9666	29.27	4	4	2.18484	11.38	1	1	17.7862	30.08	5	7	11.8478	29.27	4	5	2.41127	10.57	1	1	16.691	22.76	4	5	13.4994	29.27	4	5
Q9Y277	283	30.6393	8.66064	Voltage-dependent anion-selective channel protein 3 OS=Homo sapiens OX=9606 GN=VDAC3 PE=1 SV=1 - [VDAC3_HUMAN]	0	0	0	0	0	0	139350415	1.83973e+08	6.17148e+06	73547050	230649464	6.56355e+06													2.71716	7.07	1	1									7.76698	12.01	2	2	20.0897	26.15	5	6	2.01863
P57088	247	27.9598	9.70068	Transmembrane protein 33 OS=Homo sapiens OX=9606 GN=TMEM33 PE=1 SV=2 - [TMM33_HUMAN]	0	0	0	0	0	0	1.73854e+08	3.29354e+08	2.29722e+07	263337147	2.91112e+08	2.65289e+07																									15.2925	22.27	4	5	26.008	29.96	7	9	8.76968
sp	214	24.5134	5.021	CON CAS1_BOVIN|	1.85393e+08	3.72957e+08	3.17246e+08	3.26662e+08	335781434	3.40488e+08	1.40053e+08	3.4095e+08	2.95875e+08	2.15927e+08	1.18395e+07	3.56328e+08	9.60137	12.62	2	3	2.36165	5.61	1	1	65.4657	26.17	4	45	11.4054	17.29	3	4	2.38588	5.61	1	1	42.7228	29.91	5	18	11.7282	17.29	3	4	3.86831	10.28	2	2	49.8141
P50454	418	46.4112	8.68994	Serpin H1 OS=Homo sapiens OX=9606 GN=SERPINH1 PE=1 SV=2 - [SERPH_HUMAN]	125156875	0	0	220288103	7.13468e+07	0	2.55357e+08	344671165	1.04532e+07	2.39801e+08	2.65234e+08	1.1637e+07	3.89383	5.26	1	1									3.82594	5.26	1	1	4.20692	5.26	1	1					11.3224	16.51	5	5	25.6888	22.01	5	6	8.10818
Q9NRX1	252	27.9069	9.72998	RNA-binding protein PNO1 OS=Homo sapiens OX=9606 GN=PNO1 PE=1 SV=1 - [PNO1_HUMAN]	0	0	0	0	0	0	7.72885e+07	5.44624e+07	0	6.75297e+07	1.02522e+08	0																									3.75312	6.35	1	1	4.00669	9.13	2	2
P34931	641	70.3313	6.02393	Heat shock 70 kDa protein 1-like OS=Homo sapiens OX=9606 GN=HSPA1L PE=1 SV=2 - [HS71L_HUMAN]	3098873351	2.8091e+09	5.97734e+07	4.24937e+09	2.95123e+09	2.16523e+08	1.37855e+10	1.12229e+10	2.44249e+08	1.84955e+10	1.41986e+10	4.37972e+08	61.7081	23.4	11	23	58.2357	22	10	18	2.14613	2.03	1	1	74.9227	26.99	12	26	63.1157	25.12	11	21	20.6316	17.16	8	10	96.0533	26.05	12	35	109.998	26.37	12	35	18.5668
P56192	900	101.052	6.16357	Methionine--tRNA ligase, cytoplasmic OS=Homo sapiens OX=9606 GN=MARS1 PE=1 SV=2 - [SYMC_HUMAN]	0	0	0	0	0	0	2.96952e+08	3.76637e+08	5.44678e+06	2.01775e+08	193122749	7.35786e+06																									34.1636	19	10	11	55.8327	21.33	13	15	4.63589
Q9BRT6	129	15.2154	10.3745	Protein LLP homolog OS=Homo sapiens OX=9606 GN=LLPH PE=1 SV=1 - [LLPH_HUMAN]	7.56518e+07	1.80261e+08	0	1.8591e+08	2.68384e+08	2.29662e+07	1.16362e+08	2.62039e+08	0	1.25755e+08	9.68454e+07	0	4.26135	12.4	1	1	15.9786	29.46	3	4					13.8153	29.46	3	4	22.4571	29.46	3	6	2.52962	10.85	1	1	11.6417	29.46	2	3	24.3609	29.46	3	7
Q07020	188	21.6211	11.7222	60S ribosomal protein L18 OS=Homo sapiens OX=9606 GN=RPL18 PE=1 SV=2 - [RL18_HUMAN]	79842156	8.07922e+07	0	82739315	100844291	0	2.82669e+08	4.37966e+08	1.79081e+07	5.61884e+08	1.3323e+08	2.28141e+07	2.41959	5.85	1	1	5.70071	11.17	2	2					2.54801	5.85	1	1	8.84116	5.32	1	3					10.4052	17.55	4	4	16.4856	22.87	6	6	4.88626
P07900	732	84.6067	5.021	Heat shock protein HSP 90-alpha OS=Homo sapiens OX=9606 GN=HSP90AA1 PE=1 SV=5 - [HS90A_HUMAN]	2.01279e+08	1.69097e+08	4.26691e+06	2.67567e+08	1.97653e+08	0	6.36858e+08	9.64104e+08	1.38873e+07	8.26837e+08	6.2224e+08	2.84414e+07	11.7379	8.74	6	6	13.7963	7.24	5	6	0	2.73	1	1	9.67643	7.92	5	5	12.7954	8.2	5	6					23.2918	13.39	9	9	28.8666	16.8	13	13	5.04914
P63000	192	21.4362	8.49951	Ras-related C3 botulinum toxin substrate 1 OS=Homo sapiens OX=9606 GN=RAC1 PE=1 SV=1 - [RAC1_HUMAN]	35729622	9.22386e+07	0	74540778	9.11846e+07	0	103958652	9.88274e+07	0	8.49989e+07	1.16501e+08	0	2.9473	7.29	1	1	7.47571	18.23	3	3					2.98116	7.29	1	1	5.73452	11.46	2	2					3.03238	7.29	1	1	5.10267	12.5	2	2
P52272	730	77.4643	8.70459	Heterogeneous nuclear ribonucleoprotein M OS=Homo sapiens OX=9606 GN=HNRNPM PE=1 SV=3 - [HNRPM_HUMAN]	1.18089e+08	8.49317e+07	0	0	7.68535e+07	0	2.47656e+08	683302180	1.96503e+07	4.94197e+08	5.50874e+08	1.94835e+07	8.20304	5.21	2	2	10.4801	6.58	3	3									10.7197	6.58	3	3					20.7284	14.79	7	9	60.8904	26.85	14	20	5.29004
P60866	119	13.3643	9.93506	40S ribosomal protein S20 OS=Homo sapiens OX=9606 GN=RPS20 PE=1 SV=1 - [RS20_HUMAN]	1.37192e+08	9.03521e+07	0	1.17141e+08	1.22815e+08	1.55829e+07	515664883	5.73554e+08	22774295	5.18134e+08	5.458e+08	1.88705e+07	6.30866	19.33	2	2	8.69316	12.61	2	3					9.89068	28.57	4	4	10.9948	22.69	3	3	2.1304	15.97	2	2	11.7162	28.57	4	4	23.3739	28.57	4	8	0
P50991	539	57.8878	7.82568	T-complex protein 1 subunit delta OS=Homo sapiens OX=9606 GN=CCT4 PE=1 SV=4 - [TCPD_HUMAN]	1.64633e+08	1.06036e+08	2.70307e+06	1.22813e+08	150355790	7.94808e+06	2.2106e+08	1.19617e+08	5.88781e+06	3.12894e+08	1.19156e+08	1.07558e+07	3.10989	2.41	1	1	7.92252	6.68	3	3	0	2.41	1	1	6.97785	9.83	3	3	7.70537	6.68	3	3	4.46593	4.64	2	2	8.99094	6.68	3	5	10.6898	11.5	4	4	4.33773
P54136	660	75.3309	6.68311	Arginine--tRNA ligase, cytoplasmic OS=Homo sapiens OX=9606 GN=RARS1 PE=1 SV=2 - [SYRC_HUMAN]	0	0	0	0	0	0	1.37802e+08	178495122	4.71781e+06	172069730	1.16905e+08	6.64546e+06																									14.3724	12.12	7	7	21.0555	12.12	7	8	6.21721
sp	425	47.5661	4.80518	CON K1H5_HUMAN|	2.36462e+09	1538481088	0	5085251212	854185317	0	3.00901e+09	5209927608	1.43147e+07	0	1624014131	0	42.4517	21.65	10	15	0	1.65	1	1					1.76874	1.65	1	1	0	1.65	1	1					50.8171	28.24	10	16	1.62817	1.65	1	1	0
Q04695	432	48.076	5.021	Keratin, type I cytoskeletal 17 OS=Homo sapiens OX=9606 GN=KRT17 PE=1 SV=2 - [K1C17_HUMAN]	3.23589e+09	8.0356e+08	8.10187e+06	3.63528e+09	4.22227e+08	2.3355e+07	2.85448e+09	2.86838e+09	1.08046e+07	8.2902e+08	7.58863e+08	1.88503e+07	29.8873	14.35	9	15	18.5862	8.56	6	8	2.4506	9.03	3	3	36.9511	20.83	12	16	9.92994	6.71	4	5	2.71934	2.08	1	1	29.9735	15.97	11	14	18.495	8.8	5	9	0
P46779	137	15.7377	12.0151	60S ribosomal protein L28 OS=Homo sapiens OX=9606 GN=RPL28 PE=1 SV=3 - [RL28_HUMAN]	0	0	0	6.11904e+07	48968501	0	120376900	8.60308e+07	0	246276308	1.04814e+08	0													2.57144	8.03	1	1	2.6236	8.03	1	1					2.16135	8.03	1	1	5.74382	18.98	3	3
Q9Y5M8	271	29.6838	9.0415	Signal recognition particle receptor subunit beta OS=Homo sapiens OX=9606 GN=SRPRB PE=1 SV=3 - [SRPRB_HUMAN]	0	0	0	1.64077e+07	0	0	1.1509e+08	98548735	4.62497e+06	2.06653e+08	1.5774e+08	0	2.61974	7.01	1	1									1.94085	7.01	1	1									6.53831	15.5	3	3	13.4121	17.71	4	4	2.23949
P62917	257	28.0073	11.0337	60S ribosomal protein L8 OS=Homo sapiens OX=9606 GN=RPL8 PE=1 SV=2 - [RL8_HUMAN]	1.31793e+08	4.44179e+07	0	1.85158e+08	9.9324e+07	0	4.10932e+08	3.68497e+08	0	5.16643e+08	3.20417e+08	0	9.26338	13.23	3	4	5.73162	10.51	2	2					11.8456	13.23	3	5	9.32839	10.51	2	3					18.5656	15.18	4	8	16.3214	15.18	4	6
P17987	556	60.3056	6.11279	T-complex protein 1 subunit alpha OS=Homo sapiens OX=9606 GN=TCP1 PE=1 SV=1 - [TCPA_HUMAN]	0	0	0	2.86102e+07	4.50018e+07	0	119794798	141510032	4.3772e+06	1.4464e+08	1.52123e+08	5.87945e+06													2.32367	5.94	2	2	4.2067	3.6	2	2					9.67817	10.07	5	5	24.771	15.83	6	8	2.24684
P48444	511	57.1741	6.21436	Coatomer subunit delta OS=Homo sapiens OX=9606 GN=ARCN1 PE=1 SV=1 - [COPD_HUMAN]	0	30536505	0	0	0	0	1.60116e+08	2.01799e+08	4.65293e+06	157601499	1.14686e+08	5.54618e+06					2.48572	2.15	1	1																	17.6739	16.63	8	9	24.1232	20.94	8	8	1.87807
Q9Y3B4	125	14.5756	9.37842	Splicing factor 3B subunit 6 OS=Homo sapiens OX=9606 GN=SF3B6 PE=1 SV=1 - [SF3B6_HUMAN]	0	0	0	0	0	0	147582339	1.23042e+08	0	145269048	209912829	3.93737e+06																									2.93404	11.2	1	1	5.67338	18.4	2	2
P62906	217	24.8155	9.93506	60S ribosomal protein L10a OS=Homo sapiens OX=9606 GN=RPL10A PE=1 SV=2 - [RL10A_HUMAN]	0	0	0	0	0	0	68109409	8.73826e+07	5.35131e+06	79006610	64060343	0																									1.83928	3.69	1	1	5.63878	16.13	3	3	0
Q29RF7	1337	150.734	7.91357	Sister chromatid cohesion protein PDS5 homolog A OS=Homo sapiens OX=9606 GN=PDS5A PE=1 SV=1 - [PDS5A_HUMAN]	0	1.97741e+07	0	0	2.05986e+07	0	2.40675e+08	1.86008e+08	5.88028e+06	2.09477e+08	209675122	7.38405e+06					3.00848	1.27	1	1									3.0219	1.27	1	1					50.3549	16.31	14	15	55.5211	16.9	16	17	6.59228
P84098	196	23.4512	11.4731	60S ribosomal protein L19 OS=Homo sapiens OX=9606 GN=RPL19 PE=1 SV=1 - [RL19_HUMAN]	183224874	1.99585e+08	0	2.04958e+08	263823703	1.10518e+07	6.71691e+08	6.08668e+08	1.20213e+07	688639233	1.1597e+09	1.22811e+07	18.2173	17.35	4	6	8.86976	17.86	3	3					16.1566	13.78	3	5	16.6311	18.88	5	6	3.00776	9.18	2	2	21.2004	21.94	6	8	31.9586	21.94	6	10	2.68947
O60814	126	13.8816	10.3159	Histone H2B type 1-K OS=Homo sapiens OX=9606 GN=H2BC12 PE=1 SV=3 - [H2B1K_HUMAN]	714854801	254421762	1.92466e+07	542348337	351164110	3.00806e+07	999781314	4.52628e+08	4.29092e+07	429088580	510426256	3.26157e+07	11.984	26.19	3	5	10.5911	26.98	4	6	0	19.05	2	3	10.0148	19.05	2	4	6.88704	19.05	2	3	2.47756	11.9	1	1	3.51451	19.05	2	2	18.1496	26.19	3	6	2.29248
Q9BQG0	1328	148.762	9.27588	Myb-binding protein 1A OS=Homo sapiens OX=9606 GN=MYBBP1A PE=1 SV=2 - [MBB1A_HUMAN]	0	0	0	0	5.23573e+07	0	3.67248e+08	4.14039e+08	6.67235e+06	3.75957e+08	3.50967e+08	6.05008e+06																	4.70838	1.58	2	2					46.2758	14.68	14	18	71.1445	20.78	19	21	2.08139
P52292	529	57.8259	5.40186	Importin subunit alpha-1 OS=Homo sapiens OX=9606 GN=KPNA2 PE=1 SV=1 - [IMA1_HUMAN]	0	0	0	0	0	0	250085014	2.06067e+08	0	1.93751e+08	217386981	4.1695e+06					3.74695	3.4	1	1																	3.69941	3.4	1	1	21.5086	18.53	7	7
Q7Z2W4	902	101.367	8.39697	Zinc finger CCCH-type antiviral protein 1 OS=Homo sapiens OX=9606 GN=ZC3HAV1 PE=1 SV=3 - [ZCCHV_HUMAN]	0	3.42635e+07	0	0	28593527	0	1.60854e+08	169439655	4.39976e+06	2.62681e+08	1.9026e+08	8.35077e+06					3.25882	1.66	1	1									2.94197	1.66	1	1					25.1447	12.97	9	12	36.0336	16.19	11	12	2.24185
P01825	116	12.9276	9.29053	Immunoglobulin heavy variable 4-59 OS=Homo sapiens OX=9606 GN=IGHV4-59 PE=1 SV=2 - [HV459_HUMAN]	0	0	0	0	0	2.90667e+07	0	0	0	0	0	0																					2.06944	26.72	1	1
P27348	245	27.7468	4.77979	14-3-3 protein theta OS=Homo sapiens OX=9606 GN=YWHAQ PE=1 SV=1 - [1433T_HUMAN]	0	3.2811e+07	0	32128068	3.16807e+07	0	1.96453e+08	179329127	1.27367e+07	3.74673e+08	403944652	3.77879e+07					5.07788	8.98	2	2					1.73599	3.27	1	1	2.9833	5.71	1	1					5.26731	8.98	2	2	3.11621	5.71	1	1	0
P62913	178	20.2396	9.59814	60S ribosomal protein L11 OS=Homo sapiens OX=9606 GN=RPL11 PE=1 SV=2 - [RL11_HUMAN]	1.67338e+08	348461670	5.47257e+06	0	4.2836e+08	2.42471e+07	1.25247e+09	1.31741e+09	3.07037e+07	1.37189e+09	2162558894	4.56696e+07	1.86084	5.06	1	1	5.1192	12.92	2	2	0	7.87	1	1					5.06435	12.92	2	2	4.20941	12.92	2	2	10.6654	18.54	3	5	11.0605	20.79	3	5	1.75431
Q02878	288	32.7076	10.5796	60S ribosomal protein L6 OS=Homo sapiens OX=9606 GN=RPL6 PE=1 SV=3 - [RL6_HUMAN]	0	6.87939e+07	0	83947632	97182021	0	506637841	246680411	2.30921e+06	268467072	3.08969e+08	4.8149e+06	3.10994	6.94	1	1	6.44392	9.72	2	2					5.98452	9.72	2	2	6.57497	9.72	2	2					16.1213	9.72	2	4	14.7432	20.49	5	5	0
Q9Y3D0	163	17.6521	5.18604	Cytosolic iron-sulfur assembly component 2B OS=Homo sapiens OX=9606 GN=CIAO2B PE=1 SV=1 - [CIA2B_HUMAN]	0	0	0	0	0	0	0	1.45831e+08	0	0	2.78497e+08	0																													9.70325	26.38	2	2
P62258	255	29.1554	4.7417	14-3-3 protein epsilon OS=Homo sapiens OX=9606 GN=YWHAE PE=1 SV=1 - [1433E_HUMAN]	0	32978232	0	32128068	0	0	1.39823e+08	2.02921e+08	9.13158e+06	384754705	3.93765e+08	2.20039e+07					1.69908	3.14	1	1					1.73599	3.14	1	1									6.83527	16.86	4	4	12.3779	23.14	5	5	1.89791
P26641	437	50.0871	6.66846	Elongation factor 1-gamma OS=Homo sapiens OX=9606 GN=EEF1G PE=1 SV=3 - [EF1G_HUMAN]	5.96442e+07	4.5334e+07	0	9.35772e+07	6.72115e+07	0	1.68865e+08	2.27856e+08	0	2.03846e+08	2.28926e+08	4.59644e+06	6.62149	5.49	2	2	9.27	8.92	3	3					3.64564	3.2	1	1	9.10771	8.92	3	3					17.2484	16.48	5	6	30.4114	20.14	7	10
P36507	400	44.3961	6.55127	Dual specificity mitogen-activated protein kinase kinase 2 OS=Homo sapiens OX=9606 GN=MAP2K2 PE=1 SV=1 - [MP2K2_HUMAN]	0	0	0	0	0	0	1.33387e+08	1.01738e+08	8.28262e+06	115733827	0	0																									18.982	26	7	7	14.254	10.75	4	5	0
O95433	338	38.2503	5.52881	Activator of 90 kDa heat shock protein ATPase homolog 1 OS=Homo sapiens OX=9606 GN=AHSA1 PE=1 SV=1 - [AHSA1_HUMAN]	0	0	0	0	0	0	2.05005e+07	2.1601e+08	8.14364e+06	1.4063e+08	1.06089e+08	1.0465e+07																									5.00002	6.51	1	1	13.647	12.43	4	4	3.80173
P35250	354	39.1321	6.44287	Replication factor C subunit 2 OS=Homo sapiens OX=9606 GN=RFC2 PE=1 SV=3 - [RFC2_HUMAN]	0	0	0	0	0	0	1.42724e+08	116405107	0	9.90946e+07	9.46402e+07	0																									10.3275	13.84	4	4	16.592	22.03	7	7
Q99653	195	22.4423	5.09717	Calcineurin B homologous protein 1 OS=Homo sapiens OX=9606 GN=CHP1 PE=1 SV=3 - [CHP1_HUMAN]	0	0	0	0	0	0	0	5.03193e+07	0	4.7748e+07	8.73398e+07	0																													5.72048	12.31	2	2
P05023	1023	112.824	5.49072	Sodium/potassium-transporting ATPase subunit alpha-1 OS=Homo sapiens OX=9606 GN=ATP1A1 PE=1 SV=1 - [AT1A1_HUMAN]	0	0	0	0	0	0	4.67812e+08	3.84873e+08	1.19954e+07	419271891	373443548	1.21218e+07																									50.9817	21.11	17	19	53.2341	20.23	17	19	7.57613
Q01081	240	27.8545	8.80713	Splicing factor U2AF 35 kDa subunit OS=Homo sapiens OX=9606 GN=U2AF1 PE=1 SV=3 - [U2AF1_HUMAN]	0	0	0	0	0	0	9.82888e+07	9.52117e+07	0	1.07383e+08	1.05801e+08	2.89434e+06																									0	3.33	1	1	9.051	14.58	3	5
O94905	339	37.8155	5.61768	Erlin-2 OS=Homo sapiens OX=9606 GN=ERLIN2 PE=1 SV=1 - [ERLN2_HUMAN]	30241912	0	0	1.96348e+07	0	0	2.22041e+08	2.13801e+08	7.04908e+06	156974455	1.85016e+08	5672614	2.23369	3.54	1	1									2.04747	3.54	1	1									10.2591	12.98	5	6	14.9702	18.58	5	5	1.99867
Q9Y678	874	97.6555	5.46533	Coatomer subunit gamma-1 OS=Homo sapiens OX=9606 GN=COPG1 PE=1 SV=1 - [COPG1_HUMAN]	0	0	0	0	0	0	2.60815e+08	3.4289e+08	8.79886e+06	3.46462e+08	3.26775e+08	6.026e+06																									35.8145	16.82	10	13	27.1384	10.98	7	8	7.60793
P06576	529	56.5246	5.40186	ATP synthase subunit beta, mitochondrial OS=Homo sapiens OX=9606 GN=ATP5F1B PE=1 SV=3 - [ATPB_HUMAN]	0	0	0	0	0	0	1.4746e+08	2.41221e+08	9.28595e+06	1.50508e+08	1.92638e+08	8.28523e+06																									20.6339	14.93	7	8	23.0316	18.34	7	7	6.4212
Q14240	407	46.3728	5.47803	Eukaryotic initiation factor 4A-II OS=Homo sapiens OX=9606 GN=EIF4A2 PE=1 SV=2 - [IF4A2_HUMAN]	124628879	7.05313e+07	4.77896e+06	1.08189e+08	3.78048e+08	2.06184e+07	4.82279e+08	5.64417e+08	2.88833e+07	6.13067e+08	5.54235e+08	3.98708e+07	5.36151	6.39	2	2	4.56023	4.42	2	2	0	2.46	1	1	7.3171	8.6	3	3	7.86546	7.86	3	3	4.69691	6.39	2	2	10.4957	11.55	4	4	24.4782	24.82	8	9	8.51324
Q14525	404	46.1845	4.84326	Keratin, type I cuticular Ha3-II OS=Homo sapiens OX=9606 GN=KRT33B PE=1 SV=3 - [KT33B_HUMAN]	2.79916e+09	1538481088	0	1.72709e+09	854185317	1.26787e+07	3.62981e+09	5209927608	1.43147e+07	0	1624014131	0	38.3356	25	12	16	0	1.73	1	1					5.7957	6.19	3	3	0	1.73	1	1	1.74648	2.23	1	1	52.9291	25	13	20	1.62817	1.73	1	1	0
P62937	165	18.0009	7.81104	Peptidyl-prolyl cis-trans isomerase A OS=Homo sapiens OX=9606 GN=PPIA PE=1 SV=2 - [PPIA_HUMAN]	78904024	6.32558e+07	3.13237e+06	0	6.40397e+07	0	1.10203e+08	1.31868e+08	0	1.15116e+08	1.08766e+08	6218083	1.98453	8.48	1	1	0	9.09	1	1	0	5.45	1	1					2.33094	9.09	1	1					4.14288	15.76	2	2	7.4109	15.76	2	3
O94901	812	90.0073	7.07861	SUN domain-containing protein 1 OS=Homo sapiens OX=9606 GN=SUN1 PE=1 SV=3 - [SUN1_HUMAN]	2.46935e+08	2.13658e+08	1.06314e+06	1.46133e+08	1.53216e+08	6.28489e+06	1.83574e+08	2.07948e+08	3.36978e+06	1.10152e+08	2.47593e+08	0	32.6678	11.58	7	10	42.7861	15.02	9	12	0	0.99	1	1	19.0295	8.74	6	7	25.6879	9.73	6	8	0	2.59	1	1	16.8707	7.64	5	6	30.353	9.85	6	9	0
P50914	215	23.417	10.9312	60S ribosomal protein L14 OS=Homo sapiens OX=9606 GN=RPL14 PE=1 SV=4 - [RL14_HUMAN]	0	5.10724e+07	0	9.54978e+07	5.57699e+07	0	3.75988e+08	3.73674e+08	0	3.6172e+08	3.63317e+08	0					2.16715	5.58	1	1					5.22799	10.7	2	2	5.6882	11.16	2	2					12.8481	20.93	4	5	8.10504	14.42	3	3
O15235	138	15.163	10.2866	28S ribosomal protein S12, mitochondrial OS=Homo sapiens OX=9606 GN=MRPS12 PE=1 SV=1 - [RT12_HUMAN]	0	0	0	0	0	0	0	161925436	9400299	1.28598e+08	0	8.71567e+06																													1.73442	6.52	1	1	2.56199
P27708	2225	242.829	6.45557	CAD protein OS=Homo sapiens OX=9606 GN=CAD PE=1 SV=3 - [PYR1_HUMAN]	2.50784e+07	0	0	0	0	0	2.50161e+08	2.83389e+08	1.0023e+07	1.89367e+08	2.73374e+08	1.14764e+07	2.09364	0.45	1	1																					83.7291	15.6	24	30	79.6855	14.25	23	26	14.3218
sp	131	14.153	8.11865	CON KRA3_SHEEP|	257386489	0	0	0	0	0	3.87646e+08	0	0	0	0	0	6.32577	7.63	1	2																					15.7252	24.43	2	4
P18031	435	49.9348	6.26514	Tyrosine-protein phosphatase non-receptor type 1 OS=Homo sapiens OX=9606 GN=PTPN1 PE=1 SV=1 - [PTN1_HUMAN]	0	0	0	0	0	0	1.9051e+08	1.8749e+08	9.44415e+06	1.38697e+08	9.07518e+07	9519871																									23.835	17.01	5	7	39.4257	21.38	7	11	4.03002
Q9GZS3	305	33.5598	5.46533	WD repeat-containing protein 61 OS=Homo sapiens OX=9606 GN=WDR61 PE=1 SV=1 - [WDR61_HUMAN]	0	0	0	0	0	0	0	5.55316e+07	0	77144384	4.39844e+07	0																													12.9568	20.66	3	3
Q9P035	362	43.1316	8.93896	Very-long-chain (3R)-3-hydroxyacyl-CoA dehydratase 3 OS=Homo sapiens OX=9606 GN=HACD3 PE=1 SV=2 - [HACD3_HUMAN]	7.95125e+07	0	0	8.23894e+07	44872019	1.76746e+07	3.32191e+08	8.33099e+08	5.95596e+07	8.1254e+08	2.81495e+08	4.278e+07	6.23028	8.01	2	2									6.05445	8.01	2	2	4.34525	6.08	1	1	2.17248	5.8	1	1	23.4627	23.76	7	8	38.5299	24.03	8	11	5.03871
P14618	531	57.9	7.84033	Pyruvate kinase PKM OS=Homo sapiens OX=9606 GN=PKM PE=1 SV=4 - [KPYM_HUMAN]	8.95901e+07	5.86692e+07	2.01935e+06	9.04629e+07	4.29872e+08	7.15559e+06	0	104201950	0	5.95608e+07	0	6.39373e+06	4.58944	3.95	2	2	5.07248	4.52	2	2	1.72209	2.45	1	1	5.0534	3.95	2	2	4.59723	4.52	2	2	1.70373	1.51	1	1	3.27205	2.45	1	1	6.11998	5.65	2	2
O43592	962	109.893	5.38916	Exportin-T OS=Homo sapiens OX=9606 GN=XPOT PE=1 SV=2 - [XPOT_HUMAN]	0	0	0	0	0	0	2.37808e+08	220892840	6.07886e+06	291834410	162614182	7.69375e+06																									28.6309	13.31	9	11	38.9848	16.94	12	13	1.93465
Q5XKP0	118	13.0788	9.42236	MICOS complex subunit MIC13 OS=Homo sapiens OX=9606 GN=MICOS13 PE=1 SV=1 - [MIC13_HUMAN]	0	0	0	0	0	0	82920008	107217013	0	0	0	0																									0	5.08	1	1	4.37585	18.64	1	1
P21796	283	30.7536	8.54346	Voltage-dependent anion-selective channel protein 1 OS=Homo sapiens OX=9606 GN=VDAC1 PE=1 SV=2 - [VDAC1_HUMAN]	0	0	0	0	0	0	106393586	7.81966e+07	5.43154e+06	65738526	0	6.26587e+06																									1.80936	4.24	1	1	18.4983	19.43	4	6	2.01863
P22102	1010	107.699	6.69775	Trifunctional purine biosynthetic protein adenosine-3 OS=Homo sapiens OX=9606 GN=GART PE=1 SV=1 - [PUR2_HUMAN]	0	0	0	43134762	0	0	1.35869e+08	1.87586e+08	4.35072e+06	1.73006e+08	6.67658e+07	1.01337e+07													3.07686	1.88	1	1									12.7636	6.83	4	4	35.9845	18.02	11	11	4.66044
Q9H461	694	73.2524	8.19189	Frizzled-8 OS=Homo sapiens OX=9606 GN=FZD8 PE=1 SV=1 - [FZD8_HUMAN]	0	0	0	0	0	0	8.84158e+08	1588445048	3.4424e+07	3.86989e+08	1.71739e+09	3.7499e+07																									38.5173	19.88	8	13	36.2567	23.49	10	12	5.68506
Q92522	213	22.4735	10.7554	Histone H1.10 OS=Homo sapiens OX=9606 GN=H1-10 PE=1 SV=1 - [H1X_HUMAN]	2.82561e+08	6.47947e+07	5.68903e+06	570181542	4.38527e+07	5.96232e+06	622392886	2.50164e+08	0	594193712	185011381	0	7.89003	12.68	2	3	9.75905	12.68	3	3	1.90955	5.63	1	1	1.98689	5.63	1	1	9.19039	17.37	3	3	2.26915	5.16	1	1	2.16094	5.63	1	1	9.45896	12.68	2	3
Q15843	81	9.06595	8.42627	NEDD8 OS=Homo sapiens OX=9606 GN=NEDD8 PE=1 SV=1 - [NEDD8_HUMAN]	0	0	0	0	0	0	0	469770356	0	0	380844096	0																													2.44876	17.28	1	1
P13639	858	95.277	6.82959	Elongation factor 2 OS=Homo sapiens OX=9606 GN=EEF2 PE=1 SV=4 - [EF2_HUMAN]	4.03908e+07	1.83109e+07	1.91508e+07	5.80337e+07	0	0	1.18811e+08	1.51016e+08	0	153842796	5.39652e+07	7.36079e+06	4.90311	2.45	2	2	5.9594	3.96	2	2	2.88753	2.8	1	1	2.90635	2.56	2	2									9.97416	6.06	4	4	26.2871	12.59	9	9
Q8N5F7	415	47.1101	10.1108	NF-kappa-B-activating protein OS=Homo sapiens OX=9606 GN=NKAP PE=1 SV=1 - [NKAP_HUMAN]	149805264	1.20579e+08	3.96502e+06	2.02268e+08	1.86972e+08	2.14478e+07	255884392	2.13728e+08	11297384	3.18145e+08	319220511	1.13215e+07	19.4107	19.28	4	5	11.1337	6.27	2	3	0	3.86	1	1	19.91	13.49	4	6	15.4705	13.49	3	4	5.88028	9.88	2	2	8.9343	6.99	1	2	14.8714	12.29	3	4	0
Q9NX63	227	26.1362	8.27979	MICOS complex subunit MIC19 OS=Homo sapiens OX=9606 GN=CHCHD3 PE=1 SV=1 - [MIC19_HUMAN]	0	1.94232e+07	0	0	0	0	1.70854e+08	1.11034e+08	4.74714e+06	7.53878e+07	1.02799e+08	4.52783e+06					2.36749	5.73	1	1																	11.1078	17.62	3	4	14.0629	18.06	4	4	0
P38646	679	73.6348	6.16357	Stress-70 protein, mitochondrial OS=Homo sapiens OX=9606 GN=HSPA9 PE=1 SV=2 - [GRP75_HUMAN]	77842651	554517600	0	6.33733e+07	5.07137e+07	0	1.22414e+08	1.51659e+08	3.62802e+06	1.61083e+08	328432407	4.74295e+06	2.35121	1.77	1	1	1.91087	1.62	1	1					7.5714	6.33	3	3	3.44936	1.77	1	1					15.6722	11.49	6	6	24.3261	14.87	7	7	0
P07305	194	20.8502	10.8433	Histone H1.0 OS=Homo sapiens OX=9606 GN=H1-0 PE=1 SV=3 - [H10_HUMAN]	318565164	3.4626e+08	0	2.87535e+08	196934340	2.22727e+07	311394576	58762342	1.29931e+07	279187989	217306407	1.23112e+07	9.68401	15.98	3	4	11.1449	18.04	3	4					10.4743	18.04	3	4	6.75509	13.92	2	2	1.98739	4.12	1	1	8.14698	13.92	2	3	3.52041	7.22	1	1	1.8741
Q9NWB6	273	33.1968	10.3452	Arginine and glutamate-rich protein 1 OS=Homo sapiens OX=9606 GN=ARGLU1 PE=1 SV=1 - [ARGL1_HUMAN]	4.10682e+08	4.43657e+08	0	5.20116e+08	4.69963e+08	0	4.93548e+08	5.56624e+08	1.65225e+07	5.0257e+08	3.4703e+08	0	9.28647	13.92	5	5	12.25	14.29	5	5					9.67177	14.29	5	5	6.74003	8.06	3	3					7.24546	10.99	4	4	10.5697	8.06	3	4	2.37456
Q96CX2	325	35.6787	5.64307	BTB/POZ domain-containing protein KCTD12 OS=Homo sapiens OX=9606 GN=KCTD12 PE=1 SV=1 - [KCD12_HUMAN]	2.28566e+07	0	0	47482875	0	0	57859788	1.02969e+08	0	8.69471e+07	82481131	1.61918e+06	2.41246	4	1	1									5.53857	7.69	2	2	2.30683	3.69	1	1					2.64928	4	1	1	15.6629	19.08	4	4
O95373	1038	119.44	4.81787	Importin-7 OS=Homo sapiens OX=9606 GN=IPO7 PE=1 SV=1 - [IPO7_HUMAN]	0	0	0	0	3.11551e+08	7.57027e+06	4.24853e+08	6.87461e+08	2.05608e+07	5.10386e+08	5.98527e+08	2.22598e+07																	2.16005	1.64	1	1	0	0.87	1	1	56.3066	16.38	15	17	79.621	17.34	14	21	8.09787
Q9HCM4	733	81.8049	6.58057	Band 4.1-like protein 5 OS=Homo sapiens OX=9606 GN=EPB41L5 PE=1 SV=3 - [E41L5_HUMAN]	240030017	1.87423e+08	0	3.44579e+08	3.42005e+08	1.48207e+07	2.80912e+08	114076627	6.59811e+06	2.75727e+08	150171554	0	12.9079	9.69	4	4	10.2451	6.68	3	3					15.2151	12.82	5	5	19.5338	12.96	6	6	3.42397	2.73	1	1	11.8224	9.55	3	4	8.72965	7.23	2	2	2.26378
Q92841	729	80.222	8.26514	Probable ATP-dependent RNA helicase DDX17 OS=Homo sapiens OX=9606 GN=DDX17 PE=1 SV=2 - [DDX17_HUMAN]	7.04465e+07	1.52003e+08	0	191891901	1.89378e+08	0	699846962	5.19035e+08	1.59482e+07	832776275	1.13193e+09	3.82429e+07	7.74203	5.08	3	3	6.12604	3.29	2	2					2.83239	1.65	1	1	5.79174	3.43	2	2					22.7754	10.97	6	9	35.9797	16.87	11	14	2.28542
Q5VYK3	1845	204.16	7.12256	Proteasome adapter and scaffold protein ECM29 OS=Homo sapiens OX=9606 GN=ECPAS PE=1 SV=2 - [ECM29_HUMAN]	0	0	0	0	1.33119e+07	0	1.84838e+08	2.37541e+08	7.89921e+06	1.88299e+08	2.18608e+08	1.04329e+07																	1.80435	0.65	1	1					37.5803	9.76	12	14	79.4907	18.16	23	27	4.81404
P46778	160	18.5531	10.4917	60S ribosomal protein L21 OS=Homo sapiens OX=9606 GN=RPL21 PE=1 SV=2 - [RL21_HUMAN]	2.27376e+08	0	0	7.97716e+07	5.69014e+07	2.56902e+07	6.41127e+08	6.33617e+08	7.92297e+07	6.9087e+08	6.21195e+08	7.67405e+07	2.32773	9.38	1	1									3.71716	9.38	1	1	6.22365	16.25	2	2	2.04144	9.38	1	1	15.0799	16.88	3	6	16.825	22.5	4	5	4.72733
Q16891	758	83.6264	6.48096	MICOS complex subunit MIC60 OS=Homo sapiens OX=9606 GN=IMMT PE=1 SV=1 - [MIC60_HUMAN]	0	2.99914e+07	0	2.9632e+07	1.37975e+07	0	2.19743e+08	2.24126e+08	8.34837e+06	1.69182e+08	2.09226e+08	0					3.25536	1.72	1	1					2.60673	1.72	1	1	2.6762	1.72	1	1					21.3259	10.69	7	7	23.3768	16.89	9	9	0
O60613	165	18.0811	5.03369	Selenoprotein F OS=Homo sapiens OX=9606 GN=SELENOF PE=1 SV=4 - [SEP15_HUMAN]	0	0	0	0	0	0	0	1.20124e+08	0	3.54349e+07	79632458	0																													5.1359	12.73	2	2
P62910	135	15.8498	11.3267	60S ribosomal protein L32 OS=Homo sapiens OX=9606 GN=RPL32 PE=1 SV=2 - [RL32_HUMAN]	1.14159e+08	1.15991e+08	0	1.25628e+08	1.05525e+08	0	2.00752e+08	1.7841e+08	0	3.39488e+08	3.29902e+08	0	6.13712	9.63	1	2	6.78991	9.63	1	2					3.235	9.63	1	1	6.47501	9.63	1	2					8.60532	17.04	2	3	13.3775	22.22	3	5
P07814	1512	170.483	7.32764	Bifunctional glutamate/proline--tRNA ligase OS=Homo sapiens OX=9606 GN=EPRS1 PE=1 SV=5 - [SYEP_HUMAN]	0	0	0	18330169	0	0	2.28646e+08	1.71862e+08	3.6634e+06	1.62655e+08	1.30382e+08	2.02636e+06													4.36249	1.72	2	2									36.4839	14.02	14	16	65.8101	18.25	19	22	0
Q9UHB9	627	70.6856	8.55811	Signal recognition particle subunit SRP68 OS=Homo sapiens OX=9606 GN=SRP68 PE=1 SV=2 - [SRP68_HUMAN]	0	0	0	0	0	0	1.45063e+08	2.0369e+08	4.44521e+06	1.2062e+08	1.37991e+08	8.16866e+06																									14.9603	13.08	6	6	17.6271	12.44	6	6	2.51078
P46782	204	22.8621	9.71533	40S ribosomal protein S5 OS=Homo sapiens OX=9606 GN=RPS5 PE=1 SV=4 - [RS5_HUMAN]	1.00112e+08	6.19929e+07	0	8.10482e+07	7.19342e+07	0	2.47859e+07	1.71298e+08	0	163289265	34485720	7.38117e+06	5.32769	17.16	2	2	5.8146	12.25	2	2					4.79212	12.25	2	2	5.8316	12.25	2	2					3.51687	7.35	1	1	14.0824	22.06	3	4
Q9UBF2	871	97.5596	5.80811	Coatomer subunit gamma-2 OS=Homo sapiens OX=9606 GN=COPG2 PE=1 SV=1 - [COPG2_HUMAN]	0	0	0	0	0	0	1.03484e+08	2.27654e+08	7.70293e+06	1.91012e+08	111681893	3.24011e+06																									16.2617	6.43	4	5	27.3623	11.83	7	7	5.87403
sp	243	25.4084	7.91357	CON TRY1_BOVIN|	0	0	2.13295e+07	0	0	2.39123e+07	0	0	1.7098e+07	0	0	1.83283e+07									3.03694	12.76	2	2									9.30541	21.81	3	4									7.66536
Q9Y679	410	45.758	8.646	Ancient ubiquitous protein 1 OS=Homo sapiens OX=9606 GN=AUP1 PE=1 SV=2 - [AUP1_HUMAN]	0	0	0	0	0	0	9.99333e+07	6.52652e+07	0	115856421	103157344	0																									12.6132	16.34	3	3	5.52664	5.12	2	2
P46940	1657	189.134	6.48096	Ras GTPase-activating-like protein IQGAP1 OS=Homo sapiens OX=9606 GN=IQGAP1 PE=1 SV=1 - [IQGA1_HUMAN]	3.10328e+07	5.55585e+07	0	8.28973e+07	6.97504e+07	4.39507e+06	1.58537e+08	1.79281e+08	8.61186e+06	1.00767e+08	8.86493e+07	7.24503e+06	5.03646	2.35	3	3	9.45634	2.41	3	3					8.99712	3.02	4	4	3.92344	1.39	2	2	1.70374	0.78	1	1	31.2332	10.92	15	15	43.9444	13.04	14	14	7.23851
Q15233	471	54.1973	8.95361	Non-POU domain-containing octamer-binding protein OS=Homo sapiens OX=9606 GN=NONO PE=1 SV=4 - [NONO_HUMAN]	5.91322e+07	53968920	0	67082597	5.35098e+07	0	2.1129e+08	2.52789e+08	0	208221055	2.29766e+08	0	0	2.34	1	1	2.59423	2.55	1	1					2.44378	2.55	1	1	2.59241	2.55	1	1					12.1199	12.1	5	5	14.9755	11.89	5	6
P62195	406	45.5971	7.54736	26S proteasome regulatory subunit 8 OS=Homo sapiens OX=9606 GN=PSMC5 PE=1 SV=1 - [PRS8_HUMAN]	0	0	0	0	0	0	5.47293e+07	7.86089e+07	0	24378202	37229861	4.33971e+06																									3.04679	6.16	2	2	14.565	15.52	4	4
O75396	215	24.5775	6.91748	Vesicle-trafficking protein SEC22b OS=Homo sapiens OX=9606 GN=SEC22B PE=1 SV=4 - [SC22B_HUMAN]	0	0	0	0	0	0	1.70653e+08	1.0771e+08	0	173016826	1.0195e+08	0																									4.7522	11.16	2	2	6.42106	12.09	2	2
P47914	159	17.7411	11.6636	60S ribosomal protein L29 OS=Homo sapiens OX=9606 GN=RPL29 PE=1 SV=2 - [RL29_HUMAN]	3.25444e+09	6.61998e+09	0	2.63448e+09	3.10313e+09	0	7352833603	2.37849e+09	0	4043700995	6394219383	0	5.14294	15.72	2	2	6.90197	9.43	1	2					14.8038	16.35	3	5	8.01074	14.47	2	3					2.87432	9.43	1	1	10.599	20.75	3	4
P67809	324	35.9027	9.87646	Y-box-binding protein 1 OS=Homo sapiens OX=9606 GN=YBX1 PE=1 SV=3 - [YBOX1_HUMAN]	0	0	0	0	0	0	1.89654e+07	8.45457e+07	0	9.84032e+07	8.78603e+07	0																									6.84316	12.04	2	2	8.74789	16.67	2	2
Q15393	1217	135.492	5.26221	Splicing factor 3B subunit 3 OS=Homo sapiens OX=9606 GN=SF3B3 PE=1 SV=4 - [SF3B3_HUMAN]	0	5.50653e+07	0	0	4.97605e+07	0	370416992	3.06543e+08	5.95626e+06	3.6657e+08	2.577e+08	6.66117e+06					2.87402	1.89	2	2									5.00103	1.89	2	2					30.4194	12.16	11	11	44.7542	14.38	14	15	3.5482
Q92973	898	102.289	4.98291	Transportin-1 OS=Homo sapiens OX=9606 GN=TNPO1 PE=1 SV=2 - [TNPO1_HUMAN]	40387803	2.92972e+07	0	3.18395e+07	2.91073e+07	0	280075193	3.14312e+08	1.05702e+07	314949852	2.54136e+08	1.3905e+07	3.01362	1.22	1	1	2.13606	1.22	1	1					2.65178	1.22	1	1	2.35369	1.22	1	1					16.2393	9.13	6	6	35.6551	15.92	10	11	8.76852
sp	190	21.2559	6.771	CON CASK_BOVIN|	1.06921e+08	0	6.80125e+06	1.76155e+08	0	699392	278791595	0	9.17751e+06	252102875	0	9.72318e+06	2.02192	5.26	1	1					2.18839	9.47	1	1	2.01985	5.26	1	1					2.13751	5.79	1	1	6.25683	14.74	2	2					1.77281
P62861	59	6.64382	12.147	40S ribosomal protein S30 OS=Homo sapiens OX=9606 GN=FAU PE=1 SV=1 - [RS30_HUMAN]	6.44641e+09	7.88406e+09	1.82504e+08	8.7513e+09	7845991302	1.08839e+09	8.30453e+09	7.50438e+09	3.14718e+08	8.34831e+09	6.77449e+09	4.0602e+08	30.9022	20.34	4	13	41.3908	20.34	4	15	13.1475	20.34	3	6	30.6318	20.34	4	13	37.9181	20.34	4	14	22.8714	20.34	3	10	29.8032	20.34	4	13	30.0625	20.34	4	12	15.2964
Q08J23	767	86.4158	6.771	RNA cytosine C(5)-methyltransferase NSUN2 OS=Homo sapiens OX=9606 GN=NSUN2 PE=1 SV=2 - [NSUN2_HUMAN]	5.0292e+07	0	0	97502796	0	0	1.30875e+08	2.23465e+08	3.39291e+06	1.42917e+08	1.75464e+08	8.12115e+06	2.66432	1.96	1	1	1.96263	1.3	1	1					2.97249	1.96	1	1									21.6885	11.99	8	8	34.7252	17.73	10	11	0
sp	222	26.0023	8.42627	CON CAS2_BOVIN|	0	0	2.11697e+07	1.06098e+08	0	2.40085e+07	1.8009e+08	4.08536e+07	2.25579e+07	1.16744e+08	0	3.3166e+07									3.65466	4.95	1	2	2.58111	8.56	2	2					4.72772	13.96	3	4	4.21192	8.56	2	2	0	2.7	1	1	6.66071
P28074	263	28.4622	6.91748	Proteasome subunit beta type-5 OS=Homo sapiens OX=9606 GN=PSMB5 PE=1 SV=3 - [PSB5_HUMAN]	0	0	0	0	0	0	9.8592e+07	7.33495e+07	0	92536880	0	0																									4.951	10.27	2	2	11.8558	14.83	3	4
Q07065	602	65.9827	5.92236	Cytoskeleton-associated protein 4 OS=Homo sapiens OX=9606 GN=CKAP4 PE=1 SV=2 - [CKAP4_HUMAN]	0	3.61722e+07	0	0	68523270	0	0	135785369	3.22957e+06	7.40127e+07	8.66913e+07	0					2.85319	1.99	1	1									9.42603	7.48	3	3									28.2952	15.95	6	8	1.63386
O15269	473	52.7105	6.01123	Serine palmitoyltransferase 1 OS=Homo sapiens OX=9606 GN=SPTLC1 PE=1 SV=1 - [SPTC1_HUMAN]	0	0	0	0	0	0	2.38126e+08	2.68586e+08	1.17526e+07	231143070	2.47103e+08	1.46689e+07																									11.9981	11.42	4	5	22.6911	20.08	6	6	5.92607
Q7RTV0	110	12.397	8.41162	PHD finger-like domain-containing protein 5A OS=Homo sapiens OX=9606 GN=PHF5A PE=1 SV=1 - [PHF5A_HUMAN]	5.20789e+07	3.84502e+07	0	40224292	3.41486e+07	0	142168153	1.25551e+08	0	1.27257e+08	1.21965e+08	0	0	8.18	1	1	2.32511	8.18	1	1					2.19298	8.18	1	1	2.46064	8.18	1	1					5.06624	20	2	2	7.54105	20	2	3
P28288	659	75.4276	9.36377	ATP-binding cassette sub-family D member 3 OS=Homo sapiens OX=9606 GN=ABCD3 PE=1 SV=1 - [ABCD3_HUMAN]	0	0	0	0	0	0	184670948	1.90493e+08	6.0179e+06	1.91583e+08	2.26058e+08	6.67079e+06																									21.4428	12.59	6	7	23.1996	15.33	8	8	2.19385
P68431	136	15.3945	11.1216	Histone H3.1 OS=Homo sapiens OX=9606 GN=H3C1 PE=1 SV=2 - [H31_HUMAN]	2.41034e+08	1.02317e+08	0	115800098	9.29887e+07	0	3.54333e+08	6.36837e+08	0	230258586	1.04545e+09	0	3.65542	11.76	2	2	3.68495	11.76	2	2					4.08727	11.76	2	2	4.04132	11.76	2	2					1.91964	6.62	1	1	6.60096	19.85	3	3
Q15021	1401	157.082	6.60986	Condensin complex subunit 1 OS=Homo sapiens OX=9606 GN=NCAPD2 PE=1 SV=3 - [CND1_HUMAN]	0	0	0	0	0	0	226811030	2.49177e+08	4.53336e+06	2.05114e+08	165915881	5.0029e+06																									34.3163	9.49	10	13	66.4803	14.13	14	18	2.31324
P06312	121	13.3716	5.24951	Immunoglobulin kappa variable 4-1 OS=Homo sapiens OX=9606 GN=IGKV4-1 PE=1 SV=1 - [KV401_HUMAN]	1201075692	1144838416	89130874	1293724094	1583140617	630077098	2622596455	1048438036	2.14125e+08	2293392334	1.54291e+09	2.18506e+08	6.28467	19.83	2	3	6.94772	19.83	2	4	3.75959	7.44	1	2	9.31468	19.83	2	5	11.8942	19.83	2	5	5.95068	7.44	1	3	7.95785	19.83	2	4	11.2412	19.83	2	5	2.08943
Q6NXE6	501	54.1074	6.23975	Armadillo repeat-containing protein 6 OS=Homo sapiens OX=9606 GN=ARMC6 PE=1 SV=2 - [ARMC6_HUMAN]	0	0	0	0	0	0	0	4.47512e+07	0	0	46828250	0																													8.88616	7.39	3	3
Q9Y5L0	923	104.136	5.56689	Transportin-3 OS=Homo sapiens OX=9606 GN=TNPO3 PE=1 SV=3 - [TNPO3_HUMAN]	0	0	0	0	0	0	1.98227e+08	1.98757e+08	3.12416e+06	1.95408e+08	1.91274e+08	4.82911e+06																									16.7121	8.67	7	7	19.1263	10.51	8	8	1.78024
Q9UIA9	1087	123.828	6.31592	Exportin-7 OS=Homo sapiens OX=9606 GN=XPO7 PE=1 SV=3 - [XPO7_HUMAN]	0	0	0	0	0	0	148240993	2.15708e+08	4.68878e+06	1.71886e+08	1.97574e+08	0																									25.7175	9.11	9	11	34.3582	13.52	12	13	1.74984
P31689	397	44.8395	7.07861	DnaJ homolog subfamily A member 1 OS=Homo sapiens OX=9606 GN=DNAJA1 PE=1 SV=2 - [DNJA1_HUMAN]	0	0	0	0	0	0	203292481	9.57553e+07	0	2.22662e+08	1.43581e+08	0																									8.72282	12.85	3	3	3.03237	6.8	3	3
P62891	51	6.40265	12.5571	60S ribosomal protein L39 OS=Homo sapiens OX=9606 GN=RPL39 PE=1 SV=2 - [RL39_HUMAN]	0	6.14745e+08	0	0	5.74808e+08	2.6023e+07	743447592	5.66444e+08	9.98434e+06	0	5.51362e+08	0					5.70749	19.61	1	2									2.77947	19.61	1	1	2.05702	19.61	1	1	2.09184	19.61	1	1	2.89317	19.61	1	1	2.00177
Q96PK6	669	69.4489	9.67139	RNA-binding protein 14 OS=Homo sapiens OX=9606 GN=RBM14 PE=1 SV=2 - [RBM14_HUMAN]	6.7658e+07	7.4732e+07	0	4.20097e+07	86678021	0	4.12661e+08	2.87886e+08	7.56941e+06	3.18764e+08	257105160	6.20195e+06	4.42018	3.59	1	1	9.25562	5.98	2	2					6.7858	5.38	2	2	5.29866	3.59	1	1					22.6614	16.14	8	8	23.1419	11.96	6	7	5.798
Q8WY22	251	27.8178	9.43701	BRI3-binding protein OS=Homo sapiens OX=9606 GN=BRI3BP PE=1 SV=1 - [BRI3B_HUMAN]	0	0	0	0	0	0	4.37494e+08	2.83771e+08	1.71321e+07	3.48714e+08	2.75908e+08	1.56811e+07																									18.24	19.52	4	7	15.5264	16.73	3	4	3.16611
Q6NUK1	477	53.3203	6.32861	Calcium-binding mitochondrial carrier protein SCaMC-1 OS=Homo sapiens OX=9606 GN=SLC25A24 PE=1 SV=2 - [SCMC1_HUMAN]	0	0	0	0	0	0	1.67778e+08	155519651	5.56689e+06	186524799	1.63711e+08	5.63002e+06																									4.96847	7.13	3	3	13.6238	13	5	5	2.22213
P61803	113	12.4886	7.07861	Dolichyl-diphosphooligosaccharide--protein glycosyltransferase subunit DAD1 OS=Homo sapiens OX=9606 GN=DAD1 PE=1 SV=3 - [DAD1_HUMAN]	0	0	0	0	0	0	4.29307e+08	5.32976e+08	1.4769e+07	3.39241e+08	3.5616e+08	1.26914e+07																									4.97941	19.47	2	2	5.51077	10.62	1	2	3.85023
Q15365	356	37.4739	7.09326	Poly(rC)-binding protein 1 OS=Homo sapiens OX=9606 GN=PCBP1 PE=1 SV=2 - [PCBP1_HUMAN]	5.74791e+07	1.23938e+08	0	114430002	1.22176e+08	0	3.76702e+08	195963728	5.71466e+06	3.62042e+08	3.56873e+08	7.22205e+06	2.37393	4.49	1	1	5.99126	7.58	2	2					2.4657	3.93	1	1	6.17113	7.58	2	2					8.18883	13.2	3	3	6.69899	9.55	2	2	0
O00571	662	73.198	7.18115	ATP-dependent RNA helicase DDX3X OS=Homo sapiens OX=9606 GN=DDX3X PE=1 SV=3 - [DDX3X_HUMAN]	0	0	0	54127642	0	0	1.90681e+08	2.60049e+08	3.15312e+06	1.91541e+08	3.00815e+08	4.90343e+06													6.0548	4.38	2	2									20.9908	13.29	6	8	30.8311	12.69	6	10	1.65006
P11940	636	70.6259	9.49561	Polyadenylate-binding protein 1 OS=Homo sapiens OX=9606 GN=PABPC1 PE=1 SV=2 - [PABP1_HUMAN]	0	0	0	0	0	0	149552944	2.37233e+08	7.32835e+06	1.95903e+08	321978466	9.84139e+06																									8.24662	6.45	3	3	10.3128	8.02	4	5	6.56044
P15531	152	17.1377	6.18896	Nucleoside diphosphate kinase A OS=Homo sapiens OX=9606 GN=NME1 PE=1 SV=1 - [NDKA_HUMAN]	0	0	0	0	0	0	95647325	0	0	6.26769e+07	0	0																									5.62638	19.08	2	2
Q5T749	579	64.0932	8.26514	Keratinocyte proline-rich protein OS=Homo sapiens OX=9606 GN=KPRP PE=1 SV=1 - [KPRP_HUMAN]	123070697	0	0	1.37496e+08	0	0	1.15595e+08	74573381	0	54681732	0	0	7.30049	6.22	2	2									11.1281	10.36	3	3									5.28737	3.8	2	2	10.3941	11.92	3	3
Q9HCE1	1003	113.599	8.82178	Helicase MOV-10 OS=Homo sapiens OX=9606 GN=MOV10 PE=1 SV=2 - [MOV10_HUMAN]	0	0	0	0	0	0	1.45985e+08	1.24849e+08	4.60216e+06	7.29729e+07	70025364	7.46316e+06																									21.1981	10.17	6	7	14.2853	6.78	4	4	3.7709
Q13310	644	70.7381	9.26123	Polyadenylate-binding protein 4 OS=Homo sapiens OX=9606 GN=PABPC4 PE=1 SV=1 - [PABP4_HUMAN]	0	0	0	0	0	0	1.28906e+08	1.6876e+08	7.45971e+06	163947669	2.36794e+08	9.18301e+06																									9.02247	6.37	3	3	8.95497	5.75	3	3	4.54767
Q96T76	1030	113.217	6.354	MMS19 nucleotide excision repair protein homolog OS=Homo sapiens OX=9606 GN=MMS19 PE=1 SV=2 - [MMS19_HUMAN]	0	0	0	0	0	0	1.66624e+08	2.15168e+08	0	1.79027e+08	1.26738e+08	5.0157e+06																									13.8709	7.28	4	4	28.5308	12.91	8	8
A0A075B6Q5	118	12.8823	7.85498	Immunoglobulin heavy variable 3-64 OS=Homo sapiens OX=9606 GN=IGHV3-64 PE=3 SV=1 - [HV364_HUMAN]	0	0	0	0	0	0	0	0	0	66623482	0	0
Q96HC4	596	63.9045	8.20654	PDZ and LIM domain protein 5 OS=Homo sapiens OX=9606 GN=PDLIM5 PE=1 SV=5 - [PDLI5_HUMAN]	0	0	0	0	0	0	49440455	8.48207e+07	4.39377e+06	117526391	1.04489e+08	0																									5.57492	2.52	1	2	11.11	11.41	5	5	1.67852
P17066	643	70.9842	6.13818	Heat shock 70 kDa protein 6 OS=Homo sapiens OX=9606 GN=HSPA6 PE=1 SV=2 - [HSP76_HUMAN]	3098873351	3106047241	3.64203e+07	4.24937e+09	3.42388e+09	1.7571e+08	14045524572	1.35398e+10	2.53483e+08	19200041354	1.67593e+10	4.04335e+08	34.7096	10.58	6	13	34.7784	10.58	5	11	10.1458	6.38	4	5	49.5589	10.58	6	17	45.6474	11.66	7	15	17.5723	6.38	4	7	69.3631	11.82	7	25	74.6453	14.31	9	25	21.271
P35998	433	48.6031	5.94775	26S proteasome regulatory subunit 7 OS=Homo sapiens OX=9606 GN=PSMC2 PE=1 SV=3 - [PRS7_HUMAN]	0	1.62041e+07	0	0	0	0	1.34642e+08	1.3203e+08	0	1.1504e+08	95826195	0					3.03567	3	1	1																	11.5475	11.32	4	4	16.2816	15.94	5	5
Q9NX58	379	43.5879	9.53955	Cell growth-regulating nucleolar protein OS=Homo sapiens OX=9606 GN=LYAR PE=1 SV=2 - [LYAR_HUMAN]	4.28135e+07	67812185	0	0	0	0	44308156	102481929	0	5.09909e+07	68264256	0	7.96536	8.97	2	2	3.78131	5.8	1	1																	2.46314	3.69	1	1	3.59072	3.69	1	1
P62191	440	49.1537	6.21436	26S proteasome regulatory subunit 4 OS=Homo sapiens OX=9606 GN=PSMC1 PE=1 SV=1 - [PRS4_HUMAN]	0	0	0	0	0	0	9.39593e+07	1.26066e+08	0	8.60901e+07	9.48266e+07	4.76063e+06																									2.472	5.68	2	2	13.6342	12.95	4	4
Q9Y3D7	125	13.8162	9.70068	Mitochondrial import inner membrane translocase subunit TIM16 OS=Homo sapiens OX=9606 GN=PAM16 PE=1 SV=2 - [TIM16_HUMAN]	0	0	0	0	0	0	0	0	0	0	96685118	0
P25787	234	25.8823	7.43018	Proteasome subunit alpha type-2 OS=Homo sapiens OX=9606 GN=PSMA2 PE=1 SV=2 - [PSA2_HUMAN]	0	0	0	0	0	0	0	89438915	0	45922345	0	0																													4.6565	9.4	1	1
sp	98	10.4666	6.94678	CON KRA33_SHEEP|	755301776	0	0	0	0	0	1814931464	0	0	0	0	0	3.20971	18.37	1	1																					5.87602	18.37	1	2
Q8N4V1	131	14.6766	9.15869	Membrane magnesium transporter 1 OS=Homo sapiens OX=9606 GN=MMGT1 PE=1 SV=1 - [MMGT1_HUMAN]	0	0	0	0	0	0	0	0	0	5.42163e+07	0	0
P43686	418	47.3365	5.21143	26S proteasome regulatory subunit 6B OS=Homo sapiens OX=9606 GN=PSMC4 PE=1 SV=2 - [PRS6B_HUMAN]	0	0	0	0	0	0	0	4.78069e+07	0	6.7496e+07	4.3711e+07	0																													5.51358	6.46	2	2
P09874	1014	113.012	8.88037	Poly [ADP-ribose] polymerase 1 OS=Homo sapiens OX=9606 GN=PARP1 PE=1 SV=4 - [PARP1_HUMAN]	0	0	0	0	0	0	1.53831e+08	9.92331e+07	4.85141e+06	1.40218e+08	5.69374e+07	5.93771e+06																									14.9565	6.71	5	5	5.23056	2.66	2	2	1.8721
Q14980	2115	238.115	5.78271	Nuclear mitotic apparatus protein 1 OS=Homo sapiens OX=9606 GN=NUMA1 PE=1 SV=2 - [NUMA1_HUMAN]	0	5.07989e+07	0	0	3.27994e+07	0	1.74303e+08	1.71973e+08	2.75782e+06	149539076	1.39058e+08	2.93843e+06	2.56832	0.9	1	1	9.83787	1.99	3	3									8.1782	1.84	3	3					74.0362	12.43	19	22	61.5758	9.69	15	18	0
A0A0C4DH31	117	12.8122	8.83643	Immunoglobulin heavy variable 1-18 OS=Homo sapiens OX=9606 GN=IGHV1-18 PE=3 SV=1 - [HV118_HUMAN]	3.12629e+08	0	0	0	0	0	0	0	0	0	0	0	0	17.95	1	1
Q9UJS0	675	74.1286	8.6167	Calcium-binding mitochondrial carrier protein Aralar2 OS=Homo sapiens OX=9606 GN=SLC25A13 PE=1 SV=2 - [CMC2_HUMAN]	0	0	0	0	0	0	3.42604e+07	1.32046e+08	5.96235e+06	1.12735e+08	9.00793e+07	6.05498e+06																									8.45353	7.7	3	3	19.931	11.11	5	6	3.98554
P49411	452	49.5102	7.60596	Elongation factor Tu, mitochondrial OS=Homo sapiens OX=9606 GN=TUFM PE=1 SV=2 - [EFTU_HUMAN]	0	0	0	0	0	0	7.81749e+07	9.60205e+07	2.42805e+06	9.65502e+07	4.66032e+07	0																									6.22894	6.64	2	3	11.1228	11.06	3	3	2.2903
P10412	219	21.852	11.0337	Histone H1.4 OS=Homo sapiens OX=9606 GN=H1-4 PE=1 SV=2 - [H14_HUMAN]	3.66523e+09	4.68396e+09	5.77001e+07	4.38928e+09	4.24589e+09	2.67485e+08	5.73978e+09	3.7592e+09	1.11241e+08	4645041409	3.7686e+09	1.08082e+08	46.5081	17.35	8	17	46.6477	17.35	8	17	10.0296	10.05	3	4	44.6636	17.81	9	16	50.1601	17.35	7	16	10.9299	10.05	3	5	49.5081	17.35	8	18	41.2943	17.35	8	14	12.4448
P60900	246	27.3818	6.75635	Proteasome subunit alpha type-6 OS=Homo sapiens OX=9606 GN=PSMA6 PE=1 SV=1 - [PSA6_HUMAN]	0	0	0	0	0	0	4.42608e+07	178103060	0	0	105613824	5.34954e+06																									0	4.88	1	1	3.48368	5.28	1	1
Q9NZI8	577	63.4412	9.20264	Insulin-like growth factor 2 mRNA-binding protein 1 OS=Homo sapiens OX=9606 GN=IGF2BP1 PE=1 SV=2 - [IF2B1_HUMAN]	0	0	0	0	0	0	1.10654e+08	1.90365e+08	0	1.2922e+08	1.6359e+08	3.60214e+06																									9.48435	8.32	4	4	15.7331	10.75	5	6
Q8TEX9	1081	118.64	4.95752	Importin-4 OS=Homo sapiens OX=9606 GN=IPO4 PE=1 SV=2 - [IPO4_HUMAN]	0	0	0	0	0	0	9.29601e+07	1.9677e+08	4.67809e+06	1.43887e+08	157736680	4.99635e+06																									11.5988	4.53	4	5	35.8388	12.58	9	10	2.06103
Q9UFG5	118	12.8696	5.07178	UPF0449 protein C19orf25 OS=Homo sapiens OX=9606 GN=C19orf25 PE=1 SV=2 - [CS025_HUMAN]	0	0	0	0	0	0	0	79197495	0	0	0	0																													3.86023	16.95	1	1
Q9Y383	392	46.4856	10.0083	Putative RNA-binding protein Luc7-like 2 OS=Homo sapiens OX=9606 GN=LUC7L2 PE=1 SV=2 - [LC7L2_HUMAN]	4.51551e+07	4.22327e+07	3.00777e+06	138133615	4.09949e+07	0	77059579	6.82694e+07	0	58550480	9.01586e+07	0	0	4.34	1	1	8.57237	10.71	3	3	0	3.83	1	1	1.83596	2.3	1	1	8.52639	10.71	3	3					2.66267	4.34	1	1	7.89801	10.71	3	3
P60953	191	21.245	6.55127	Cell division control protein 42 homolog OS=Homo sapiens OX=9606 GN=CDC42 PE=1 SV=2 - [CDC42_HUMAN]	1.05828e+08	76983925	0	1.33566e+08	0	0	1.19765e+08	1.0724e+08	0	116826028	9.77523e+07	0	2.15302	5.24	1	1	7.13082	16.75	3	3					1.86001	5.24	1	1									1.65497	5.24	1	1	2.00145	5.24	1	1
P63104	245	27.7277	4.79248	14-3-3 protein zeta/delta OS=Homo sapiens OX=9606 GN=YWHAZ PE=1 SV=1 - [1433Z_HUMAN]	0	3.55913e+07	0	32128068	2.6577e+07	0	166111218	127495020	1.27367e+07	5.21896e+08	3.14915e+08	3.77879e+07					5.34407	8.98	2	2					1.73599	3.27	1	1	4.00381	5.71	1	1					5.79603	8.98	2	2	3.99395	5.71	1	1	0
Q8IWS0	365	41.264	8.67529	PHD finger protein 6 OS=Homo sapiens OX=9606 GN=PHF6 PE=1 SV=1 - [PHF6_HUMAN]	0	0	0	0	0	0	2.25334e+08	203391039	1.17583e+07	1.97734e+08	2.40748e+08	1.06871e+07																									15.8314	14.79	4	6	11.4005	11.23	3	4	1.68555
P06748	294	32.5548	4.77979	Nucleophosmin OS=Homo sapiens OX=9606 GN=NPM1 PE=1 SV=2 - [NPM_HUMAN]	1.58977e+08	1.84249e+08	2.17915e+06	1.8649e+08	2.07826e+08	0	2.64311e+08	1.8871e+08	0	2.68673e+08	1.88306e+08	0	22.7219	16.67	4	7	4.68306	7.14	1	1	0	7.14	1	1	20.1007	16.67	4	6	4.71003	7.14	1	1					6.45208	7.14	2	2	19.155	16.67	3	5
A0A075B6S2	120	13.1347	7.12256	Immunoglobulin kappa variable 2D-29 OS=Homo sapiens OX=9606 GN=IGKV2D-29 PE=3 SV=1 - [KVD29_HUMAN]	4.86437e+09	3.21352e+09	1.24922e+08	7733263109	4.70826e+09	3.04964e+08	7035721275	2569183829	1.16108e+08	4.15888e+09	2.6723e+09	1.31959e+08	5.51802	16.67	2	3	16.5282	16.67	3	6	3.34089	10.83	1	1	8.1571	10.83	1	3	7.65255	16.67	2	3	9.1597	16.67	2	3	5.03103	10.83	1	2	19.0309	16.67	3	6	3.2226
A6NDU8	294	33.5986	5.26221	UPF0600 protein C5orf51 OS=Homo sapiens OX=9606 GN=C5orf51 PE=1 SV=1 - [CE051_HUMAN]	0	0	0	0	0	0	0	0	0	0	0	0																													6.89261	9.86	1	1
Q5XKE5	535	57.8002	7.1958	Keratin, type II cytoskeletal 79 OS=Homo sapiens OX=9606 GN=KRT79 PE=1 SV=2 - [K2C79_HUMAN]	1.1737e+09	1.14655e+08	3.77824e+06	1.877e+09	0	4.03247e+07	4.68754e+08	1.06026e+09	3.21898e+07	5.51026e+08	1.8211e+08	4.13401e+07	28.8173	11.4	8	12	4.19938	1.68	2	2	2.2825	2.06	1	1	31.9512	13.64	9	13					4.9346	4.3	2	2	22.3027	12.52	7	9	28.3856	10.65	8	11	5.09114
P51570	392	42.2456	6.45557	Galactokinase OS=Homo sapiens OX=9606 GN=GALK1 PE=1 SV=1 - [GALK1_HUMAN]	0	0	0	0	0	0	89525738	3.44251e+07	0	60342106	0	0																									2.15553	3.32	1	1	6.00932	8.42	2	2
Q5JVF3	399	45.9998	8.52881	PCI domain-containing protein 2 OS=Homo sapiens OX=9606 GN=PCID2 PE=1 SV=2 - [PCID2_HUMAN]	0	0	0	0	0	0	2.17667e+08	2.63581e+08	5196175	2.02154e+08	2.76673e+08	3.96083e+06																									6.07573	9.77	3	3	12.2929	9.52	3	4	1.89671
P01764	117	12.5742	8.27979	Immunoglobulin heavy variable 3-23 OS=Homo sapiens OX=9606 GN=IGHV3-23 PE=1 SV=2 - [HV323_HUMAN]	0	1.63436e+07	0	0	326960900	0	227385959	1.87229e+08	0	89401064	236659298	0					5.58788	16.24	1	1									3.53708	16.24	1	1					2.79842	16.24	1	1	3.49958	16.24	1	1
P01768	117	12.9384	8.92432	Immunoglobulin heavy variable 3-30 OS=Homo sapiens OX=9606 GN=IGHV3-30 PE=1 SV=2 - [HV330_HUMAN]	0	156621093	0	102646231	0	0	77015370	1.23833e+08	0	0	136883887	0					3.65968	16.24	1	1					2.82311	16.24	1	1									2.7556	16.24	1	1	3.28679	16.24	1	1
P13646	458	49.5574	4.95752	Keratin, type I cytoskeletal 13 OS=Homo sapiens OX=9606 GN=KRT13 PE=1 SV=4 - [K1C13_HUMAN]	2.69394e+09	6.87861e+08	8.50055e+06	2.18786e+09	5.35242e+08	1.91276e+07	3.1039e+09	2.32572e+09	8.68665e+06	4.21417e+08	1.01148e+09	3.8631e+07	17.3463	16.16	8	9	12.6621	9.17	4	5	2.48567	5.02	2	2	19.9108	6.55	5	7	4.91492	4.15	2	3	2.90647	2.62	1	1	13.512	8.52	6	6	10.352	4.15	3	4	0
Q969V3	563	62.9346	6.88818	Nicalin OS=Homo sapiens OX=9606 GN=NCLN PE=1 SV=2 - [NCLN_HUMAN]	0	0	0	0	0	0	77817332	1.07423e+08	0	48144250	7.61675e+07	0																									5.95363	6.04	2	2	17.9424	12.61	6	7
Q8N9Q2	155	18.1656	9.84717	Protein SREK1IP1 OS=Homo sapiens OX=9606 GN=SREK1IP1 PE=1 SV=1 - [SR1IP_HUMAN]	5.26676e+09	5.37812e+09	7.23891e+07	5.94447e+09	4.76491e+09	2.21979e+08	5.38438e+09	4371883049	1.14435e+08	4.88858e+09	5.02526e+09	1.18892e+08	36.9099	16.13	3	11	45.1363	16.13	3	14	5.3058	7.74	1	2	32.4591	16.13	3	10	31.1556	16.13	3	10	8.20546	8.39	2	3	36.5737	16.13	3	12	35.5156	16.13	3	11	3.19905
Q9Y2L1	958	108.934	7.13721	Exosome complex exonuclease RRP44 OS=Homo sapiens OX=9606 GN=DIS3 PE=1 SV=2 - [RRP44_HUMAN]	0	0	0	0	0	0	126371096	1.43504e+08	3.00284e+06	124022970	1.53525e+08	3.2052e+06																									8.42716	5.95	4	4	24.0581	13.36	8	8	0
Q6UXV4	268	29.1403	9.5249	MICOS complex subunit MIC27 OS=Homo sapiens OX=9606 GN=APOOL PE=1 SV=1 - [MIC27_HUMAN]	0	0	0	0	0	0	53176111	6.37829e+07	0	127765922	81886727	0																									2.78086	6.34	1	1	5.55352	9.7	2	2
P54652	639	69.9779	5.74463	Heat shock-related 70 kDa protein 2 OS=Homo sapiens OX=9606 GN=HSPA2 PE=1 SV=1 - [HSP72_HUMAN]	2348588426	2.28248e+09	3.18407e+07	3.11003e+09	2.35531e+09	96929993	1.06548e+10	9224580875	1.37898e+08	1.409e+10	1.15174e+10	2.06245e+08	27.5298	10.8	6	10	31.2263	12.36	7	10	2.14613	4.69	2	2	30.2039	10.8	6	11	32.5358	10.8	6	10	7.70449	6.42	3	4	41.84	12.99	7	15	48.9813	12.21	7	16	13.3185
O75915	188	21.6004	9.77393	PRA1 family protein 3 OS=Homo sapiens OX=9606 GN=ARL6IP5 PE=1 SV=1 - [PRAF3_HUMAN]	0	0	0	0	0	0	0	65397673	0	74871302	0	0																													4.5108	15.96	2	2
O95182	113	12.5436	10.1841	NADH dehydrogenase [ubiquinone] 1 alpha subcomplex subunit 7 OS=Homo sapiens OX=9606 GN=NDUFA7 PE=1 SV=3 - [NDUA7_HUMAN]	0	0	0	0	0	0	39112663	0	0	28856136	0	0																									3.747	15.93	1	1
Q9H9A6	602	68.2071	6.43018	Leucine-rich repeat-containing protein 40 OS=Homo sapiens OX=9606 GN=LRRC40 PE=1 SV=1 - [LRC40_HUMAN]	0	0	0	0	0	0	9.74241e+06	86142455	4.51891e+06	7.58657e+07	5.22964e+07	5.06272e+06																									5.15524	3.82	1	1	12.4909	11.3	3	3	0
Q8NI60	647	71.9044	6.99072	Atypical kinase COQ8A, mitochondrial OS=Homo sapiens OX=9606 GN=COQ8A PE=1 SV=1 - [COQ8A_HUMAN]	0	0	0	0	70888416	0	1.74749e+08	7.21012e+07	1.26889e+06	201517889	76751100	7.31709e+06																	4.4102	3.55	1	1					14.5427	7.11	3	4	5.84748	5.1	3	3	0
Q93008	2570	292.094	5.79541	Probable ubiquitin carboxyl-terminal hydrolase FAF-X OS=Homo sapiens OX=9606 GN=USP9X PE=1 SV=3 - [USP9X_HUMAN]	0	0	0	0	0	0	2.15437e+08	3.65336e+08	5.11019e+06	2.69292e+08	3.27836e+08	5.24602e+06																									36.8512	7.78	14	17	57.9355	9.69	19	21	2.14529
P08240	638	69.7672	8.95361	Signal recognition particle receptor subunit alpha OS=Homo sapiens OX=9606 GN=SRPRA PE=1 SV=2 - [SRPRA_HUMAN]	0	0	0	0	0	0	1.07992e+08	1.22377e+08	0	1.77132e+08	9.99772e+07	5.1939e+06																									9.87992	7.05	3	3	17.136	11.44	4	4	2.58953
Q8WVM0	346	39.518	9.26123	Dimethyladenosine transferase 1, mitochondrial OS=Homo sapiens OX=9606 GN=TFB1M PE=1 SV=1 - [TFB1M_HUMAN]	0	0	0	0	0	0	0	0	4.51378e+06	0	2.91746e+08	4.73094e+06																																	2.14641
Q7Z6E9	1792	201.442	9.64209	E3 ubiquitin-protein ligase RBBP6 OS=Homo sapiens OX=9606 GN=RBBP6 PE=1 SV=1 - [RBBP6_HUMAN]	1.41292e+08	1.54132e+08	0	1.78009e+08	9.46437e+07	9.09721e+06	1.91369e+08	1.36653e+08	4.10596e+06	168855507	1.51629e+08	0	25.9296	8.76	9	9	44.1232	9.1	10	12					39.0339	8.31	8	10	36.5315	8.54	10	11	6.96025	3.29	3	3	19.2984	5.36	5	6	38.3179	8.26	9	11	0
P61964	334	36.5655	8.26514	WD repeat-containing protein 5 OS=Homo sapiens OX=9606 GN=WDR5 PE=1 SV=1 - [WDR5_HUMAN]	0	0	0	0	0	0	9.46096e+07	1.12011e+08	0	0	7.59485e+07	0																									3.26942	11.98	2	2	6.19724	11.98	2	2
Q9UQE7	1217	141.454	7.18115	Structural maintenance of chromosomes protein 3 OS=Homo sapiens OX=9606 GN=SMC3 PE=1 SV=2 - [SMC3_HUMAN]	0	0	0	0	0	0	1.09817e+08	8.51717e+07	0	9.78489e+07	6.43812e+07	0																									21.0833	7.31	8	8	31.1795	9.04	8	10
P62306	86	9.71878	4.66553	Small nuclear ribonucleoprotein F OS=Homo sapiens OX=9606 GN=SNRPF PE=1 SV=1 - [RUXF_HUMAN]	3.58337e+07	0	0	4.13102e+07	2.66836e+07	0	9.88582e+07	8.1307e+07	0	114021779	0	0	2.42394	15.12	1	1									2.16219	15.12	1	1	2.85058	15.12	1	1					2.58545	15.12	1	1	5.89152	15.12	1	2
P61978	463	50.9444	5.5415	Heterogeneous nuclear ribonucleoprotein K OS=Homo sapiens OX=9606 GN=HNRNPK PE=1 SV=1 - [HNRPK_HUMAN]	0	0	0	0	0	0	0	1.06486e+08	0	4.30023e+07	74617656	0																									3.35845	3.67	1	1	13.7357	13.17	4	4
P36542	298	32.9753	9.21729	ATP synthase subunit gamma, mitochondrial OS=Homo sapiens OX=9606 GN=ATP5F1C PE=1 SV=1 - [ATPG_HUMAN]	0	0	0	0	0	0	1.05796e+08	1.01674e+08	2.80403e+06	8.13906e+07	53907981	0																									7.42528	11.07	3	4	13.0162	15.1	4	5	0
O76013	467	52.214	4.94482	Keratin, type I cuticular Ha6 OS=Homo sapiens OX=9606 GN=KRT36 PE=1 SV=1 - [KRT36_HUMAN]	2.34234e+09	1538481088	0	1.72825e+09	854185317	0	2.44726e+09	5209927608	1.43147e+07	0	1624014131	0	17.6125	12.42	6	8	0	1.5	1	1					6.90625	6	3	3	0	1.5	1	1					17.3248	13.06	6	9	1.62817	1.5	1	1	0
Q9NVI1	1328	149.229	6.7417	Fanconi anemia group I protein OS=Homo sapiens OX=9606 GN=FANCI PE=1 SV=4 - [FANCI_HUMAN]	0	0	0	0	0	0	1.24082e+08	1.54567e+08	4.45415e+06	79789710	1.95206e+08	4.88221e+06																									15.5433	6.02	7	7	32.8645	10.47	11	12	2.01648
O75477	348	39.1464	7.86963	Erlin-1 OS=Homo sapiens OX=9606 GN=ERLIN1 PE=1 SV=2 - [ERLN1_HUMAN]	0	0	0	0	0	0	1.47929e+08	1.77436e+08	0	116225273	1.27026e+08	0																									5.7136	11.49	3	4	7.79616	8.91	3	3
P40227	531	57.9876	6.68311	T-complex protein 1 subunit zeta OS=Homo sapiens OX=9606 GN=CCT6A PE=1 SV=3 - [TCPZ_HUMAN]	0	0	0	0	0	0	4.67718e+07	6.48583e+07	0	5.53058e+07	62303092	3113671																									7.39524	9.6	3	3	6.88593	7.72	2	2
O43795	1136	131.902	9.37842	Unconventional myosin-Ib OS=Homo sapiens OX=9606 GN=MYO1B PE=1 SV=3 - [MYO1B_HUMAN]	0	0	0	0	0	0	1.12272e+08	1.09087e+08	5.66997e+06	9.94003e+07	6.21017e+07	5.80992e+06																									17.6709	7.31	7	8	18.2953	6.43	5	5	3.73111
Q96S66	551	61.9831	5.5542	Chloride channel CLIC-like protein 1 OS=Homo sapiens OX=9606 GN=CLCC1 PE=1 SV=1 - [CLCC1_HUMAN]	0	0	0	0	0	0	5.89392e+07	1.061e+08	0	0	8.34421e+07	0																									3.69534	3.99	1	1	12.0607	10.89	3	3
P25786	263	29.5369	6.60986	Proteasome subunit alpha type-1 OS=Homo sapiens OX=9606 GN=PSMA1 PE=1 SV=1 - [PSA1_HUMAN]	0	0	0	0	0	0	9.0629e+07	8.51546e+07	0	5.73053e+07	61015199	0																									2.53534	7.6	1	1	5.9283	14.83	3	3
Q92621	2012	227.776	6.18896	Nuclear pore complex protein Nup205 OS=Homo sapiens OX=9606 GN=NUP205 PE=1 SV=3 - [NU205_HUMAN]	7.01209e+07	6.85611e+07	0	56239392	4.64665e+07	0	293780373	3.15646e+08	4.32826e+06	289019611	3.49952e+08	7.64549e+06	2.9342	0.75	1	1	3.17492	0.75	1	1					3.11304	0.75	1	1	4.81494	1.24	2	2					15.7696	4.03	6	7	49.6573	10.34	15	16	2.20999
Q9UBM7	475	54.4538	8.70459	7-dehydrocholesterol reductase OS=Homo sapiens OX=9606 GN=DHCR7 PE=1 SV=1 - [DHCR7_HUMAN]	1.13083e+08	5.41414e+07	0	1.06306e+08	5.23621e+07	0	546296012	503311415	9.12829e+06	5.65127e+08	543219970	1.17069e+07	2.4087	2.74	1	1	5.22862	4.42	2	2					2.87351	2.74	1	1	5.38873	4.42	2	2					16.5467	13.26	5	6	16.3718	14.74	6	6	1.74214
Q12904	312	34.3311	8.42627	Aminoacyl tRNA synthase complex-interacting multifunctional protein 1 OS=Homo sapiens OX=9606 GN=AIMP1 PE=1 SV=2 - [AIMP1_HUMAN]	0	0	0	0	0	0	0	8.24994e+07	0	6.37783e+07	102782799	0																													7.49107	14.74	3	3
O60884	412	45.7166	6.48096	DnaJ homolog subfamily A member 2 OS=Homo sapiens OX=9606 GN=DNAJA2 PE=1 SV=1 - [DNJA2_HUMAN]	0	0	0	0	0	0	6.36859e+07	186605718	2.96457e+06	1.2785e+08	9.74495e+07	5.53204e+06																									9.56761	10.92	2	2	9.38458	10.92	2	2	2.07866
P46783	165	18.8859	10.1548	40S ribosomal protein S10 OS=Homo sapiens OX=9606 GN=RPS10 PE=1 SV=1 - [RS10_HUMAN]	0	0	0	0	2.63233e+07	2.21843e+06	7.55105e+07	114106092	7.96133e+06	1.23007e+08	1.56109e+08	9.80663e+06																	3.03752	9.09	1	1	0	9.09	1	1	10.6045	14.55	2	3	6.20464	14.55	2	2	2.17669
Q07021	282	31.3426	4.84326	Complement component 1 Q subcomponent-binding protein, mitochondrial OS=Homo sapiens OX=9606 GN=C1QBP PE=1 SV=1 - [C1QBP_HUMAN]	0	0	0	0	0	0	183979074	4.52657e+07	1.012e+07	0	0	8.10507e+06																									4.70093	9.57	1	1	4.88893	9.57	1	1	2.72415
P05388	317	34.2518	5.97314	60S acidic ribosomal protein P0 OS=Homo sapiens OX=9606 GN=RPLP0 PE=1 SV=1 - [RLA0_HUMAN]	0	0	0	0	0	0	84899654	5.28821e+07	2.2048e+06	6.79709e+07	0	0																									2.99366	6.94	1	1	5.64632	7.57	2	2	0
P49368	545	60.4953	6.49365	T-complex protein 1 subunit gamma OS=Homo sapiens OX=9606 GN=CCT3 PE=1 SV=4 - [TCPG_HUMAN]	0	0	0	0	0	0	105679563	105985445	0	1.05063e+08	0	0																									2.9828	2.39	1	1	6.83287	5.32	2	2
Q5SNT2	666	72.1898	9.21729	Transmembrane protein 201 OS=Homo sapiens OX=9606 GN=TMEM201 PE=1 SV=1 - [TM201_HUMAN]	2.27006e+08	1.05119e+08	1.03841e+07	1.40118e+08	2.781e+08	2.00443e+07	3.10894e+08	2.43703e+08	8.22023e+06	3.10648e+08	4.27497e+08	6.69436e+06	22.3186	12.91	8	10	10.3323	4.8	3	5	2.3382	2.1	1	1	14.0896	9.16	5	5	12.4908	6.61	4	5	0	1.35	1	1	22.3087	10.51	7	9	15.3213	6.01	4	6	1.99728
Q9P003	139	16.0822	6.65381	Protein cornichon homolog 4 OS=Homo sapiens OX=9606 GN=CNIH4 PE=1 SV=1 - [CNIH4_HUMAN]	0	0	0	0	0	0	174708070	196102476	0	225917600	190390287	0																									3.25004	14.39	1	1	3.51253	14.39	1	2
O43324	174	19.7983	8.54346	Eukaryotic translation elongation factor 1 epsilon-1 OS=Homo sapiens OX=9606 GN=EEF1E1 PE=1 SV=1 - [MCA3_HUMAN]	0	0	0	0	0	0	27583652	0	0	5.19782e+07	0	0																									4.26638	8.62	1	2
P27824	592	67.5259	4.60205	Calnexin OS=Homo sapiens OX=9606 GN=CANX PE=1 SV=2 - [CALX_HUMAN]	0	0	0	0	0	0	1.85229e+08	115324532	4.66534e+06	1.53952e+08	7.57824e+07	1.26209e+07																									5.98689	3.89	2	2	5.04013	5.57	2	2	0
P22695	453	48.4129	8.63135	Cytochrome b-c1 complex subunit 2, mitochondrial OS=Homo sapiens OX=9606 GN=UQCRC2 PE=1 SV=3 - [QCR2_HUMAN]	0	124195082	0	0	92783463	0	133705676	143056461	0	47370083	131471738	0					3.32526	3.53	1	1									7.82492	8.17	2	2					1.81043	2.21	1	1	3.63144	3.53	1	1
Q9H0U3	335	38.0114	9.62744	Magnesium transporter protein 1 OS=Homo sapiens OX=9606 GN=MAGT1 PE=1 SV=1 - [MAGT1_HUMAN]	0	0	0	0	0	0	6.40818e+08	4.73887e+08	1.44595e+07	479622107	3.99657e+08	1.36388e+07																									15.4125	14.33	5	6	12.8321	5.37	2	4	2.26559
Q9Y4W2	734	83.0128	4.729	Ribosomal biogenesis protein LAS1L OS=Homo sapiens OX=9606 GN=LAS1L PE=1 SV=2 - [LAS1L_HUMAN]	0	0	0	0	0	0	87208684	9.6481e+07	0	231171275	7.932e+07	4.45532e+06																									3.6266	4.09	2	2	18.0294	11.17	5	5
P08865	295	32.8334	4.86865	40S ribosomal protein SA OS=Homo sapiens OX=9606 GN=RPSA PE=1 SV=4 - [RSSA_HUMAN]	58212280	0	0	5.63632e+07	0	0	88215960	1.36343e+08	0	104047472	272284496	0	3.30923	4.41	1	1									2.52453	4.41	1	1									2.94255	4.41	1	1	10.0481	14.24	3	3
Q14683	1233	143.144	7.63525	Structural maintenance of chromosomes protein 1A OS=Homo sapiens OX=9606 GN=SMC1A PE=1 SV=2 - [SMC1A_HUMAN]	0	0	0	0	0	0	1.81461e+08	1.1512e+08	3.18928e+06	1.67478e+08	1.05016e+08	0																									13.8115	4.46	5	5	27.6715	10.62	11	12	0
Q14204	4646	532.072	6.40479	Cytoplasmic dynein 1 heavy chain 1 OS=Homo sapiens OX=9606 GN=DYNC1H1 PE=1 SV=5 - [DYHC1_HUMAN]	0	0	0	0	1.33959e+07	0	1.90621e+08	1.96751e+08	7.33803e+06	1.72155e+08	1.70632e+08	7.32353e+06																	3.41104	0.32	1	1					74.9249	6.09	22	28	80.8879	8.22	30	31	8.5124
Q12905	390	43.0352	5.26221	Interleukin enhancer-binding factor 2 OS=Homo sapiens OX=9606 GN=ILF2 PE=1 SV=2 - [ILF2_HUMAN]	0	0	0	0	0	0	5.05812e+07	8.97042e+07	0	7.69284e+07	5.28768e+07	0																									5.15067	8.97	3	3	6.19495	6.15	2	2
P05386	114	11.5067	4.32275	60S acidic ribosomal protein P1 OS=Homo sapiens OX=9606 GN=RPLP1 PE=1 SV=1 - [RLA1_HUMAN]	0	0	0	0	0	0	0	2.45644e+08	0	0	0	0																													3.29351	14.04	1	1
Q96EY1	480	52.4555	9.26123	DnaJ homolog subfamily A member 3, mitochondrial OS=Homo sapiens OX=9606 GN=DNAJA3 PE=1 SV=2 - [DNJA3_HUMAN]	0	0	0	0	0	0	275994473	1.6888e+08	0	1.80869e+08	2.37892e+08	0																									2.2016	2.5	1	1	7.01177	8.96	3	3
O94832	1006	116.129	9.39307	Unconventional myosin-Id OS=Homo sapiens OX=9606 GN=MYO1D PE=1 SV=2 - [MYO1D_HUMAN]	0	0	0	0	0	0	6.20387e+07	88405125	5.13044e+06	7.33193e+07	8.91536e+07	3.24793e+06																									6.97714	2.88	3	3	13.4374	6.36	6	6	0
Q14566	821	92.8312	5.41455	DNA replication licensing factor MCM6 OS=Homo sapiens OX=9606 GN=MCM6 PE=1 SV=1 - [MCM6_HUMAN]	0	0	0	0	0	0	1.24935e+08	1.25247e+08	0	1.20942e+08	6.8761e+07	0																									5.12486	2.92	2	2	24.1385	11.21	8	9
P25205	808	90.924	5.77002	DNA replication licensing factor MCM3 OS=Homo sapiens OX=9606 GN=MCM3 PE=1 SV=3 - [MCM3_HUMAN]	0	0	0	0	0	0	1.77785e+08	1.7578e+08	2.70342e+06	1.00787e+08	1.27698e+08	2.22614e+06																									3.74644	2.48	1	1	22.1096	11.39	8	9	2.20937
Q9NUU7	478	53.9408	6.58057	ATP-dependent RNA helicase DDX19A OS=Homo sapiens OX=9606 GN=DDX19A PE=1 SV=1 - [DD19A_HUMAN]	0	0	0	0	0	0	49926087	69450996	0	1.11229e+08	6.14304e+07	0																									3.08686	3.14	1	1	7.30397	7.74	2	2
P28340	1107	123.553	7.03467	DNA polymerase delta catalytic subunit OS=Homo sapiens OX=9606 GN=POLD1 PE=1 SV=2 - [DPOD1_HUMAN]	0	0	0	0	0	0	3.43686e+07	1.67229e+08	0	1.99042e+08	86549304	3.73294e+06																									13.4307	6.32	4	4	16.7449	7.14	6	6	0
O95831	613	66.8589	8.95361	Apoptosis-inducing factor 1, mitochondrial OS=Homo sapiens OX=9606 GN=AIFM1 PE=1 SV=1 - [AIFM1_HUMAN]	0	3.3207e+07	0	0	0	0	1.33808e+08	1.33887e+08	0	7.35405e+07	1.484e+08	8.94957e+06					2.4176	1.79	1	1																	15.9415	13.7	5	6	15.6558	7.67	3	4	0
Q9HAV4	1204	136.222	5.79541	Exportin-5 OS=Homo sapiens OX=9606 GN=XPO5 PE=1 SV=1 - [XPO5_HUMAN]	0	0	0	0	0	0	8.51461e+07	1.34165e+09	0	1.8822e+08	1.33535e+08	4.16902e+06																									6.68407	3.24	3	4	24.036	8.31	7	8
P52701	1360	152.689	6.90283	DNA mismatch repair protein Msh6 OS=Homo sapiens OX=9606 GN=MSH6 PE=1 SV=2 - [MSH6_HUMAN]	0	0	0	0	0	0	1.83088e+08	2.27264e+08	4.65741e+06	2.65703e+08	2.06836e+08	3.02985e+06																									13.7214	6.91	5	6	19.3503	7.28	6	6	1.65422
Q8TCJ2	826	93.6137	8.90967	Dolichyl-diphosphooligosaccharide--protein glycosyltransferase subunit STT3B OS=Homo sapiens OX=9606 GN=STT3B PE=1 SV=1 - [STT3B_HUMAN]	0	0	0	0	0	0	7.78348e+08	663928764	1.47148e+07	6.18294e+08	5.88907e+08	1.98981e+07																									40.3675	11.38	8	14	34.4364	10.29	7	11	4.45827
O75815	825	92.5068	7.95752	Breast cancer anti-estrogen resistance protein 3 OS=Homo sapiens OX=9606 GN=BCAR3 PE=1 SV=1 - [BCAR3_HUMAN]	5.2326e+07	1.01934e+08	0	1.14902e+08	1.20953e+08	0	0	0	0	0	0	0	5.67407	3.76	2	2	16.8999	7.03	4	5					11.6647	6.3	4	4	14.2569	7.88	4	4
P31946	246	28.0648	4.83057	14-3-3 protein beta/alpha OS=Homo sapiens OX=9606 GN=YWHAB PE=1 SV=3 - [1433B_HUMAN]	0	32978232	0	32128068	0	0	2.04256e+08	0	1.27367e+07	2.64438e+08	3.35274e+08	3.77879e+07					1.69908	3.25	1	1					1.73599	3.25	1	1									1.88105	3.25	1	1					0
O76094	671	74.56	9.26123	Signal recognition particle subunit SRP72 OS=Homo sapiens OX=9606 GN=SRP72 PE=1 SV=3 - [SRP72_HUMAN]	0	1.56336e+07	0	0	1.40736e+08	0	0	1.59377e+08	0	74759335	5.35068e+07	0					3.73057	2.53	1	1									2.12245	2.38	1	1									16.6653	13.41	5	5
Q8N1E2	194	21.4166	8.1626	Lysozyme g-like protein 1 OS=Homo sapiens OX=9606 GN=LYG1 PE=1 SV=1 - [LYG1_HUMAN]	0	0	0	3.31955e+09	0	0	0	0	0	0	0	0													0	13.4	1	1
Q9UBT2	640	71.1792	5.2876	SUMO-activating enzyme subunit 2 OS=Homo sapiens OX=9606 GN=UBA2 PE=1 SV=2 - [SAE2_HUMAN]	0	0	0	0	0	0	54752264	5.73136e+07	4.37462e+06	0	5.81664e+07	4.76175e+06																									5.68013	6.25	2	2	10.8925	7.81	4	4	2.12134
Q9Y5Y2	271	28.8068	5.8335	Cytosolic Fe-S cluster assembly factor NUBP2 OS=Homo sapiens OX=9606 GN=NUBP2 PE=1 SV=1 - [NUBP2_HUMAN]	0	0	0	0	0	0	5.26239e+07	1.44108e+08	0	206102233	0	0																									7.68757	13.28	2	2	8.30597	13.28	2	2
Q9Y4R8	837	91.6892	5.75732	Telomere length regulation protein TEL2 homolog OS=Homo sapiens OX=9606 GN=TELO2 PE=1 SV=2 - [TELO2_HUMAN]	0	0	0	0	0	0	6.77529e+07	9.62745e+07	2.28528e+06	5.09139e+07	6.10392e+07	2.06926e+06																									4.09596	3.82	3	3	9.31895	4.78	4	4	1.83761
Q8WTT2	800	92.4896	9.17334	Nucleolar complex protein 3 homolog OS=Homo sapiens OX=9606 GN=NOC3L PE=1 SV=1 - [NOC3L_HUMAN]	0	0	0	0	1.51273e+07	0	1.06554e+08	7.42641e+07	0	1.1641e+08	9.47848e+07	0																	2.83317	3.25	2	2					6.11891	3.88	2	2	10.4152	6	3	3
Q9UI12	483	55.8471	6.48096	V-type proton ATPase subunit H OS=Homo sapiens OX=9606 GN=ATP6V1H PE=1 SV=1 - [VATH_HUMAN]	0	0	0	0	0	0	9.76045e+07	1.68061e+08	9.37159e+06	1.24338e+08	1.43208e+08	8.9273e+06																									11.6602	11.8	3	3	13.5047	11.8	3	3	3.73804
Q5BKZ1	582	65.6131	5.14795	DBIRD complex subunit ZNF326 OS=Homo sapiens OX=9606 GN=ZNF326 PE=1 SV=2 - [ZN326_HUMAN]	0	0	0	0	0	0	132939242	9.90936e+07	0	8.01418e+07	1.30055e+08	0																									2.40783	2.06	1	1	6.32642	4.3	2	2
P06702	114	13.2335	6.12549	Protein S100-A9 OS=Homo sapiens OX=9606 GN=S100A9 PE=1 SV=1 - [S10A9_HUMAN]	0	0	0	0	0	0	0	47836729	0	0	0	0																													3.77936	13.16	1	1
Q562R1	376	41.976	5.59229	Beta-actin-like protein 2 OS=Homo sapiens OX=9606 GN=ACTBL2 PE=1 SV=2 - [ACTBL_HUMAN]	0	0	7.95807e+06	293113253	0	0	361342880	4.345e+07	4.13163e+07	1153022364	0	6.72311e+07									1.80399	4.26	1	1	3.33392	4.26	1	1									3.53527	4.26	1	1	0	2.13	1	1	2.30363
P25789	261	29.4652	7.72314	Proteasome subunit alpha type-4 OS=Homo sapiens OX=9606 GN=PSMA4 PE=1 SV=1 - [PSA4_HUMAN]	0	0	0	0	0	0	91787972	5.93201e+07	0	44304498	2.97517e+07	5.49643e+06																									3.81007	13.03	3	4	4.58181	13.03	3	3
O95232	432	51.4351	9.78857	Luc7-like protein 3 OS=Homo sapiens OX=9606 GN=LUC7L3 PE=1 SV=2 - [LC7L3_HUMAN]	3.33706e+07	5.97122e+07	0	4.52063e+07	3.87296e+07	0	166670050	1.89217e+08	2.40304e+06	1.58969e+08	1.8775e+08	0	3.3534	4.17	1	1	10.7413	5.09	2	2					10.1639	5.09	2	2	10.2747	5.09	2	2					10.248	9.49	3	4	18.4627	10.42	4	5	0
P61981	247	28.2849	4.89404	14-3-3 protein gamma OS=Homo sapiens OX=9606 GN=YWHAG PE=1 SV=2 - [1433G_HUMAN]	0	32978232	0	32128068	0	0	1.54862e+08	94142760	1.27367e+07	3.33173e+08	3.27336e+08	2.31116e+07					1.69908	3.24	1	1					1.73599	3.24	1	1									4.77953	8.91	2	2	3.45597	5.67	1	1	0
Q9BTX1	674	76.2554	9.08545	Nucleoporin NDC1 OS=Homo sapiens OX=9606 GN=NDC1 PE=1 SV=2 - [NDC1_HUMAN]	0	0	0	0	0	0	120381905	3.31122e+08	0	8.90907e+07	7.47434e+08	0																									10.1279	8.46	3	3	8.0003	6.53	3	3
Q9H3N1	280	31.7708	4.98291	Thioredoxin-related transmembrane protein 1 OS=Homo sapiens OX=9606 GN=TMX1 PE=1 SV=1 - [TMX1_HUMAN]	0	88631552	0	0	0	0	0	80259094	0	59120572	158257976	3.16309e+06					2.97446	4.29	1	1																					2.85846	3.93	1	1
P28066	241	26.3942	4.79248	Proteasome subunit alpha type-5 OS=Homo sapiens OX=9606 GN=PSMA5 PE=1 SV=3 - [PSA5_HUMAN]	0	0	0	0	0	0	391313016	367275663	7.48675e+06	2.26407e+08	339775702	7.86053e+06																									3.74474	7.88	1	1	4.38503	7.88	1	1	2.19697
P53007	311	33.991	9.89111	Tricarboxylate transport protein, mitochondrial OS=Homo sapiens OX=9606 GN=SLC25A1 PE=1 SV=2 - [TXTP_HUMAN]	0	0	0	0	0	0	9.0654e+07	95142598	0	9.91279e+07	6.65175e+07	0																									9.703	9.97	3	5	10.8031	12.86	4	5
Q13428	1488	152.015	9.0415	Treacle protein OS=Homo sapiens OX=9606 GN=TCOF1 PE=1 SV=3 - [TCOF_HUMAN]	8.0926e+07	7.16585e+07	2.50473e+06	1.11075e+08	3.83237e+07	0	1.64771e+08	78397217	0	219097658	6.69752e+07	0	18.1517	5.51	6	6	20.6131	6.38	6	6	1.63679	0.67	1	1	15.2144	3.49	4	5	15.1729	4.5	5	5					9.93953	2.49	2	3	12.135	3.76	4	4
Q9GZT3	109	12.3414	10.2427	SRA stem-loop-interacting RNA-binding protein, mitochondrial OS=Homo sapiens OX=9606 GN=SLIRP PE=1 SV=1 - [SLIRP_HUMAN]	0	0	0	0	0	0	1.02245e+08	6.28172e+07	0	79673955	0	0																									5.5067	12.84	1	2	5.98518	12.84	1	2
P0DP01	117	12.9833	9.17334	Immunoglobulin heavy variable 1-8 OS=Homo sapiens OX=9606 GN=IGHV1-8 PE=3 SV=1 - [HV108_HUMAN]	221077912	0	0	0	0	1.42276e+07	0	0	4.0851e+06	0	0	4.65489e+06	3.29939	12.82	1	1																	2.13753	12.82	1	1									0
P49458	86	10.1051	7.97217	Signal recognition particle 9 kDa protein OS=Homo sapiens OX=9606 GN=SRP9 PE=1 SV=2 - [SRP09_HUMAN]	0	79976897	0	0	0	0	0	0	0	0	0	0					2.42685	12.79	1	1
P40616	181	20.4044	5.71924	ADP-ribosylation factor-like protein 1 OS=Homo sapiens OX=9606 GN=ARL1 PE=1 SV=1 - [ARL1_HUMAN]	0	0	0	0	0	0	0	0	3.9989e+06	6.21023e+07	55376437	5.37133e+06																																	3.72765
O14828	347	38.2623	7.63525	Secretory carrier-associated membrane protein 3 OS=Homo sapiens OX=9606 GN=SCAMP3 PE=1 SV=3 - [SCAM3_HUMAN]	0	0	0	0	0	0	91008638	0	0	89636078	114839743	0																	4.3847	4.61	1	1					3.13678	4.61	1	1
P40937	340	38.4722	7.1958	Replication factor C subunit 5 OS=Homo sapiens OX=9606 GN=RFC5 PE=1 SV=1 - [RFC5_HUMAN]	0	0	0	0	0	0	5.45008e+07	113719910	0	6.91367e+07	5.28952e+07	0																									2.30801	3.53	1	1	4.70281	6.18	1	1
Q96IV0	654	74.3434	6.88818	Peptide-N(4)-(N-acetyl-beta-glucosaminyl)asparagine amidase OS=Homo sapiens OX=9606 GN=NGLY1 PE=1 SV=1 - [NGLY1_HUMAN]	0	0	0	0	0	0	1.12665e+08	8.71062e+07	0	1.74372e+08	1.09399e+08	0																									6.60367	9.17	4	4	11.2032	9.17	4	4
P14678	240	24.5937	11.1948	Small nuclear ribonucleoprotein-associated proteins B and B' OS=Homo sapiens OX=9606 GN=SNRPB PE=1 SV=2 - [RSMB_HUMAN]	0	0	0	0	0	0	8.3085e+07	9.54129e+07	0	1.14672e+08	1.10251e+08	0																									4.695	9.58	2	2	3.65807	8.75	2	2
Q3ZCQ8	353	39.6215	8.36768	Mitochondrial import inner membrane translocase subunit TIM50 OS=Homo sapiens OX=9606 GN=TIMM50 PE=1 SV=2 - [TIM50_HUMAN]	0	0	0	0	0	0	0	1.23338e+08	3.86925e+06	0	125164181	6.35093e+06																													3.94821	4.82	1	1	0
Q96KA5	538	62.189	8.55811	Cleft lip and palate transmembrane protein 1-like protein OS=Homo sapiens OX=9606 GN=CLPTM1L PE=1 SV=1 - [CLP1L_HUMAN]	0	0	0	0	0	0	1.50169e+08	8.10632e+07	0	1.33004e+08	7.12138e+07	7.55006e+06																									16.1104	10.59	5	5	11.2295	5.2	2	3
Q7L2E3	1194	133.855	8.77783	ATP-dependent RNA helicase DHX30 OS=Homo sapiens OX=9606 GN=DHX30 PE=1 SV=1 - [DHX30_HUMAN]	0	4.40636e+07	0	0	0	0	9.8404e+07	2.1063e+08	0	1.07313e+08	9.3563e+07	4.1522e+06					6.25726	1.76	2	2																	11.0299	4.19	4	4	23.8611	10.47	11	11
Q96PB8	259	29.2557	6.96143	Leucine-rich repeat-containing protein 3B OS=Homo sapiens OX=9606 GN=LRRC3B PE=1 SV=1 - [LRC3B_HUMAN]	0	0	2.12935e+06	0	0	0	0	0	0	0	0	0									0	12.36	1	1
Q13148	414	44.7113	6.18896	TAR DNA-binding protein 43 OS=Homo sapiens OX=9606 GN=TARDBP PE=1 SV=1 - [TADBP_HUMAN]	0	0	0	0	0	0	7.62464e+07	6.58406e+07	0	8.42928e+07	0	0																									1.9308	5.07	2	2	4.65177	5.07	2	2
Q9H3U1	944	103.011	6.07471	Protein unc-45 homolog A OS=Homo sapiens OX=9606 GN=UNC45A PE=1 SV=1 - [UN45A_HUMAN]	0	0	0	0	3.46693e+07	0	1.1352e+08	101235451	2.95594e+06	1.04078e+08	1.05476e+08	3.97822e+06																	2.01256	1.17	1	1					12.7357	6.46	5	5	13.4603	5.3	5	5	2.59669
P47897	775	87.7429	7.15186	Glutamine--tRNA ligase OS=Homo sapiens OX=9606 GN=QARS1 PE=1 SV=1 - [SYQ_HUMAN]	0	0	0	0	0	0	7.78942e+07	7.90112e+07	0	70422122	6.46178e+07	0																									13.1137	10.97	6	6	13.6391	6.71	4	4
Q13151	305	30.8218	9.29053	Heterogeneous nuclear ribonucleoprotein A0 OS=Homo sapiens OX=9606 GN=HNRNPA0 PE=1 SV=1 - [ROA0_HUMAN]	0	0	0	0	0	0	0	85636102	0	0	0	4.55606e+06																													4.1727	5.25	1	1
A6NHL2	446	49.8767	6.04932	Tubulin alpha chain-like 3 OS=Homo sapiens OX=9606 GN=TUBAL3 PE=1 SV=2 - [TBAL3_HUMAN]	4.65097e+08	6.06253e+08	1.04512e+07	5.01842e+08	5.29456e+08	1.23918e+07	4.57482e+09	5.9368e+09	8.75371e+07	4.57492e+09	6.49815e+09	1.04951e+08	10.4813	4.48	2	4	14.0763	4.48	2	5	1.87559	2.02	1	1	8.8602	4.48	2	5	7.33449	4.48	2	3	2.00942	2.47	1	1	28.5453	4.71	4	14	38.5091	4.71	4	18	11.5731
O75380	124	13.7028	8.27979	NADH dehydrogenase [ubiquinone] iron-sulfur protein 6, mitochondrial OS=Homo sapiens OX=9606 GN=NDUFS6 PE=1 SV=1 - [NDUS6_HUMAN]	0	0	0	0	0	0	0	2.07898e+08	0	0	0	0																													2.97175	12.1	1	1
Q7Z7K6	275	29.9271	9.72998	Centromere protein V OS=Homo sapiens OX=9606 GN=CENPV PE=1 SV=1 - [CENPV_HUMAN]	5.2142e+07	28046711	0	5.90405e+07	0	0	62127376	0	0	0	0	0	6.63291	12	2	2	2.53007	5.09	1	1					6.51386	12	2	2									3.47443	6.91	1	1
Q13347	325	36.4786	5.64307	Eukaryotic translation initiation factor 3 subunit I OS=Homo sapiens OX=9606 GN=EIF3I PE=1 SV=1 - [EIF3I_HUMAN]	0	0	0	0	0	0	30357924	49783847	0	6.82586e+07	50105965	0																									2.04626	3.69	1	1	4.77935	7.08	2	2
Q14974	876	97.108	4.77979	Importin subunit beta-1 OS=Homo sapiens OX=9606 GN=KPNB1 PE=1 SV=2 - [IMB1_HUMAN]	0	5.01535e+07	0	6.43396e+07	48175286	0	1.83346e+08	3.129e+08	6.95522e+06	2.0083e+08	1.49086e+09	8.79903e+06					3.09967	1.37	1	1					2.4412	1.37	1	1	3.09649	1.37	1	1					12.2578	7.42	5	5	20.5625	7.53	5	6	2.4558
P07196	543	61.4792	4.65283	Neurofilament light polypeptide OS=Homo sapiens OX=9606 GN=NEFL PE=1 SV=3 - [NFL_HUMAN]	0	4.42432e+07	0	0	0	0	226301485	63332910	2664988	2.30186e+08	5.06491e+07	2.47522e+06					2.81109	3.13	1	1																	6.22028	6.26	3	3	4.90416	4.42	2	2	1.63694
P62304	92	10.7966	9.43701	Small nuclear ribonucleoprotein E OS=Homo sapiens OX=9606 GN=SNRPE PE=1 SV=1 - [RUXE_HUMAN]	0	0	0	0	0	0	0	0	0	54632560	0	0
O43264	779	88.7729	6.26514	Centromere/kinetochore protein zw10 homolog OS=Homo sapiens OX=9606 GN=ZW10 PE=1 SV=3 - [ZW10_HUMAN]	0	0	0	0	0	0	3.60411e+07	7.27033e+07	0	41645842	8.65279e+07	0																									3.52613	5.65	3	3	5.42036	4.11	2	2
Q66PJ3	421	44.8882	10.9312	ADP-ribosylation factor-like protein 6-interacting protein 4 OS=Homo sapiens OX=9606 GN=ARL6IP4 PE=1 SV=2 - [AR6P4_HUMAN]	2.16711e+08	407698076	0	212076396	3.83282e+08	1.37398e+07	2.82853e+08	2.84238e+08	2.2321e+07	399825273	3.21816e+08	0	9.72859	11.88	3	3	11.1427	7.36	2	3					10.4483	11.16	3	3	13.5742	7.36	2	4	1.82547	2.85	1	1	5.64108	7.36	2	2	13.0996	7.36	3	4	0
Q13155	320	35.3263	8.22119	Aminoacyl tRNA synthase complex-interacting multifunctional protein 2 OS=Homo sapiens OX=9606 GN=AIMP2 PE=1 SV=2 - [AIMP2_HUMAN]	0	0	0	0	0	0	97880204	0	6.00099e+06	97025996	112637588	0																									3.67435	7.81	1	1					0
G2XKQ0	101	11.5188	5.51611	Small ubiquitin-related modifier 5 OS=Homo sapiens OX=9606 GN=SUMO1P1 PE=1 SV=2 - [SUMO5_HUMAN]	0	0	0	0	0	0	0	4.83914e+07	0	0	0	0																													2.63457	11.88	1	1
A0FGR8	921	102.294	9.26123	Extended synaptotagmin-2 OS=Homo sapiens OX=9606 GN=ESYT2 PE=1 SV=1 - [ESYT2_HUMAN]	0	0	0	0	0	0	1.08418e+08	7.18721e+07	0	1.21861e+08	8.22988e+07	0																									19.0631	10.53	6	6	8.77395	3.69	3	3
Q5SY16	702	79.2722	9.12939	Polynucleotide 5'-hydroxyl-kinase NOL9 OS=Homo sapiens OX=9606 GN=NOL9 PE=1 SV=1 - [NOL9_HUMAN]	0	0	0	0	0	0	8.96251e+07	1.09754e+08	0	7.13582e+07	6.90727e+07	6.82942e+06																									2.46725	2.56	1	1	11.183	7.69	3	3
P61009	180	20.3005	8.6167	Signal peptidase complex subunit 3 OS=Homo sapiens OX=9606 GN=SPCS3 PE=1 SV=1 - [SPCS3_HUMAN]	0	0	0	0	0	0	7.51389e+07	96963376	0	6.47017e+07	7.61329e+07	0																									2.39654	5	1	1	3.97773	6.67	1	1
Q8WVX9	515	59.3188	9.17334	Fatty acyl-CoA reductase 1 OS=Homo sapiens OX=9606 GN=FAR1 PE=1 SV=1 - [FACR1_HUMAN]	0	0	0	0	0	0	0	201428366	4.08747e+06	1.32338e+08	284813840	9439248																													3.18398	2.33	1	1	5.22121
P42704	1394	157.805	6.12549	Leucine-rich PPR motif-containing protein, mitochondrial OS=Homo sapiens OX=9606 GN=LRPPRC PE=1 SV=3 - [LPPRC_HUMAN]	0	0	0	0	0	0	1.31038e+08	1.24467e+08	3.83541e+06	1.11934e+08	1.43943e+08	3.93505e+06																									11.7682	4.59	6	6	19.1496	6.31	8	8	1.82109
sp	224	25.0913	5.35107	CON CASB_BOVIN|	5.83553e+07	1.04569e+08	3.7552e+07	157187754	0	4.10575e+07	0	7.4624e+07	4.26383e+07	72524747	0	4.49787e+07	0	3.13	1	1	0	3.13	1	1	2.2833	8.48	1	2	0	3.13	1	1					9.35378	8.48	1	4					0	3.13	1	1	4.43955
Q8N357	371	40.1882	6.93213	Solute carrier family 35 member F6 OS=Homo sapiens OX=9606 GN=SLC35F6 PE=1 SV=1 - [S35F6_HUMAN]	0	0	0	0	0	0	0	0	0	0	0	0																																	0
Q14739	615	70.658	9.36377	Delta(14)-sterol reductase LBR OS=Homo sapiens OX=9606 GN=LBR PE=1 SV=2 - [LBR_HUMAN]	0	0	0	0	0	0	1.04546e+08	1.65899e+08	0	89786636	9.35105e+07	0																									2.39875	3.74	2	2	21.6867	10.24	4	6
O15260	269	30.3738	7.78174	Surfeit locus protein 4 OS=Homo sapiens OX=9606 GN=SURF4 PE=1 SV=3 - [SURF4_HUMAN]	0	0	0	0	0	0	9.01849e+07	7.33086e+07	6.4274e+06	2.21552e+08	0	6.87511e+06																									5.19651	8.55	2	2	4.17673	6.69	2	2	2.27345
Q6YN16	418	45.3655	7.98682	Hydroxysteroid dehydrogenase-like protein 2 OS=Homo sapiens OX=9606 GN=HSDL2 PE=1 SV=1 - [HSDL2_HUMAN]	0	0	0	0	0	0	76846375	6.35705e+07	0	5.96614e+07	73355907	0																									2.82032	3.59	1	1	4.55733	5.74	2	2	0
P10599	105	11.7297	4.91943	Thioredoxin OS=Homo sapiens OX=9606 GN=TXN PE=1 SV=3 - [THIO_HUMAN]	0	0	0	6.62769e+07	0	0	0	3.8266e+07	0	0	0	0													2.60807	11.43	1	1													2.71182	11.43	1	1
P0DP25	149	16.8268	4.22119	Calmodulin-3 OS=Homo sapiens OX=9606 GN=CALM3 PE=1 SV=1 - [CALM3_HUMAN]	0	0	0	0	0	0	0	54404382	0	0	0	0																													3.29145	11.41	1	1
O00425	579	63.6656	8.86572	Insulin-like growth factor 2 mRNA-binding protein 3 OS=Homo sapiens OX=9606 GN=IGF2BP3 PE=1 SV=2 - [IF2B3_HUMAN]	0	0	0	0	0	0	151504288	1.09613e+08	0	112633104	1.29556e+08	3.60214e+06																									2.54266	2.25	1	1	11.2978	6.91	3	4
Q9UHF1	273	29.5984	8.1626	Epidermal growth factor-like protein 7 OS=Homo sapiens OX=9606 GN=EGFL7 PE=1 SV=3 - [EGFL7_HUMAN]	0	0	0	0	0	0	46891729	4.3265e+07	0	6.69121e+07	86681206	0																									3.87708	6.59	1	1	3.99173	6.59	1	1
P43243	847	94.5648	6.25244	Matrin-3 OS=Homo sapiens OX=9606 GN=MATR3 PE=1 SV=2 - [MATR3_HUMAN]	0	0	0	0	0	0	1.10267e+08	1.27148e+08	1.75076e+06	7.28372e+07	1.02763e+08	0																									5.51075	4.72	2	2	15.3074	7.44	4	4	0
O95222	327	36.1297	8.08936	Olfactory receptor 6A2 OS=Homo sapiens OX=9606 GN=OR6A2 PE=2 SV=2 - [OR6A2_HUMAN]	0	0	0	0	0	0	0	0	0	0	0	1.7148e+08
Q15773	248	28.1292	6.90283	Myeloid leukemia factor 2 OS=Homo sapiens OX=9606 GN=MLF2 PE=1 SV=1 - [MLF2_HUMAN]	0	0	0	0	0	0	0	103159891	0	1.42554e+08	1.41748e+08	0																													2.43821	4.84	1	1
O43676	98	11.3947	9.20264	NADH dehydrogenase [ubiquinone] 1 beta subcomplex subunit 3 OS=Homo sapiens OX=9606 GN=NDUFB3 PE=1 SV=3 - [NDUB3_HUMAN]	0	0	0	0	0	0	0	42847353	0	0	31395195	0																													2.51105	11.22	1	1
Q7Z794	578	61.8635	5.98584	Keratin, type II cytoskeletal 1b OS=Homo sapiens OX=9606 GN=KRT77 PE=1 SV=3 - [K2C1B_HUMAN]	6.23683e+09	1.99498e+09	1.12474e+08	8.25771e+09	2978559994	3.39612e+08	6.46507e+09	7052242080	2.20257e+08	4.67828e+09	2.28262e+09	2.3446e+08	15.7123	3.63	3	7	12.1238	3.63	3	5	2.63837	2.08	1	1	13.1268	3.63	3	7	5.46004	2.08	1	2	2.18556	2.08	1	1	14.6189	3.63	3	7	33.5171	11.07	7	14	2.30637
P01859	326	35.8778	7.59131	Immunoglobulin heavy constant gamma 2 OS=Homo sapiens OX=9606 GN=IGHG2 PE=1 SV=2 - [IGHG2_HUMAN]	3.2277e+09	2800699864	0	3.27518e+09	2852159168	9.0724e+07	2.88033e+09	2358809008	7.68614e+07	2.64437e+09	2473001856	1.04291e+08	3.71136	2.76	1	2	4.27434	2.76	1	2					4.13407	2.76	1	2	4.16119	2.76	1	2	1.93253	11.04	2	2	4.11739	2.76	1	2	4.30923	2.76	1	2	1.81443
O60716	968	108.103	6.22705	Catenin delta-1 OS=Homo sapiens OX=9606 GN=CTNND1 PE=1 SV=1 - [CTND1_HUMAN]	0	0	0	0	0	0	1.93028e+08	9.36137e+07	0	173116168	9.82419e+07	0																									21.0878	10.95	7	7	11.1965	4.75	3	3
Q9BPX3	1015	114.262	5.59229	Condensin complex subunit 3 OS=Homo sapiens OX=9606 GN=NCAPG PE=1 SV=1 - [CND3_HUMAN]	0	0	0	0	0	0	7.97622e+07	1.11771e+08	2.27372e+06	9.94609e+07	6.0407e+07	3.29209e+06																									5.69256	3.84	3	3	12.4913	5.12	4	4	1.70032
O14617	1153	130.076	8.48486	AP-3 complex subunit delta-1 OS=Homo sapiens OX=9606 GN=AP3D1 PE=1 SV=1 - [AP3D1_HUMAN]	0	0	0	0	0	0	1.3537e+08	2.21915e+08	6.59479e+06	1.33488e+08	1.95141e+08	0																									13.1984	4.94	4	4	21.1075	8.59	6	6	0
P62314	119	13.2734	11.561	Small nuclear ribonucleoprotein Sm D1 OS=Homo sapiens OX=9606 GN=SNRPD1 PE=1 SV=1 - [SMD1_HUMAN]	0	0	0	0	0	0	0	9.86471e+07	0	0	68482329	0																													8.01667	10.92	1	2
Q9NVH1	559	63.2387	8.39697	DnaJ homolog subfamily C member 11 OS=Homo sapiens OX=9606 GN=DNAJC11 PE=1 SV=2 - [DJC11_HUMAN]	0	0	0	0	0	0	9.76464e+07	9.48763e+07	0	6.95509e+07	74161883	0																									6.37589	5.37	3	3	5.8916	4.47	2	2
Q7Z7L1	901	102.77	7.76709	Schlafen family member 11 OS=Homo sapiens OX=9606 GN=SLFN11 PE=1 SV=2 - [SLN11_HUMAN]	0	0	0	0	0	0	2.32347e+08	1.29394e+08	4.32884e+06	250724520	1.19402e+08	4.82399e+06																									4.53053	2.77	2	2	8.11203	6.1	4	4	2.08246
Q9P2X0	92	10.0872	5.93506	Dolichol-phosphate mannosyltransferase subunit 3 OS=Homo sapiens OX=9606 GN=DPM3 PE=1 SV=2 - [DPM3_HUMAN]	0	2.94987e+07	0	0	0	0	167053492	1.37781e+08	0	143824175	1.35804e+08	0					2.45832	10.87	1	1																	2.21492	10.87	1	1	2.55011	10.87	1	1
sp	259	29.0969	7.40088	CON CAH2_HUMAN|	0	0	0	0	0	0	0	0	0	0	49931289	2.55325e+06																									2.06188	3.47	1	1
P52434	150	17.1324	4.67822	DNA-directed RNA polymerases I, II, and III subunit RPABC3 OS=Homo sapiens OX=9606 GN=POLR2H PE=1 SV=4 - [RPAB3_HUMAN]	0	8.23005e+07	0	0	0	0	0	0	0	0	0	0					2.32583	10.67	1	1
Q9NXF1	929	105.608	9.36377	Testis-expressed protein 10 OS=Homo sapiens OX=9606 GN=TEX10 PE=1 SV=2 - [TEX10_HUMAN]	0	0	0	0	0	0	115608623	5.83721e+07	7.09837e+06	6.29962e+07	49134277	7032190													0	1.08	1	1									15.2649	7.86	5	5	8.0588	3.77	2	2	2.74515
Q9UBU9	619	70.1387	8.51416	Nuclear RNA export factor 1 OS=Homo sapiens OX=9606 GN=NXF1 PE=1 SV=1 - [NXF1_HUMAN]	0	0	0	0	0	0	4.9023e+07	47001392	0	4.39826e+07	9.8611e+07	0																									3.08658	1.94	1	1	3.09613	1.94	1	1
Q15185	160	18.6854	4.53857	Prostaglandin E synthase 3 OS=Homo sapiens OX=9606 GN=PTGES3 PE=1 SV=1 - [TEBP_HUMAN]	0	0	0	0	0	0	0	0	0	6.52033e+07	0	0
O75306	463	52.5117	7.54736	NADH dehydrogenase [ubiquinone] iron-sulfur protein 2, mitochondrial OS=Homo sapiens OX=9606 GN=NDUFS2 PE=1 SV=2 - [NDUS2_HUMAN]	0	0	0	0	0	0	0	6.34751e+07	0	43966932	6.06773e+07	0																													10.9378	10.58	3	3
Q7Z6Z7	4374	481.589	5.22412	E3 ubiquitin-protein ligase HUWE1 OS=Homo sapiens OX=9606 GN=HUWE1 PE=1 SV=3 - [HUWE1_HUMAN]	0	0	0	0	0	0	2.28466e+08	3.22017e+08	6.06955e+06	1.71645e+08	1.58153e+08	5.12786e+06																									36.2195	4.3	12	12	76.4034	7.77	21	22	4.86481
P53680	142	17.0067	6.17627	AP-2 complex subunit sigma OS=Homo sapiens OX=9606 GN=AP2S1 PE=1 SV=2 - [AP2S1_HUMAN]	0	0	0	0	0	0	0	5.72734e+07	0	0	28876696	0																													3.80953	10.56	2	2
Q9Y4W6	797	88.5282	8.66064	AFG3-like protein 2 OS=Homo sapiens OX=9606 GN=AFG3L2 PE=1 SV=2 - [AFG32_HUMAN]	0	0	0	0	0	0	77820452	5.74378e+07	2.85559e+06	4.46651e+07	3.99656e+07	3.29809e+06																									4.11352	2.76	2	2	7.33217	3.51	3	3	0
Q9Y265	456	50.1963	6.41748	RuvB-like 1 OS=Homo sapiens OX=9606 GN=RUVBL1 PE=1 SV=1 - [RUVB1_HUMAN]	0	0	0	0	0	0	0	1.05205e+08	0	5.37613e+07	0	0																													7.48412	7.46	2	2
Q9H4M9	534	60.5887	6.82959	EH domain-containing protein 1 OS=Homo sapiens OX=9606 GN=EHD1 PE=1 SV=2 - [EHD1_HUMAN]	0	0	0	0	0	0	4.79033e+07	5.00077e+07	0	61274045	6.15576e+07	5.56492e+06																									4.39702	3.75	2	2	2.72508	4.12	2	2
O96011	259	28.4132	9.84717	Peroxisomal membrane protein 11B OS=Homo sapiens OX=9606 GN=PEX11B PE=1 SV=1 - [PX11B_HUMAN]	0	0	0	0	0	0	2.71023e+07	0	0	5.36827e+07	0	0																									2.02785	4.63	1	1
P53621	1224	138.258	7.66455	Coatomer subunit alpha OS=Homo sapiens OX=9606 GN=COPA PE=1 SV=2 - [COPA_HUMAN]	0	0	0	0	0	0	1.30419e+08	1.29751e+08	0	1.33188e+08	1.25056e+08	4.49904e+06																									15.9079	5.47	5	5	13.4778	4.58	4	4
P41252	1262	144.406	6.15088	Isoleucine--tRNA ligase, cytoplasmic OS=Homo sapiens OX=9606 GN=IARS1 PE=1 SV=2 - [SYIC_HUMAN]	0	0	0	0	0	0	1.4847e+08	1.36054e+08	5.47634e+06	128783314	1.06254e+08	0																									19.7711	5.23	5	7	21.4639	6.74	7	7	0
Q86YZ3	2850	282.228	10.0376	Hornerin OS=Homo sapiens OX=9606 GN=HRNR PE=1 SV=2 - [HORN_HUMAN]	7.21033e+07	1.21075e+06	0	1.21448e+08	0	0	3.63509e+07	1.00649e+07	0	0	1.38557e+07	0	13.8918	9.58	3	4	5.02056	2.74	1	1					29.0955	10.25	4	6									4.3214	7.89	2	2	5.33348	7.89	2	2
Q99943	283	31.6957	9.37842	1-acyl-sn-glycerol-3-phosphate acyltransferase alpha OS=Homo sapiens OX=9606 GN=AGPAT1 PE=1 SV=2 - [PLCA_HUMAN]	0	0	0	0	0	0	0	0	0	139413087	48885209	0
P10398	606	67.5423	9.01221	Serine/threonine-protein kinase A-Raf OS=Homo sapiens OX=9606 GN=ARAF PE=1 SV=2 - [ARAF_HUMAN]	0	0	0	0	0	0	5.91879e+07	7.3825e+07	3.76165e+06	7.08737e+07	3.3174e+07	0																									4.5525	4.29	2	2	1.91313	1.82	1	1	0
P50416	773	88.3107	8.646	Carnitine O-palmitoyltransferase 1, liver isoform OS=Homo sapiens OX=9606 GN=CPT1A PE=1 SV=2 - [CPT1A_HUMAN]	0	0	0	0	0	0	1.36498e+08	1.21415e+08	0	110513567	1.30526e+08	0																									12.207	4.79	3	5	16.1217	8.41	5	6
Q9BWF3	364	40.2887	7.07861	RNA-binding protein 4 OS=Homo sapiens OX=9606 GN=RBM4 PE=1 SV=1 - [RBM4_HUMAN]	0	0	0	0	0	0	101155704	79764593	0	23225089	88354412	0																									4.87466	7.69	1	1	6.77249	7.69	1	1
Q9Y324	198	23.3542	9.70068	rRNA-processing protein FCF1 homolog OS=Homo sapiens OX=9606 GN=FCF1 PE=1 SV=1 - [FCF1_HUMAN]	106961312	52900062	0	7.35228e+07	66637022	0	130430730	58551270	0	119844358	5.81527e+07	0	2.50065	5.56	1	1	5.36741	5.56	1	2					4.24285	10.1	2	2	2.64519	5.56	1	1					2.54823	5.56	1	1	2.47875	5.56	1	1
Q9Y6A9	169	18.2863	8.71924	Signal peptidase complex subunit 1 OS=Homo sapiens OX=9606 GN=SPCS1 PE=1 SV=5 - [SPCS1_HUMAN]	0	0	0	0	0	0	110525467	1.39356e+08	0	0	1.40542e+08	0																									4.53964	10.06	1	1	8.20542	10.06	1	2
O15371	548	63.9324	6.04932	Eukaryotic translation initiation factor 3 subunit D OS=Homo sapiens OX=9606 GN=EIF3D PE=1 SV=1 - [EIF3D_HUMAN]	0	0	0	0	0	0	1.75262e+08	0	0	8.00294e+07	5.29523e+07	0																									2.58642	5.11	2	2
Q9UBB6	729	78.8136	5.47803	Neurochondrin OS=Homo sapiens OX=9606 GN=NCDN PE=1 SV=1 - [NCDN_HUMAN]	0	0	0	0	0	0	3.87804e+07	8.13772e+07	0	6.13509e+07	71484891	0																									5.54177	4.12	2	2	11.108	6.04	4	4
P07737	140	15.0446	8.26514	Profilin-1 OS=Homo sapiens OX=9606 GN=PFN1 PE=1 SV=2 - [PROF1_HUMAN]	0	0	0	0	0	0	0	0	0	0	0	0
Q9NPQ8	531	59.6715	5.32568	Synembryn-A OS=Homo sapiens OX=9606 GN=RIC8A PE=1 SV=3 - [RIC8A_HUMAN]	0	0	0	0	0	0	76480253	5.25761e+07	0	81478378	93479334	0																									2.31322	3.77	1	1	11.1675	9.98	3	3
P20618	241	26.4724	8.1333	Proteasome subunit beta type-1 OS=Homo sapiens OX=9606 GN=PSMB1 PE=1 SV=2 - [PSB1_HUMAN]	0	0	0	0	0	0	1.17061e+08	4.81471e+07	0	9.98897e+07	0	0																									2.84274	5.81	1	1	2.65579	9.96	2	2
O95394	542	59.8143	6.25244	Phosphoacetylglucosamine mutase OS=Homo sapiens OX=9606 GN=PGM3 PE=1 SV=1 - [AGM1_HUMAN]	0	0	0	0	0	0	93386317	1.09251e+08	0	59730062	7.81494e+07	0																									6.25989	6.09	3	3	8.20692	7.56	4	5
Q96QR8	312	33.2205	5.42725	Transcriptional activator protein Pur-beta OS=Homo sapiens OX=9606 GN=PURB PE=1 SV=3 - [PURB_HUMAN]	0	0	0	0	0	0	0	0	5.77555e+06	0	0	0																																	0
Q92765	325	36.2303	8.45557	Secreted frizzled-related protein 3 OS=Homo sapiens OX=9606 GN=FRZB PE=1 SV=2 - [SFRP3_HUMAN]	0	0	0	3.37796e+07	0	0	0	0	0	0	0	0													0	9.85	1	1
Q15003	741	82.5113	5.05908	Condensin complex subunit 2 OS=Homo sapiens OX=9606 GN=NCAPH PE=1 SV=3 - [CND2_HUMAN]	0	0	0	0	0	0	0	9.38797e+07	0	3.14445e+07	5.1805e+07	0																													8.7286	4.99	3	3
P08195	630	67.9517	5.0083	4F2 cell-surface antigen heavy chain OS=Homo sapiens OX=9606 GN=SLC3A2 PE=1 SV=3 - [4F2_HUMAN]	0	0	0	0	0	0	5.72701e+07	7.49834e+07	3.25861e+06	7.90374e+07	0	3.39842e+06																									7.85269	3.97	2	3	8.55034	5.87	3	3	0
Q8N138	153	17.4833	9.64209	ORM1-like protein 3 OS=Homo sapiens OX=9606 GN=ORMDL3 PE=1 SV=1 - [ORML3_HUMAN]	0	0	0	0	0	0	0	0	0	0	0	0																													2.35757	9.8	1	1
Q9Y5V3	778	86.1073	5.8335	Melanoma-associated antigen D1 OS=Homo sapiens OX=9606 GN=MAGED1 PE=1 SV=3 - [MAGD1_HUMAN]	0	0	0	0	0	0	1.59956e+08	6.67955e+08	2.65244e+06	1.23011e+08	173908649	7.18692e+06																									5.74245	3.47	2	2	19.6381	8.74	7	7	0
P38919	411	46.8412	6.72705	Eukaryotic initiation factor 4A-III OS=Homo sapiens OX=9606 GN=EIF4A3 PE=1 SV=4 - [IF4A3_HUMAN]	101122016	3.04152e+07	0	7.58888e+07	36395301	1.93194e+07	458168032	2.61056e+08	3.56686e+07	4.10402e+08	3.46553e+08	5.04406e+07	3.43288	3.89	1	1	2.41411	1.95	1	1					4.85707	6.08	2	2	2.55777	1.95	1	1	2.5832	3.89	1	1	4.6697	5.84	2	2	8.01495	9.49	3	3	2.59253
Q8N6R0	699	78.7175	6.72705	eEF1A lysine and N-terminal methyltransferase OS=Homo sapiens OX=9606 GN=EEF1AKNMT PE=1 SV=1 - [EFNMT_HUMAN]	0	0	0	0	0	0	92780432	6.02581e+07	0	90691292	0	0																									5.81726	6.29	2	2	3.36133	3.43	2	2
Q7Z3Y7	464	50.5359	5.46533	Keratin, type I cytoskeletal 28 OS=Homo sapiens OX=9606 GN=KRT28 PE=1 SV=2 - [K1C28_HUMAN]	3.51423e+09	8.83678e+08	1.21392e+07	4.09869e+09	4.65224e+08	4.13735e+07	3.5853e+09	3.95235e+09	2.18136e+07	1.07722e+09	9.25154e+08	2.50435e+07	14.4111	5.6	4	7	5.06674	5.39	3	3	0	1.94	1	1	13.4558	5.6	4	6	2.11651	3.45	2	2	2.28131	1.94	1	1	14.1442	5.6	4	7	14.7615	5.6	4	6	1.98719
Q3SXM5	330	36.9781	8.71924	Inactive hydroxysteroid dehydrogenase-like protein 1 OS=Homo sapiens OX=9606 GN=HSDL1 PE=1 SV=3 - [HSDL1_HUMAN]	0	0	0	0	0	0	9.29361e+07	6.48736e+07	0	6.76475e+07	55119214	0																									4.64095	5.45	2	2	5.87927	6.97	2	2
P25490	414	44.6847	6.25244	Transcriptional repressor protein YY1 OS=Homo sapiens OX=9606 GN=YY1 PE=1 SV=2 - [TYY1_HUMAN]	0	0	0	0	0	0	0	8.83293e+07	0	0	88574448	0																													6.61206	9.66	2	2
A1L0T0	632	67.8248	8.14795	2-hydroxyacyl-CoA lyase 2 OS=Homo sapiens OX=9606 GN=ILVBL PE=1 SV=2 - [HACL2_HUMAN]	0	0	0	0	0	0	178125485	5.92939e+07	3.75467e+06	1.25284e+08	256777324	4.24582e+06																									3.45694	3.32	1	1	3.52967	3.64	1	1	0
O75152	810	89.076	8.36768	Zinc finger CCCH domain-containing protein 11A OS=Homo sapiens OX=9606 GN=ZC3H11A PE=1 SV=3 - [ZC11A_HUMAN]	0	1.20404e+07	0	0	0	0	8.59862e+07	5.87774e+07	0	5.68588e+07	40359798	0					6.64819	4.32	2	2																	8.76715	4.2	2	2	10.4177	6.54	2	2
P49755	219	24.96	7.44482	Transmembrane emp24 domain-containing protein 10 OS=Homo sapiens OX=9606 GN=TMED10 PE=1 SV=2 - [TMEDA_HUMAN]	0	0	0	0	0	0	2.93609e+07	0	0	2.79166e+07	0	0																									3.10738	9.59	2	2
Q96CW5	907	103.506	8.11865	Gamma-tubulin complex component 3 OS=Homo sapiens OX=9606 GN=TUBGCP3 PE=1 SV=2 - [GCP3_HUMAN]	0	0	0	0	0	0	31019342	7.30266e+07	2.10663e+06	42681715	5.30672e+07	0																									2.04038	1.87	1	1	16.5643	7.61	5	5	0
Q9BT17	334	37.2128	9.46631	Mitochondrial ribosome-associated GTPase 1 OS=Homo sapiens OX=9606 GN=MTG1 PE=1 SV=2 - [MTG1_HUMAN]	0	0	0	0	0	0	3.62305e+07	5.71962e+07	0	0	38027523	0																									1.93662	4.19	1	1	3.96184	5.39	1	1
Q92974	986	111.473	7.26904	Rho guanine nucleotide exchange factor 2 OS=Homo sapiens OX=9606 GN=ARHGEF2 PE=1 SV=4 - [ARHG2_HUMAN]	0	0	0	0	0	0	5.02039e+07	6.73747e+07	0	6.1164e+07	8.14257e+07	1.55763e+06																									3.99923	2.74	3	3	8.8907	3.96	3	3
Q13454	348	39.6505	9.90576	Tumor suppressor candidate 3 OS=Homo sapiens OX=9606 GN=TUSC3 PE=1 SV=1 - [TUSC3_HUMAN]	0	0	0	0	0	0	1.1908e+08	0	7.65681e+06	208745252	0	7.35761e+06																									5.99566	6.61	2	2					1.81756
Q9BZE4	634	73.9178	9.49561	Nucleolar GTP-binding protein 1 OS=Homo sapiens OX=9606 GN=GTPBP4 PE=1 SV=3 - [NOG1_HUMAN]	0	0	0	0	0	0	1.89094e+08	2.38824e+07	3.95442e+06	1.27097e+08	1.59149e+08	0																									6.96385	6.15	4	4	1.6358	1.1	1	1	0
O00471	708	81.8008	6.7124	Exocyst complex component 5 OS=Homo sapiens OX=9606 GN=EXOC5 PE=1 SV=1 - [EXOC5_HUMAN]	0	0	0	0	0	0	0	0	0	47406677	1.83429e+07	0
Q15758	541	56.5623	5.47803	Neutral amino acid transporter B(0) OS=Homo sapiens OX=9606 GN=SLC1A5 PE=1 SV=2 - [AAAT_HUMAN]	0	0	0	0	0	4.9415e+06	0	0	0	92647424	0	0																					0	5.73	1	2
A0A0A0MS14	117	13.4995	9.1001	Immunoglobulin heavy variable 1-45 OS=Homo sapiens OX=9606 GN=IGHV1-45 PE=3 SV=1 - [HV145_HUMAN]	3447074500	2813277512	5.2227e+06	3651910060	3049458404	2.31678e+07	3291346856	2078100080	1.49528e+07	3148582160	2548370429	2.93514e+07	19.0136	9.4	1	8	20.4336	9.4	1	8	0	9.4	1	1	17.3085	9.4	1	8	15.6913	9.4	1	6	3.88403	9.4	1	2	17.0759	9.4	1	7	22.0635	9.4	1	9	1.7849
A0A0J9YX35	117	12.8143	7.85498	Immunoglobulin heavy variable 3-64D OS=Homo sapiens OX=9606 GN=IGHV3-64D PE=3 SV=1 - [HV64D_HUMAN]	952910697	9.9352e+08	9.40732e+06	9.9182e+08	1.09271e+09	4.33188e+07	867367803	948129111	0	884325846	9.38676e+08	2.64636e+07	5.94293	9.4	1	3	4.57283	9.4	1	2	2.34589	9.4	1	1	7.43083	9.4	1	3	8.14749	9.4	1	3	2.56597	9.4	1	1	4.68654	9.4	1	2	8.23739	9.4	1	3
O00203	1094	121.245	6.03662	AP-3 complex subunit beta-1 OS=Homo sapiens OX=9606 GN=AP3B1 PE=1 SV=3 - [AP3B1_HUMAN]	0	0	0	0	0	0	84123693	1.21594e+08	3.73345e+06	73330941	2.4108e+08	4.18509e+06																									2.36941	1.01	1	1	8.53858	4.11	4	4	0
Q14498	530	59.3427	10.0962	RNA-binding protein 39 OS=Homo sapiens OX=9606 GN=RBM39 PE=1 SV=2 - [RBM39_HUMAN]	41717558	6.644e+07	0	63397746	7.55254e+07	7.06802e+06	129430545	1.50226e+08	0	157196555	87951331	0	4.14699	3.21	1	1	6.53216	5.28	2	2					6.53503	5.09	2	2	7.00412	5.28	2	2	3.52631	3.96	2	2	2.76899	1.89	1	1	9.79535	7.17	3	3
Q9BSJ2	902	102.469	6.84424	Gamma-tubulin complex component 2 OS=Homo sapiens OX=9606 GN=TUBGCP2 PE=1 SV=2 - [GCP2_HUMAN]	0	0	0	0	0	0	96751094	5.44244e+07	0	8.33557e+07	3.89317e+07	0																									2.71987	1.77	1	1	4.13995	3.22	3	3
O15258	196	22.9429	9.53955	Protein RER1 OS=Homo sapiens OX=9606 GN=RER1 PE=1 SV=1 - [RER1_HUMAN]	0	0	0	0	0	0	1.28121e+08	1.24775e+08	0	150357417	0	0																									2.23451	9.18	2	2	0	5.1	1	1
Q6ZQY2	392	41.595	5.09717	Leucine-rich repeat-containing protein 74B OS=Homo sapiens OX=9606 GN=LRRC74B PE=2 SV=3 - [LR74B_HUMAN]	0	0	0	0	0	0	0	0	780177	0	0	0																																	0
P09651	372	38.7231	9.12939	Heterogeneous nuclear ribonucleoprotein A1 OS=Homo sapiens OX=9606 GN=HNRNPA1 PE=1 SV=5 - [ROA1_HUMAN]	0	0	0	0	0	0	1.09341e+08	7.8787e+07	0	1.27819e+08	0	0	2.92593	4.3	1	1																					3.57327	4.3	1	1	12.6616	9.14	2	3
P60604	165	18.5541	4.70361	Ubiquitin-conjugating enzyme E2 G2 OS=Homo sapiens OX=9606 GN=UBE2G2 PE=1 SV=1 - [UB2G2_HUMAN]	0	0	0	0	0	0	0	39477550	0	0	0	0																													2.73773	9.09	1	1
Q9Y2X3	529	59.5405	8.92432	Nucleolar protein 58 OS=Homo sapiens OX=9606 GN=NOP58 PE=1 SV=1 - [NOP58_HUMAN]	0	0	0	0	0	0	55364279	3.93696e+07	0	0	5.81504e+07	0																									2.08635	1.89	1	1	9.72135	7.18	3	3
P11586	935	101.495	7.29834	C-1-tetrahydrofolate synthase, cytoplasmic OS=Homo sapiens OX=9606 GN=MTHFD1 PE=1 SV=3 - [C1TC_HUMAN]	0	0	0	0	0	0	1.05227e+08	7.01789e+07	0	1.08793e+08	4.29516e+07	0																									9.16956	6.42	5	5	6.68563	3.53	3	3
P54709	279	31.4921	8.35303	Sodium/potassium-transporting ATPase subunit beta-3 OS=Homo sapiens OX=9606 GN=ATP1B3 PE=1 SV=1 - [AT1B3_HUMAN]	0	0	0	0	0	0	1.75745e+08	1.79499e+08	2180667	206415860	195774328	0																									2.88654	3.94	1	1	3.06819	3.94	1	1	0
Q9BVC4	326	35.8532	5.85889	Target of rapamycin complex subunit LST8 OS=Homo sapiens OX=9606 GN=MLST8 PE=1 SV=1 - [LST8_HUMAN]	0	0	0	0	0	0	5.37365e+07	42050640	0	0	36732471	0																									4.90925	5.52	1	1	2.44378	3.37	1	1
P05783	430	48.0285	5.45264	Keratin, type I cytoskeletal 18 OS=Homo sapiens OX=9606 GN=KRT18 PE=1 SV=2 - [K1C18_HUMAN]	4987339592	1538481088	1.27719e+07	5085251212	854185317	0	5264297884	5209927608	1.43147e+07	0	1624014131	0	0	1.63	1	1	0	1.63	1	1	0	7.21	1	1	1.76874	1.63	1	1	0	1.63	1	1					0	1.63	1	1	1.62817	1.63	1	1	0
Q14CN4	511	55.8424	6.88818	Keratin, type II cytoskeletal 72 OS=Homo sapiens OX=9606 GN=KRT72 PE=1 SV=2 - [K2C72_HUMAN]	1400369466	1.14655e+08	0	675181709	0	1.59057e+08	541496431	4.18666e+08	0	1.89142e+08	155429686	0	16.779	5.68	4	8	4.19938	1.76	2	2					12.6134	5.09	4	6					2.1229	1.57	1	1	14.4619	6.26	4	8	16.4189	4.11	3	7
Q9Y5A9	579	62.2957	8.79248	YTH domain-containing family protein 2 OS=Homo sapiens OX=9606 GN=YTHDF2 PE=1 SV=2 - [YTHD2_HUMAN]	0	2.40121e+07	0	0	0	0	0	1.33497e+08	0	289776923	1.58254e+08	0					2.2825	2.07	1	1																					5.82666	6.04	3	3
P49720	205	22.9335	6.55127	Proteasome subunit beta type-3 OS=Homo sapiens OX=9606 GN=PSMB3 PE=1 SV=2 - [PSB3_HUMAN]	0	0	0	0	0	0	0	63415665	0	0	0	0																													4.06881	8.78	1	1
Q9BY32	194	21.4319	5.65576	Inosine triphosphate pyrophosphatase OS=Homo sapiens OX=9606 GN=ITPA PE=1 SV=2 - [ITPA_HUMAN]	0	0	0	0	0	0	71439334	0	0	0	0	0																									2.70146	8.76	1	1
Q13185	183	20.7984	5.32568	Chromobox protein homolog 3 OS=Homo sapiens OX=9606 GN=CBX3 PE=1 SV=4 - [CBX3_HUMAN]	0	0	0	0	0	0	52597981	3.79161e+07	0	0	0	0																									3.16526	8.74	1	1	3.33849	7.65	1	1
P60174	286	30.7717	5.92236	Triosephosphate isomerase OS=Homo sapiens OX=9606 GN=TPI1 PE=1 SV=3 - [TPIS_HUMAN]	0	0	0	0	0	0	0	8.24365e+07	0	103385166	0	0																													2.87055	4.2	1	1
Q9UMS4	504	55.1463	6.60986	Pre-mRNA-processing factor 19 OS=Homo sapiens OX=9606 GN=PRPF19 PE=1 SV=1 - [PRP19_HUMAN]	0	0	0	0	0	0	0	8.23841e+07	0	27399714	0	0																									0	3.97	1	1	2.89179	4.76	1	1
P22087	321	33.7634	10.1841	rRNA 2'-O-methyltransferase fibrillarin OS=Homo sapiens OX=9606 GN=FBL PE=1 SV=2 - [FBRL_HUMAN]	0	0	0	0	0	0	0	0	0	0	4.54078e+07	0																													2.68939	4.36	1	1
Q96N66	472	52.7303	8.96826	Lysophospholipid acyltransferase 7 OS=Homo sapiens OX=9606 GN=MBOAT7 PE=1 SV=2 - [MBOA7_HUMAN]	0	0	0	0	0	0	5.06248e+07	0	0	66457800	103477393	0																									6.80445	8.69	3	3
Q8N9W5	541	59.3731	5.99854	Dynein assembly factor 3, axonemal OS=Homo sapiens OX=9606 GN=DNAAF3 PE=1 SV=4 - [DAAF3_HUMAN]	0	0	0	0	0	0	0	0	0	0	0	0																																	0
P53999	127	14.3864	9.59814	Activated RNA polymerase II transcriptional coactivator p15 OS=Homo sapiens OX=9606 GN=SUB1 PE=1 SV=3 - [TCP4_HUMAN]	0	0	3.39733e+06	0	0	1.24238e+07	0	0	0	0	0	0									1.66457	8.66	1	1									2.06084	8.66	1	1
Q9HC07	324	34.8835	7.02002	Transmembrane protein 165 OS=Homo sapiens OX=9606 GN=TMEM165 PE=1 SV=1 - [TM165_HUMAN]	0	0	0	0	0	0	0	78511726	0	0	0	0																													4.72945	8.64	1	1
P61619	476	52.2305	8.06006	Protein transport protein Sec61 subunit alpha isoform 1 OS=Homo sapiens OX=9606 GN=SEC61A1 PE=1 SV=2 - [S61A1_HUMAN]	0	0	0	0	0	0	4.06732e+08	5.99102e+08	3.23215e+07	372075422	4.22697e+08	4.01301e+07																									19.3302	8.61	4	6	13.4853	6.3	2	4	2.41884
Q9NRZ9	838	97.0122	7.92822	Lymphoid-specific helicase OS=Homo sapiens OX=9606 GN=HELLS PE=1 SV=1 - [HELLS_HUMAN]	0	0	0	0	0	0	103647858	59107494	0	7.50568e+07	36776586	0																									4.50407	2.74	2	2	5.18312	3.1	2	2
O14733	419	47.4545	9.15869	Dual specificity mitogen-activated protein kinase kinase 7 OS=Homo sapiens OX=9606 GN=MAP2K7 PE=1 SV=2 - [MP2K7_HUMAN]	0	0	0	0	0	0	0	5.18594e+06	3.25125e+06	46287552	0	0																													2.12657	2.39	1	1	0
Q9UKV5	643	72.9488	6.39209	E3 ubiquitin-protein ligase AMFR OS=Homo sapiens OX=9606 GN=AMFR PE=1 SV=2 - [AMFR_HUMAN]	0	0	0	0	0	0	0	0	0	0	6.96009e+07	0
O60313	960	111.561	7.86963	Dynamin-like 120 kDa protein, mitochondrial OS=Homo sapiens OX=9606 GN=OPA1 PE=1 SV=3 - [OPA1_HUMAN]	0	0	0	0	0	0	3.43016e+07	80410257	4.56942e+06	4.52794e+07	7.06201e+07	0																									2.44821	1.25	1	1	15.9592	5	4	5	0
P11172	480	52.1886	7.23975	Uridine 5'-monophosphate synthase OS=Homo sapiens OX=9606 GN=UMPS PE=1 SV=1 - [UMPS_HUMAN]	0	0	0	0	0	0	0	4.99109e+07	0	51775936	3.08247e+07	0																													5.54016	4.38	2	2
P62316	118	13.5182	9.90576	Small nuclear ribonucleoprotein Sm D2 OS=Homo sapiens OX=9606 GN=SNRPD2 PE=1 SV=1 - [SMD2_HUMAN]	0	0	0	0	0	0	9.79257e+07	0	0	0	7.53434e+07	0																									2.43661	8.47	1	1
O00148	427	49.098	5.68115	ATP-dependent RNA helicase DDX39A OS=Homo sapiens OX=9606 GN=DDX39A PE=1 SV=2 - [DX39A_HUMAN]	0	0	0	0	0	0	1.06831e+08	7.71961e+07	7.72542e+06	7.54455e+07	80708282	0																									7.09008	8.43	3	3	7.24465	5.15	2	3	2.04742
Q9BT22	464	52.4839	7.2251	Chitobiosyldiphosphodolichol beta-mannosyltransferase OS=Homo sapiens OX=9606 GN=ALG1 PE=1 SV=2 - [ALG1_HUMAN]	0	0	0	0	0	0	7.31663e+07	5.87798e+07	0	4.45235e+07	7.00079e+07	0																									2.19226	2.8	1	1	9.10917	8.41	3	3
Q5JTH9	1297	143.611	8.74854	RRP12-like protein OS=Homo sapiens OX=9606 GN=RRP12 PE=1 SV=2 - [RRP12_HUMAN]	0	0	0	0	0	0	120336700	1.45493e+08	0	1.32753e+08	1.29379e+08	0																									9.06292	3.78	4	4	23.86	6.55	7	8
O75431	263	29.7441	6.29053	Metaxin-2 OS=Homo sapiens OX=9606 GN=MTX2 PE=1 SV=1 - [MTX2_HUMAN]	0	0	0	0	0	0	0	101399507	0	0	0	0																													4.4091	8.37	1	1
Q9UBX3	287	31.2623	9.53955	Mitochondrial dicarboxylate carrier OS=Homo sapiens OX=9606 GN=SLC25A10 PE=1 SV=2 - [DIC_HUMAN]	0	0	0	0	0	0	9.60171e+06	6.03387e+07	0	4.63486e+07	0	0																									2.93564	8.36	1	1	3.75866	8.36	1	1
P62841	145	17.0292	10.3892	40S ribosomal protein S15 OS=Homo sapiens OX=9606 GN=RPS15 PE=1 SV=2 - [RS15_HUMAN]	0	0	0	0	0	0	0	60796677	0	0	0	0																													3.42952	8.28	1	1
P09972	364	39.4312	6.87354	Fructose-bisphosphate aldolase C OS=Homo sapiens OX=9606 GN=ALDOC PE=1 SV=2 - [ALDOC_HUMAN]	0	0	0	0	0	0	0	59599508	0	70260106	0	0																													4.79571	6.32	1	1
P57678	1058	119.96	6.03662	Gem-associated protein 4 OS=Homo sapiens OX=9606 GN=GEMIN4 PE=1 SV=2 - [GEMI4_HUMAN]	0	0	0	0	0	0	6.91361e+07	7.58534e+07	0	60986516	55109321	0																	2.06754	1.04	1	1					6.66644	3.88	3	3	14.6792	5.01	5	6
P26368	475	53.4672	9.08545	Splicing factor U2AF 65 kDa subunit OS=Homo sapiens OX=9606 GN=U2AF2 PE=1 SV=4 - [U2AF2_HUMAN]	0	0	3.0531e+06	0	0	1.06051e+07	0	129015895	0	133946750	0	0									0	3.79	1	1									2.37667	3.79	1	1					3.30595	3.79	1	1
Q86UW9	622	67.2034	8.47021	Probable E3 ubiquitin-protein ligase DTX2 OS=Homo sapiens OX=9606 GN=DTX2 PE=1 SV=3 - [DTX2_HUMAN]	0	0	1.2205e+07	0	0	3.33743e+07	0	0	1.40176e+07	0	5.76625e+07	1.42139e+07									1.99498	1.93	1	1									0	4.02	1	1									0
Q13761	415	44.3277	9.46631	Runt-related transcription factor 3 OS=Homo sapiens OX=9606 GN=RUNX3 PE=1 SV=2 - [RUNX3_HUMAN]	0	0	0	0	0	0	0	0	0	0	0	0													0	8.19	1	1
Q9UHB6	759	85.1734	6.84424	LIM domain and actin-binding protein 1 OS=Homo sapiens OX=9606 GN=LIMA1 PE=1 SV=1 - [LIMA1_HUMAN]	0	0	0	0	0	0	7.55102e+07	3.97504e+07	0	43574248	3.90439e+07	0																									5.72837	3.56	2	2	8.63603	5.01	3	3
Q14103	355	38.4103	7.81104	Heterogeneous nuclear ribonucleoprotein D0 OS=Homo sapiens OX=9606 GN=HNRNPD PE=1 SV=1 - [HNRPD_HUMAN]	0	0	0	0	0	0	0	1.43964e+08	0	0	1.09917e+08	0																													2.85425	8.17	2	2
Q96AG4	307	34.9089	9.56885	Leucine-rich repeat-containing protein 59 OS=Homo sapiens OX=9606 GN=LRRC59 PE=1 SV=1 - [LRC59_HUMAN]	0	0	0	0	0	0	55181481	20956148	0	9.30921e+07	0	0																									2.19586	3.91	1	1	2.56555	4.23	1	1
P42166	694	75.4456	7.66455	Lamina-associated polypeptide 2, isoform alpha OS=Homo sapiens OX=9606 GN=TMPO PE=1 SV=2 - [LAP2A_HUMAN]	0	0	0	0	0	0	6.23085e+07	0	0	91156980	5.11253e+07	0																									2.30101	2.31	1	1	5.44869	4.18	2	2
Q9NRP0	149	16.8178	9.12939	Oligosaccharyltransferase complex subunit OSTC OS=Homo sapiens OX=9606 GN=OSTC PE=1 SV=1 - [OSTC_HUMAN]	0	0	0	0	0	0	3.29432e+08	0	1.60617e+07	350947886	397437244	2.00076e+07																									2.67088	8.05	1	1					3.01662
Q13619	759	87.6244	8.1333	Cullin-4A OS=Homo sapiens OX=9606 GN=CUL4A PE=1 SV=3 - [CUL4A_HUMAN]	0	0	0	0	0	0	5.35844e+07	8.45612e+07	0	7.72262e+07	4.2282e+07	0																									2.41915	1.45	1	1	2.87063	3.03	2	2
Q5T750	250	26.2193	7.97217	Skin-specific protein 32 OS=Homo sapiens OX=9606 GN=XP32 PE=1 SV=1 - [XP32_HUMAN]	25174244	1.10976e+07	0	2.37245e+07	0	0	0	46528296	0	1.8685e+07	0	0	3.48247	8	2	2	0	4.8	1	1					1.70516	3.2	1	1													2.44624	4.8	1	1
Q9BQB6	163	18.2225	9.36377	Vitamin K epoxide reductase complex subunit 1 OS=Homo sapiens OX=9606 GN=VKORC1 PE=1 SV=1 - [VKOR1_HUMAN]	0	0	0	0	0	0	191805550	0	1.05695e+07	185479576	0	13797683																									2.78227	7.98	1	1					1.95104
O60678	531	59.8648	5.35107	Protein arginine N-methyltransferase 3 OS=Homo sapiens OX=9606 GN=PRMT3 PE=1 SV=4 - [ANM3_HUMAN]	0	0	0	0	0	0	83509728	0	0	5.52418e+07	9.85004e+07	0																									2.42263	1.88	1	1
Q9Y2T2	418	46.9093	6.93213	AP-3 complex subunit mu-1 OS=Homo sapiens OX=9606 GN=AP3M1 PE=1 SV=1 - [AP3M1_HUMAN]	0	0	0	0	0	0	139829001	133955325	0	1.53545e+08	1.54786e+08	0																									4.68529	5.5	1	1	8.0332	7.89	2	2
P19013	520	56.1093	6.60986	Keratin, type II cytoskeletal 4 OS=Homo sapiens OX=9606 GN=KRT4 PE=1 SV=5 - [K2C4_HUMAN]	1.76086e+09	5.47085e+08	2.14982e+07	2.61896e+09	402521363	1.34602e+08	1.52802e+09	1.68804e+09	5.73461e+07	856310562	622967331	8.68417e+07	8.68845	7.88	4	5	9.17223	5.19	3	4	2.29184	2.12	1	1	8.65697	5.19	3	4	3.09732	2.12	1	1	2.93379	2.12	1	1	11.3237	5.19	3	5	10.499	5.19	3	5	2.51882
Q13325	482	55.8116	7.40088	Interferon-induced protein with tetratricopeptide repeats 5 OS=Homo sapiens OX=9606 GN=IFIT5 PE=1 SV=1 - [IFIT5_HUMAN]	0	0	0	0	0	0	7.29107e+07	125550212	0	6.66225e+07	125404371	0																									2.65315	5.6	2	2	2.47931	2.49	1	1
Q9Y2U9	406	46.0693	6.60986	Kelch domain-containing protein 2 OS=Homo sapiens OX=9606 GN=KLHDC2 PE=1 SV=1 - [KLDC2_HUMAN]	0	0	0	0	0	0	0	1189890790	0	0	0	0																													3.35726	7.88	1	1
P0DO97	292	32.4586	5.021	Coiled-coil domain-containing protein 192 OS=Homo sapiens OX=9606 GN=CCDC192 PE=4 SV=1 - [CC192_HUMAN]	0	0	0	0	0	0	0	4.797e+07	0	0	0	0																													2.69476	7.88	1	1
P60891	318	34.8119	6.97607	Ribose-phosphate pyrophosphokinase 1 OS=Homo sapiens OX=9606 GN=PRPS1 PE=1 SV=2 - [PRPS1_HUMAN]	16044851	0	0	32343201	32169626	0	0	147404568	0	107915158	1.69242e+08	0	2.81463	4.09	1	1									2.30713	4.09	1	1	2.4923	4.09	1	1									2.70611	3.77	1	1
Q9NTJ3	1288	147.091	6.78564	Structural maintenance of chromosomes protein 4 OS=Homo sapiens OX=9606 GN=SMC4 PE=1 SV=2 - [SMC4_HUMAN]	0	5.03754e+06	0	0	0	0	1.20522e+08	1.1012e+08	0	1.06876e+08	5.89761e+07	0					2.13621	0.85	1	1																	10.0507	3.8	4	4	16.4316	5.2	6	6
P01624	115	12.4882	5.18604	Immunoglobulin kappa variable 3-15 OS=Homo sapiens OX=9606 GN=IGKV3-15 PE=1 SV=2 - [KV315_HUMAN]	0	267927722	2.02377e+07	111732742	252275212	94243268	121773280	254726052	3.29016e+07	154880162	305690215	3.76506e+07					2.11599	7.83	1	1	1.92552	7.83	1	1	2.07667	7.83	1	1	3.94502	7.83	1	2	2.00839	7.83	1	1	2.03293	7.83	1	1	2.12477	7.83	1	1	2.12152
A0A087WSY6	115	12.5263	5.18604	Immunoglobulin kappa variable 3D-15 OS=Homo sapiens OX=9606 GN=IGKV3D-15 PE=3 SV=6 - [KVD15_HUMAN]	0	4.95563e+07	0	6.94053e+07	0	9.94887e+06	0	0	0	7.39174e+07	0	0					2.35221	7.83	1	1					1.9472	7.83	1	1					1.608	7.83	1	1
P14174	115	12.4682	7.88428	Macrophage migration inhibitory factor OS=Homo sapiens OX=9606 GN=MIF PE=1 SV=4 - [MIF_HUMAN]	0	0	0	3.48537e+07	0	0	0	1.08919e+08	0	1.98063e+08	5.84033e+07	0													0	7.83	1	1													2.09125	7.83	1	1
P78381	396	41.2815	9.96436	UDP-galactose translocator OS=Homo sapiens OX=9606 GN=SLC35A2 PE=1 SV=1 - [S35A2_HUMAN]	0	0	0	0	0	0	149275871	0	0	115869816	0	0																									3.46445	7.83	1	1	3.37554	7.83	1	1
P48651	473	55.4911	8.42627	Phosphatidylserine synthase 1 OS=Homo sapiens OX=9606 GN=PTDSS1 PE=1 SV=1 - [PTSS1_HUMAN]	0	0	0	0	0	0	83481727	78966860	0	121705802	9.99932e+07	3.42301e+06																									3.10145	2.96	1	1	5.20053	5.07	2	2
P08621	437	51.5258	9.93506	U1 small nuclear ribonucleoprotein 70 kDa OS=Homo sapiens OX=9606 GN=SNRNP70 PE=1 SV=2 - [RU17_HUMAN]	0	0	0	0	0	0	51018560	0	0	4.32728e+07	0	0																									0	1.6	1	1
Q8N614	296	34.3007	7.81104	Transmembrane protein 156 OS=Homo sapiens OX=9606 GN=TMEM156 PE=2 SV=2 - [TM156_HUMAN]	0	0	0	0	0	0	0	0	0	0	0	0																																	0
Q13162	271	30.5208	6.29053	Peroxiredoxin-4 OS=Homo sapiens OX=9606 GN=PRDX4 PE=1 SV=1 - [PRDX4_HUMAN]	0	0	0	0	1.05371e+08	0	0	0	0	109657503	1.02871e+08	0																	2.69433	7.75	1	1
P02768	609	69.3215	6.27783	Albumin OS=Homo sapiens OX=9606 GN=ALB PE=1 SV=2 - [ALBU_HUMAN]	6.84217e+07	74293629	6.24773e+07	1.62304e+09	8.06475e+07	8.43102e+07	1.78878e+09	0	4.07116e+07	85384108	80029174	4.13104e+07	5.72113	3.94	2	2	2.23682	1.48	1	1	5.66347	2.46	2	3	21.6975	7.72	6	9	2.14285	1.48	1	1	6.5322	2.46	2	2	16.9203	4.76	4	8					8.05073
Q13200	908	100.136	5.19873	26S proteasome non-ATPase regulatory subunit 2 OS=Homo sapiens OX=9606 GN=PSMD2 PE=1 SV=3 - [PSMD2_HUMAN]	0	0	0	0	0	0	210593482	86153469	0	1.59805e+08	1.44668e+08	0																									8.52804	4.19	2	2	6.68108	3.3	2	2
Q8N8N7	351	38.4743	5.41455	Prostaglandin reductase 2 OS=Homo sapiens OX=9606 GN=PTGR2 PE=1 SV=1 - [PTGR2_HUMAN]	0	0	0	0	0	0	0	0	0	0	0	0																					2.642	7.69	1	1
Q9UJX3	599	66.8128	5.64307	Anaphase-promoting complex subunit 7 OS=Homo sapiens OX=9606 GN=ANAPC7 PE=1 SV=4 - [APC7_HUMAN]	0	0	0	0	0	0	1.13822e+08	7.52584e+07	0	109672422	6.55654e+07	0																									11.194	7.68	3	4	10.3538	7.68	3	3
P50990	548	59.5825	5.60498	T-complex protein 1 subunit theta OS=Homo sapiens OX=9606 GN=CCT8 PE=1 SV=4 - [TCPQ_HUMAN]	0	0	0	0	0	0	0	7.12269e+07	0	5.27978e+07	0	0																													7.77239	7.48	3	3
P49711	727	82.7324	6.96143	Transcriptional repressor CTCF OS=Homo sapiens OX=9606 GN=CTCF PE=1 SV=1 - [CTCF_HUMAN]	0	0	0	0	0	0	9.89487e+07	150028602	0	8.79488e+07	1.32872e+08	0																									5.71866	3.71	2	2	16.9186	7.57	4	5
Q9UNL2	185	21.0672	9.61279	Translocon-associated protein subunit gamma OS=Homo sapiens OX=9606 GN=SSR3 PE=1 SV=1 - [SSRG_HUMAN]	0	0	0	0	0	0	287106756	333954385	6.29517e+06	3.1163e+08	323475364	6.46799e+06																									3.36178	7.57	1	1	3.77756	7.57	1	1	2.77405
Q8NBM4	344	38.9382	9.01221	Ubiquitin-associated domain-containing protein 2 OS=Homo sapiens OX=9606 GN=UBAC2 PE=1 SV=1 - [UBAC2_HUMAN]	0	0	0	0	0	0	129422216	6.84427e+07	0	74332990	6.68278e+07	0																									2.78514	5.23	1	1	4.97687	7.56	2	2
Q9NR30	783	87.2904	9.27588	Nucleolar RNA helicase 2 OS=Homo sapiens OX=9606 GN=DDX21 PE=1 SV=5 - [DDX21_HUMAN]	0	0	0	0	0	0	0	1.10657e+08	0	0	5.06317e+07	0																													7.91368	4.73	2	2
P01871	453	49.4086	6.771	Immunoglobulin heavy constant mu OS=Homo sapiens OX=9606 GN=IGHM PE=1 SV=4 - [IGHM_HUMAN]	2825492238	3209853324	3.82962e+07	1613391507	3020816184	1.87629e+08	1622621688	1.45609e+09	6.46027e+07	1.62336e+09	0	7.16309e+07	2.3867	2.65	1	1	2.74617	2.65	1	1	2.28874	2.65	1	1	7.50436	7.51	2	3	2.79799	2.65	1	1	2.63457	2.65	1	1	5.20783	7.51	2	2	5.52057	7.51	2	2	2.26674
O43808	307	34.5448	10.0815	Peroxisomal membrane protein PMP34 OS=Homo sapiens OX=9606 GN=SLC25A17 PE=1 SV=1 - [PM34_HUMAN]	0	0	0	0	0	0	0	0	0	5.32788e+07	0	0																													2.2079	2.93	1	1
P78371	535	57.4521	6.45557	T-complex protein 1 subunit beta OS=Homo sapiens OX=9606 GN=CCT2 PE=1 SV=4 - [TCPB_HUMAN]	0	0	0	1.79675e+07	0	0	0	5.74448e+07	0	5.48027e+07	2.43796e+07	0													1.93588	1.68	1	1													3.48026	2.8	1	1
P01889	362	40.435	5.84619	HLA class I histocompatibility antigen, B alpha chain OS=Homo sapiens OX=9606 GN=HLA-B PE=1 SV=3 - [HLAB_HUMAN]	0	0	0	0	0	0	0	6.9969e+07	0	0	54909386	0																													7.18849	7.46	2	2
O00487	310	34.5546	6.52197	26S proteasome non-ATPase regulatory subunit 14 OS=Homo sapiens OX=9606 GN=PSMD14 PE=1 SV=1 - [PSDE_HUMAN]	0	0	0	0	0	0	0	0	0	113289721	0	0
Q8IYB3	904	102.274	11.8394	Serine/arginine repetitive matrix protein 1 OS=Homo sapiens OX=9606 GN=SRRM1 PE=1 SV=2 - [SRRM1_HUMAN]	675745176	2.19458e+08	4.27175e+06	7.29132e+08	7.17185e+07	0	106637739	56117452	9.83505e+06	2.96615e+08	6.96804e+07	9.35694e+06	9.68133	3.76	1	2	17.502	5.53	2	3	0	3.76	1	2	9.86281	3.76	1	2	16.595	5.53	2	3					11.8517	3.76	1	2	4.96131	1.77	1	1	2.36654
P08708	135	15.5404	9.84717	40S ribosomal protein S17 OS=Homo sapiens OX=9606 GN=RPS17 PE=1 SV=2 - [RS17_HUMAN]	0	0	0	0	0	0	0	0	0	0	3.58441e+07	0
P35251	1148	128.175	9.36377	Replication factor C subunit 1 OS=Homo sapiens OX=9606 GN=RFC1 PE=1 SV=4 - [RFC1_HUMAN]	0	0	0	0	0	0	7.0779e+07	7.89403e+07	4.52507e+06	7.81344e+07	6.09671e+07	5.8877e+06																									10.5655	4.36	3	3	8.4932	3.14	3	3	1.79594
Q9H2C2	271	31.032	8.27979	Protein ARV1 OS=Homo sapiens OX=9606 GN=ARV1 PE=1 SV=1 - [ARV1_HUMAN]	0	0	0	0	0	0	0	0	0	0	26591205	0
Q96GA3	475	54.8212	4.90674	Protein LTV1 homolog OS=Homo sapiens OX=9606 GN=LTV1 PE=1 SV=1 - [LTV1_HUMAN]	0	0	0	0	0	0	0	0	0	6.22942e+07	0	0
Q04917	246	28.201	4.84326	14-3-3 protein eta OS=Homo sapiens OX=9606 GN=YWHAH PE=1 SV=4 - [1433F_HUMAN]	0	32978232	0	32128068	0	0	2.04256e+08	0	1.27367e+07	5.21896e+08	2.99285e+08	3.77879e+07					1.69908	3.25	1	1					1.73599	3.25	1	1									1.88105	3.25	1	1					0
Q13895	437	49.57	8.11865	Bystin OS=Homo sapiens OX=9606 GN=BYSL PE=1 SV=3 - [BYST_HUMAN]	0	0	0	0	0	0	0	1.01926e+08	0	4.79986e+07	1.20465e+08	0																													2.7946	2.75	1	1
Q495B1	522	57.5145	6.7124	Ankyrin repeat and death domain-containing protein 1A OS=Homo sapiens OX=9606 GN=ANKDD1A PE=2 SV=2 - [AKD1A_HUMAN]	0	0	0	0	0	0	0	0	0	0	0	20807984
P61088	152	17.127	6.56592	Ubiquitin-conjugating enzyme E2 N OS=Homo sapiens OX=9606 GN=UBE2N PE=1 SV=1 - [UBE2N_HUMAN]	0	0	0	0	0	0	0	52974078	0	53732536	0	0																													2.76571	7.24	1	1
Q9H223	541	61.1365	6.75635	EH domain-containing protein 4 OS=Homo sapiens OX=9606 GN=EHD4 PE=1 SV=1 - [EHD4_HUMAN]	0	0	0	0	0	0	1.05794e+08	1.14372e+08	3.22912e+06	181563370	122583361	0																									5.34904	4.44	2	2	3.80034	2.77	1	1	1.63604
Q8NBU5	361	40.718	6.90283	ATPase family AAA domain-containing protein 1 OS=Homo sapiens OX=9606 GN=ATAD1 PE=1 SV=1 - [ATAD1_HUMAN]	0	0	0	0	0	0	0	60042164	0	0	7.06839e+07	0																													4.66754	7.2	1	1
P62851	125	13.7337	10.1108	40S ribosomal protein S25 OS=Homo sapiens OX=9606 GN=RPS25 PE=1 SV=1 - [RS25_HUMAN]	0	0	0	0	0	0	0	0	0	73883958	0	0
Q9NX14	153	17.3057	5.22412	NADH dehydrogenase [ubiquinone] 1 beta subcomplex subunit 11, mitochondrial OS=Homo sapiens OX=9606 GN=NDUFB11 PE=1 SV=1 - [NDUBB_HUMAN]	0	0	0	0	0	0	0	6.437e+07	0	0	0	0																													2.18478	7.19	1	1
P55735	322	35.5181	5.47803	Protein SEC13 homolog OS=Homo sapiens OX=9606 GN=SEC13 PE=1 SV=3 - [SEC13_HUMAN]	0	0	0	0	0	0	0	74123050	0	0	0	0																													4.47616	7.14	1	1
Q9Y3I0	505	55.1749	7.2251	RNA-splicing ligase RtcB homolog OS=Homo sapiens OX=9606 GN=RTCB PE=1 SV=1 - [RTCB_HUMAN]	0	0	0	0	0	0	51787926	1.21243e+08	0	50731976	8.9782e+07	0																									2.1584	2.18	1	1	3.72766	4.36	2	2
Q03701	1054	120.898	5.93506	CCAAT/enhancer-binding protein zeta OS=Homo sapiens OX=9606 GN=CEBPZ PE=1 SV=3 - [CEBPZ_HUMAN]	0	0	0	0	0	0	2.53248e+07	4.16743e+07	0	7.91782e+07	0	0																									6.33069	2.56	2	2	10.0613	4.46	4	4
B2RPK0	211	24.2228	6.21436	Putative high mobility group protein B1-like 1 OS=Homo sapiens OX=9606 GN=HMGB1P1 PE=5 SV=1 - [HGB1A_HUMAN]	41064458	0	0	35737053	0	0	67500830	0	0	68300577	0	0	2.60494	7.11	1	1									2.92594	7.11	1	1									3.52034	7.11	1	1
Q9UGP8	760	87.9416	5.31299	Translocation protein SEC63 homolog OS=Homo sapiens OX=9606 GN=SEC63 PE=1 SV=2 - [SEC63_HUMAN]	0	0	0	0	0	0	1.06491e+08	0	0	5.09222e+07	0	2.00605e+06																									0	1.97	1	1
P12277	381	42.6173	5.59229	Creatine kinase B-type OS=Homo sapiens OX=9606 GN=CKB PE=1 SV=1 - [KCRB_HUMAN]	45006660	0	0	37600691	0	0	0	135050030	0	115432880	1.03672e+08	4.20276e+06	3.5131	4.2	1	1									3.49844	4.2	1	1													6.53774	7.09	2	2
Q96KR1	1074	116.939	9.0415	Zinc finger RNA-binding protein OS=Homo sapiens OX=9606 GN=ZFR PE=1 SV=2 - [ZFR_HUMAN]	0	0	0	0	0	0	5.03743e+07	4.16554e+07	0	3.84361e+07	4.29092e+07	0																									8.96415	3.07	2	3	9.61356	4.19	3	3
Q96IS3	184	20.0735	9.45166	Retina and anterior neural fold homeobox protein 2 OS=Homo sapiens OX=9606 GN=RAX2 PE=1 SV=1 - [RAX2_HUMAN]	0	0	0	0	0	3.75737e+07	0	0	0	0	0	0																					0	7.07	1	1
P17980	439	49.1725	5.23682	26S proteasome regulatory subunit 6A OS=Homo sapiens OX=9606 GN=PSMC3 PE=1 SV=3 - [PRS6A_HUMAN]	0	0	0	0	0	0	0	7.50781e+07	0	5.60206e+07	0	0																													6.77313	7.06	2	2
O95347	1197	135.572	8.42627	Structural maintenance of chromosomes protein 2 OS=Homo sapiens OX=9606 GN=SMC2 PE=1 SV=2 - [SMC2_HUMAN]	0	0	0	0	0	0	9.58812e+07	34046350	0	1.00775e+08	32279034	0																									9.50794	5.26	5	5	2.37654	0.84	1	1
Q9BRY0	314	33.5792	6.87354	Zinc transporter ZIP3 OS=Homo sapiens OX=9606 GN=SLC39A3 PE=1 SV=2 - [S39A3_HUMAN]	0	0	0	0	0	0	0	4.43807e+07	0	0	0	0																													4.53754	7.01	1	1
Q9NR12	457	49.8126	8.41162	PDZ and LIM domain protein 7 OS=Homo sapiens OX=9606 GN=PDLIM7 PE=1 SV=1 - [PDLI7_HUMAN]	0	0	0	0	0	0	0	47006332	0	1.23418e+08	0	0																													6.22546	4.6	1	2
P21741	143	15.575	9.78857	Midkine OS=Homo sapiens OX=9606 GN=MDK PE=1 SV=1 - [MK_HUMAN]	192842212	268937046	0	0	136476452	0	0	0	0	0	0	0	2.76417	6.99	1	1	2.72945	6.99	1	1									2.40126	6.99	1	1
Q13765	215	23.3697	4.56396	Nascent polypeptide-associated complex subunit alpha OS=Homo sapiens OX=9606 GN=NACA PE=1 SV=1 - [NACA_HUMAN]	0	0	0	0	0	0	0	70676964	0	0	5.57088e+07	0																													3.91647	6.98	1	1
Q9BQ67	446	49.3882	4.91943	Glutamate-rich WD repeat-containing protein 1 OS=Homo sapiens OX=9606 GN=GRWD1 PE=1 SV=1 - [GRWD1_HUMAN]	0	0	0	0	0	0	0	7.04153e+07	0	0	0	0																													7.49568	6.95	2	2
P04049	648	73.0049	9.20264	RAF proto-oncogene serine/threonine-protein kinase OS=Homo sapiens OX=9606 GN=RAF1 PE=1 SV=1 - [RAF1_HUMAN]	0	0	0	0	0	0	76636425	0	3.76165e+06	7.03328e+07	4.68102e+07	0																									1.64791	1.7	1	1					0
Q9P0J0	144	16.6876	8.42627	NADH dehydrogenase [ubiquinone] 1 alpha subcomplex subunit 13 OS=Homo sapiens OX=9606 GN=NDUFA13 PE=1 SV=3 - [NDUAD_HUMAN]	0	0	0	0	0	0	0	0	0	0	3.60153e+07	0
Q96CB8	462	48.7771	9.68604	Integrator complex subunit 12 OS=Homo sapiens OX=9606 GN=INTS12 PE=1 SV=1 - [INT12_HUMAN]	0	0	0	0	0	0	0	43852367	0	0	0	0																													2.51875	6.93	1	1
Q9P2C4	612	69.2797	8.92432	Transmembrane protein 181 OS=Homo sapiens OX=9606 GN=TMEM181 PE=1 SV=2 - [TM181_HUMAN]	2.59512e+08	0	0	0	0	0	0	0	0	0	0	0	0	6.86	1	1
Q9Y3T9	749	84.8662	5.61768	Nucleolar complex protein 2 homolog OS=Homo sapiens OX=9606 GN=NOC2L PE=1 SV=4 - [NOC2L_HUMAN]	0	0	0	0	2.21753e+07	0	1.18321e+08	145950952	0	1.38197e+08	221614654	0																	2.71474	1.47	1	1					6.80527	3.87	3	3	5.44649	2.8	2	2
O95159	310	34.0922	8.07471	Zinc finger protein-like 1 OS=Homo sapiens OX=9606 GN=ZFPL1 PE=1 SV=2 - [ZFPL1_HUMAN]	0	0	0	0	0	0	0	0	0	0	0	0																					2.32229	6.77	1	2									0
Q16763	222	23.8305	8.38232	Ubiquitin-conjugating enzyme E2 S OS=Homo sapiens OX=9606 GN=UBE2S PE=1 SV=2 - [UBE2S_HUMAN]	0	0	0	0	0	0	6.35794e+07	0	0	7.34154e+07	0	0																									2.57483	6.76	1	1
Q8IUC1	163	17.0736	7.89893	Keratin-associated protein 11-1 OS=Homo sapiens OX=9606 GN=KRTAP11-1 PE=1 SV=1 - [KR111_HUMAN]	772787112	0	0	0	0	0	9.23317e+08	0	0	0	0	0	2.35596	6.75	1	1																					2.58193	6.75	1	1
P56270	477	48.5764	8.95361	Myc-associated zinc finger protein OS=Homo sapiens OX=9606 GN=MAZ PE=1 SV=1 - [MAZ_HUMAN]	0	0	0	0	0	0	0	54624610	0	0	0	0																													7.4133	6.71	2	2
Q9NYU2	1555	177.078	5.63037	UDP-glucose:glycoprotein glucosyltransferase 1 OS=Homo sapiens OX=9606 GN=UGGT1 PE=1 SV=3 - [UGGG1_HUMAN]	0	0	0	0	0	1.47608e+06	2.62868e+07	4.06745e+07	0	3.87731e+07	106366945	0																					0	2.19	1	1	0	0.45	1	1	13.4495	3.22	5	5
Q00839	825	90.528	5.99854	Heterogeneous nuclear ribonucleoprotein U OS=Homo sapiens OX=9606 GN=HNRNPU PE=1 SV=6 - [HNRPU_HUMAN]	0	0	0	0	0	0	73160347	133976668	0	9.27715e+07	0	0																									5.02239	3.52	2	2	10.2985	6.67	4	4
P20674	150	16.7517	6.78564	Cytochrome c oxidase subunit 5A, mitochondrial OS=Homo sapiens OX=9606 GN=COX5A PE=1 SV=2 - [COX5A_HUMAN]	0	0	0	0	0	0	0	2.07631e+07	0	0	0	0																													2.96032	6.67	1	1
Q8NEW0	376	41.5993	6.94678	Zinc transporter 7 OS=Homo sapiens OX=9606 GN=SLC30A7 PE=2 SV=1 - [ZNT7_HUMAN]	0	0	0	0	0	0	93441657	1.71224e+08	0	60548660	131940845	0																									5.77358	6.65	2	2	3.62954	3.99	1	1
P24539	256	28.8903	9.36377	ATP synthase F(0) complex subunit B1, mitochondrial OS=Homo sapiens OX=9606 GN=ATP5PB PE=1 SV=2 - [AT5F1_HUMAN]	0	0	0	0	0	0	0	71642162	0	0	0	0																													4.26955	6.64	1	1
P49593	454	49.8001	5.09717	Protein phosphatase 1F OS=Homo sapiens OX=9606 GN=PPM1F PE=1 SV=3 - [PPM1F_HUMAN]	0	0	0	0	0	0	38391763	115737250	0	0	106306295	0																									2.49631	2.2	1	1	4.10984	4.41	1	1
Q9NRG9	546	59.5363	7.50342	Aladin OS=Homo sapiens OX=9606 GN=AAAS PE=1 SV=1 - [AAAS_HUMAN]	0	0	0	0	0	0	9.81766e+07	7.82807e+07	0	97983268	0	0																									4.864	4.21	2	2	4.86703	4.4	2	2
P61225	183	20.4912	4.80518	Ras-related protein Rap-2b OS=Homo sapiens OX=9606 GN=RAP2B PE=1 SV=1 - [RAP2B_HUMAN]	0	0	0	0	0	0	0	0	0	3.34295e+07	0	1.86359e+06
Q9UHI6	824	92.1825	6.94678	Probable ATP-dependent RNA helicase DDX20 OS=Homo sapiens OX=9606 GN=DDX20 PE=1 SV=2 - [DDX20_HUMAN]	0	0	0	0	0	0	1.61633e+08	7.32538e+07	4.13886e+06	1.25774e+08	7.20081e+07	7766119																									7.82268	4	2	2	9.66548	4.73	3	3	2.55914
O96019	429	47.4303	5.60498	Actin-like protein 6A OS=Homo sapiens OX=9606 GN=ACTL6A PE=1 SV=1 - [ACL6A_HUMAN]	0	1.97218e+07	0	0	16193007	0	0	5.39054e+07	0	56087114	45911245	0					2.46274	2.33	1	1									2.44309	2.33	1	1									5.88845	6.53	2	2
Q9Y6M1	599	66.0806	8.45557	Insulin-like growth factor 2 mRNA-binding protein 2 OS=Homo sapiens OX=9606 GN=IGF2BP2 PE=1 SV=2 - [IF2B2_HUMAN]	0	0	0	0	0	0	9.58412e+07	112993807	0	1.00826e+08	0	3.60214e+06																									4.76406	4.17	2	2	2.72579	2.34	1	1
Q6PGP7	1564	175.375	7.53271	Tetratricopeptide repeat protein 37 OS=Homo sapiens OX=9606 GN=TTC37 PE=1 SV=1 - [TTC37_HUMAN]	0	0	0	0	0	0	34231228	6.22332e+07	2.98047e+06	90295825	3.24461e+07	0																									2.91508	0.96	1	1	11.6408	4.03	4	4	0
O43251	390	41.3484	7.26904	RNA binding protein fox-1 homolog 2 OS=Homo sapiens OX=9606 GN=RBFOX2 PE=1 SV=3 - [RFOX2_HUMAN]	0	0	0	0	0	0	84353595	8.01166e+07	4.64432e+06	7.74322e+07	0	0																									3.76113	2.56	1	1	3.60815	2.56	1	1	0
O96000	172	20.7632	8.48486	NADH dehydrogenase [ubiquinone] 1 beta subcomplex subunit 10 OS=Homo sapiens OX=9606 GN=NDUFB10 PE=1 SV=3 - [NDUBA_HUMAN]	0	0	0	0	0	0	4.23905e+07	0	0	0	0	0																									2.25446	6.4	1	1
Q6ZNB6	911	101.27	8.41162	NF-X1-type zinc finger protein NFXL1 OS=Homo sapiens OX=9606 GN=NFXL1 PE=1 SV=2 - [NFXL1_HUMAN]	0	0	0	0	0	0	6.41938e+07	51236322	0	68207703	7.43552e+07	0																									10.7144	6.37	3	3	4.48688	2.63	1	1
Q8NF37	534	59.1134	6.02393	Lysophosphatidylcholine acyltransferase 1 OS=Homo sapiens OX=9606 GN=LPCAT1 PE=1 SV=2 - [PCAT1_HUMAN]	0	0	0	0	0	0	0	6.87082e+07	0	0	4.10209e+07	0																													4.18816	4.31	1	1
P55265	1226	135.981	8.646	Double-stranded RNA-specific adenosine deaminase OS=Homo sapiens OX=9606 GN=ADAR PE=1 SV=4 - [DSRAD_HUMAN]	0	0	0	0	0	0	7.85656e+07	1.20311e+08	0	9.28352e+07	1.4195e+08	0																									6.10957	2.77	3	3	14.8676	5.55	5	5
P18077	110	12.5298	11.063	60S ribosomal protein L35a OS=Homo sapiens OX=9606 GN=RPL35A PE=1 SV=2 - [RL35A_HUMAN]	0	0	0	0	0	0	0	3.65897e+07	0	0	15562193	0																													1.68259	6.36	1	1
Q01650	507	54.9743	7.72314	Large neutral amino acids transporter small subunit 1 OS=Homo sapiens OX=9606 GN=SLC7A5 PE=1 SV=2 - [LAT1_HUMAN]	0	0	0	0	0	0	82752503	7.49568e+07	0	1.2578e+08	92502195	0																									6.55872	6.31	2	2	7.15505	6.31	2	2
Q9ULX3	412	46.6458	7.18115	RNA-binding protein NOB1 OS=Homo sapiens OX=9606 GN=NOB1 PE=1 SV=1 - [NOB1_HUMAN]	0	0	0	0	0	0	0	1.14181e+08	2.70291e+06	130015397	1.28865e+08	0																													3.6108	4.13	1	1	1.79886
P46060	587	63.5023	4.67822	Ran GTPase-activating protein 1 OS=Homo sapiens OX=9606 GN=RANGAP1 PE=1 SV=1 - [RAGP1_HUMAN]	0	0	0	0	0	0	6.21672e+07	68323672	0	6.67414e+07	0	0																									6.25354	4.43	2	2	3.79218	2.56	1	1
Q9NQC3	1192	129.851	4.50049	Reticulon-4 OS=Homo sapiens OX=9606 GN=RTN4 PE=1 SV=2 - [RTN4_HUMAN]	0	0	0	0	70733979	0	1.66489e+08	2.91696e+08	7.05361e+06	182013396	2.72124e+08	0																	11.9713	3.44	3	4					11.4829	3.44	3	4	27.0005	6.29	4	7	1.95371
O94906	941	106.858	8.25049	Pre-mRNA-processing factor 6 OS=Homo sapiens OX=9606 GN=PRPF6 PE=1 SV=1 - [PRP6_HUMAN]	0	0	0	0	0	0	4.98154e+07	1.07235e+08	1.98175e+06	64242132	9.36571e+07	0																									7.63247	3.51	3	3	10.8055	4.99	4	4	0
Q5TEA6	688	77.9142	9.23193	Protein sel-1 homolog 2 OS=Homo sapiens OX=9606 GN=SEL1L2 PE=2 SV=2 - [SE1L2_HUMAN]	0	0	0	0	0	0	0	0	0	0	0	0																													0	6.25	1	1
Q86Y82	276	31.6223	5.59229	Syntaxin-12 OS=Homo sapiens OX=9606 GN=STX12 PE=1 SV=1 - [STX12_HUMAN]	0	0	0	0	0	0	0	47734837	0	92998128	0	0																													2.19693	6.16	1	1
Q8N1N4	520	56.8305	6.02393	Keratin, type II cytoskeletal 78 OS=Homo sapiens OX=9606 GN=KRT78 PE=1 SV=2 - [K2C78_HUMAN]	5.72906e+08	0	0	3.65444e+08	5.91072e+07	0	3.68819e+08	2.51057e+08	0	2.79397e+08	158940759	0	1.95723	1.54	1	1									7.94213	6.15	3	3	2.0084	1.54	1	1					1.92399	1.54	1	1	7.56089	3.85	2	3
Q6UWP8	590	60.5046	7.00537	Suprabasin OS=Homo sapiens OX=9606 GN=SBSN PE=1 SV=2 - [SBSN_HUMAN]	0	0	0	0	0	0	0	9.6118e+06	0	0	0	0																													4.57545	6.1	1	1
P49327	2511	273.254	6.44287	Fatty acid synthase OS=Homo sapiens OX=9606 GN=FASN PE=1 SV=3 - [FAS_HUMAN]	0	0	0	3.20742e+07	3.80594e+07	0	78659952	1.19223e+08	0	6.30098e+07	3.7073e+07	0													4.19292	0.92	2	2	3.40567	0.96	1	1					5.60991	1.43	2	2	26.3274	4.7	8	8
Q9BTW9	1192	132.515	6.18896	Tubulin-specific chaperone D OS=Homo sapiens OX=9606 GN=TBCD PE=1 SV=2 - [TBCD_HUMAN]	0	0	0	0	0	0	70962279	1.08768e+08	0	58763051	66178191	0																									10.0632	4.28	3	3	12.493	4.7	4	5
Q15477	1246	137.668	6.06201	Helicase SKI2W OS=Homo sapiens OX=9606 GN=SKIV2L PE=1 SV=3 - [SKIV2_HUMAN]	0	0	0	0	0	0	8.92675e+07	7.31831e+07	0	164879906	5.92617e+07	0																									8.57116	3.77	3	3	5.4465	2.57	2	2
P49207	117	13.2845	11.4731	60S ribosomal protein L34 OS=Homo sapiens OX=9606 GN=RPL34 PE=1 SV=3 - [RL34_HUMAN]	0	0	0	0	0	0	135140991	9.95315e+07	0	131288759	0	0																									1.78862	5.98	1	1	2.21654	5.98	1	1
P58340	268	30.608	9.45166	Myeloid leukemia factor 1 OS=Homo sapiens OX=9606 GN=MLF1 PE=1 SV=1 - [MLF1_HUMAN]	0	0	0	0	0	0	0	0	0	0	129600754	0
P62269	152	17.7079	10.9897	40S ribosomal protein S18 OS=Homo sapiens OX=9606 GN=RPS18 PE=1 SV=3 - [RS18_HUMAN]	2.3635e+07	0	0	0	0	0	37082762	2.57028e+07	0	7.06845e+07	3.09502e+07	0	1.94123	5.92	1	1																					1.96779	5.92	1	1	2.16757	5.92	1	1
P48507	274	30.7078	6.02393	Glutamate--cysteine ligase regulatory subunit OS=Homo sapiens OX=9606 GN=GCLM PE=1 SV=1 - [GSH0_HUMAN]	0	0	0	0	0	0	72600216	90647598	0	95092172	83081656	0																									1.88262	5.84	1	1	6.8009	5.84	1	2
Q99720	223	25.1118	5.96045	Sigma non-opioid intracellular receptor 1 OS=Homo sapiens OX=9606 GN=SIGMAR1 PE=1 SV=1 - [SGMR1_HUMAN]	0	0	0	0	0	0	0	6.65479e+07	0	0	6.48107e+07	0																													3.33519	5.83	1	1
Q00765	189	21.479	8.104	Receptor expression-enhancing protein 5 OS=Homo sapiens OX=9606 GN=REEP5 PE=1 SV=3 - [REEP5_HUMAN]	0	0	0	0	0	0	1.44707e+08	9.12503e+07	0	160016207	5.51815e+07	0																									3.17303	5.82	1	1	3.42604	5.82	1	1
P51991	378	39.5706	9.01221	Heterogeneous nuclear ribonucleoprotein A3 OS=Homo sapiens OX=9606 GN=HNRNPA3 PE=1 SV=2 - [ROA3_HUMAN]	0	0	0	0	0	0	0	0	0	0	7.90866e+06	0
Q6UXG8	535	59.6786	6.44287	Butyrophilin-like protein 9 OS=Homo sapiens OX=9606 GN=BTNL9 PE=1 SV=1 - [BTNL9_HUMAN]	0	0	6.85121e+06	0	0	0	0	0	0	0	0	0									0	5.79	1	1
O15397	1037	119.861	5.16064	Importin-8 OS=Homo sapiens OX=9606 GN=IPO8 PE=1 SV=2 - [IPO8_HUMAN]	0	0	0	0	0	0	1.38711e+08	100751039	1.0081e+07	128806569	9.97897e+07	1.07619e+07																									10.4242	4.53	4	4	9.67323	3.57	3	3	5.10886
P23526	432	47.6852	6.34131	Adenosylhomocysteinase OS=Homo sapiens OX=9606 GN=AHCY PE=1 SV=4 - [SAHH_HUMAN]	0	0	0	0	0	0	0	53339086	0	0	0	0																													3.33198	2.78	1	1
A0A0B4J1U7	121	13.4728	9.20264	Immunoglobulin heavy variable 6-1 OS=Homo sapiens OX=9606 GN=IGHV6-1 PE=3 SV=1 - [HV601_HUMAN]	0	0	0	0	0	0	0	0	0	7.37167e+07	119028249	0
Q96NI8	536	62.2896	8.27979	Zinc finger protein 570 OS=Homo sapiens OX=9606 GN=ZNF570 PE=2 SV=1 - [ZN570_HUMAN]	0	0	0	0	0	0	0	0	5.06539e+07	0	0	0																																	0
O75340	191	21.8548	5.40186	Programmed cell death protein 6 OS=Homo sapiens OX=9606 GN=PDCD6 PE=1 SV=1 - [PDCD6_HUMAN]	0	0	0	0	0	0	0	6.04194e+07	0	0	0	0																													2.43934	5.76	1	1
Q9C0K7	418	46.9967	7.00537	STE20-related kinase adapter protein beta OS=Homo sapiens OX=9606 GN=STRADB PE=1 SV=1 - [STRAB_HUMAN]	0	0	0	0	0	0	0	0	0	4.87132e+07	0	0
Q8IX01	1082	120.132	7.28369	SURP and G-patch domain-containing protein 2 OS=Homo sapiens OX=9606 GN=SUGP2 PE=1 SV=2 - [SUGP2_HUMAN]	0	0	0	0	0	0	8.88125e+07	6.57679e+07	1.94536e+06	82846481	5.44097e+07	0																									13.5729	4.53	4	4	13.8754	2.59	3	4	0
Q5T4B2	595	67.5491	6.06201	Inactive glycosyltransferase 25 family member 3 OS=Homo sapiens OX=9606 GN=CERCAM PE=1 SV=1 - [GT253_HUMAN]	0	0	0	381406522	0	0	0	0	0	0	0	0													0	5.71	1	1
O15270	562	62.8839	7.78174	Serine palmitoyltransferase 2 OS=Homo sapiens OX=9606 GN=SPTLC2 PE=1 SV=1 - [SPTC2_HUMAN]	0	0	0	0	0	0	0	9.49484e+07	0	1.41877e+07	152805633	0																													6.43806	5.69	2	2
P82912	194	20.6029	10.814	28S ribosomal protein S11, mitochondrial OS=Homo sapiens OX=9606 GN=MRPS11 PE=1 SV=2 - [RT11_HUMAN]	0	0	0	0	0	0	0	0	0	0	4.48032e+07	0
P40926	338	35.4807	8.67529	Malate dehydrogenase, mitochondrial OS=Homo sapiens OX=9606 GN=MDH2 PE=1 SV=3 - [MDHM_HUMAN]	0	0	0	0	0	0	0	1.11828e+08	0	81362867	0	0																													3.42525	5.62	1	1
O76071	339	37.8158	4.97021	Probable cytosolic iron-sulfur protein assembly protein CIAO1 OS=Homo sapiens OX=9606 GN=CIAO1 PE=1 SV=1 - [CIAO1_HUMAN]	0	0	0	0	0	0	1.89371e+08	0	0	0	102338678	0																									3.17284	5.6	1	1	2.78846	5.6	1	1
Q9Y4P3	447	49.7662	9.43701	Transducin beta-like protein 2 OS=Homo sapiens OX=9606 GN=TBL2 PE=1 SV=1 - [TBL2_HUMAN]	0	0	0	0	0	0	6.93317e+07	55924025	0	1.00019e+08	9.21403e+07	0																									2.94067	2.91	1	1	4.62034	5.59	2	2
P31153	395	43.6333	6.48096	S-adenosylmethionine synthase isoform type-2 OS=Homo sapiens OX=9606 GN=MAT2A PE=1 SV=1 - [METK2_HUMAN]	0	0	0	0	0	0	0	5.38303e+07	0	0	83490586	0																													2.48957	5.57	2	2
P36873	323	36.9597	6.53662	Serine/threonine-protein phosphatase PP1-gamma catalytic subunit OS=Homo sapiens OX=9606 GN=PPP1CC PE=1 SV=1 - [PP1G_HUMAN]	0	0	0	0	0	0	0	0	0	43964953	0	0
Q96F25	216	24.1349	8.93896	UDP-N-acetylglucosamine transferase subunit ALG14 homolog OS=Homo sapiens OX=9606 GN=ALG14 PE=1 SV=1 - [ALG14_HUMAN]	0	0	0	4.6448e+08	0	0	0	2.21863e+09	0	0	0	0													2.60413	5.56	1	1													2.78542	5.56	1	1
Q9Y6G9	523	56.544	6.41748	Cytoplasmic dynein 1 light intermediate chain 1 OS=Homo sapiens OX=9606 GN=DYNC1LI1 PE=1 SV=3 - [DC1L1_HUMAN]	0	0	0	0	0	0	7.99742e+07	87352236	0	0	0	0																									2.26627	2.29	1	1	3.48448	3.25	1	1
Q13616	776	89.622	8.00146	Cullin-1 OS=Homo sapiens OX=9606 GN=CUL1 PE=1 SV=2 - [CUL1_HUMAN]	0	0	0	0	0	0	0	4.22715e+07	0	0	5.16381e+07	0																													2.1879	3.22	2	2
P02746	253	26.7045	8.63135	Complement C1q subcomponent subunit B OS=Homo sapiens OX=9606 GN=C1QB PE=1 SV=3 - [C1QB_HUMAN]	5146759825	5444972110	1.00617e+08	5882634392	6039303536	5.3844e+08	4446251726	4.75446e+09	1.90102e+08	4425682492	4818220210	2.0643e+08	11.7362	5.53	1	4	10.258	5.53	1	3	2.58697	5.53	1	1	8.42468	5.53	1	3	10.2877	5.53	1	3	6.55824	5.53	1	2	9.17323	5.53	1	3	10.6625	5.53	1	3	2.66255
Q96HU8	199	22.4706	8.76318	GTP-binding protein Di-Ras2 OS=Homo sapiens OX=9606 GN=DIRAS2 PE=1 SV=1 - [DIRA2_HUMAN]	0	0	8.42574e+06	0	0	0	0	0	1.86112e+07	0	0	0									0	5.53	1	1																					1.78002
O14579	308	34.4603	5.12256	Coatomer subunit epsilon OS=Homo sapiens OX=9606 GN=COPE PE=1 SV=3 - [COPE_HUMAN]	0	0	0	0	0	0	0	4.79495e+07	0	0	0	0																													3.75176	5.52	1	1
Q6NUQ4	689	77.1014	9.14404	Transmembrane protein 214 OS=Homo sapiens OX=9606 GN=TMEM214 PE=1 SV=2 - [TM214_HUMAN]	0	0	0	0	0	0	0	0	0	5.09479e+07	0	0
Q9NVV4	582	66.13	9.0415	Poly(A) RNA polymerase, mitochondrial OS=Homo sapiens OX=9606 GN=MTPAP PE=1 SV=1 - [PAPD1_HUMAN]	0	0	0	0	0	0	0	67276813	0	7.62872e+07	0	0																													3.04849	2.92	1	1
P61026	200	22.5266	8.38232	Ras-related protein Rab-10 OS=Homo sapiens OX=9606 GN=RAB10 PE=1 SV=1 - [RAB10_HUMAN]	0	0	0	0	0	0	0	0	0	4.44872e+07	0	0
P49257	510	57.513	6.771	Protein ERGIC-53 OS=Homo sapiens OX=9606 GN=LMAN1 PE=1 SV=2 - [LMAN1_HUMAN]	0	0	0	0	0	0	0	0	0	0	0	0																													2.99048	5.49	1	1
P49721	201	22.8217	7.02002	Proteasome subunit beta type-2 OS=Homo sapiens OX=9606 GN=PSMB2 PE=1 SV=1 - [PSB2_HUMAN]	0	0	0	0	0	0	0	5.50874e+07	0	0	0	0																													2.34864	5.47	1	1
P30050	165	17.8075	9.42236	60S ribosomal protein L12 OS=Homo sapiens OX=9606 GN=RPL12 PE=1 SV=1 - [RL12_HUMAN]	0	2.37665e+07	0	0	0	0	0	0	0	0	0	0					2.3149	5.45	1	1
Q86SK9	330	37.5864	9.61279	Stearoyl-CoA desaturase 5 OS=Homo sapiens OX=9606 GN=SCD5 PE=1 SV=2 - [SCD5_HUMAN]	0	0	0	0	0	0	132480886	0	0	0	0	0																									3.46378	5.45	1	1
P78406	368	40.9419	7.82568	mRNA export factor OS=Homo sapiens OX=9606 GN=RAE1 PE=1 SV=1 - [RAE1L_HUMAN]	0	0	0	0	0	0	0	6.59631e+07	0	0	0	0																													3.58758	5.43	1	1
P35606	906	102.422	5.2749	Coatomer subunit beta' OS=Homo sapiens OX=9606 GN=COPB2 PE=1 SV=2 - [COPB2_HUMAN]	0	0	0	0	0	0	25090931	78825994	0	28861112	68586579	0																									3.86472	2.54	1	1	3.06767	1.88	1	1
Q8TCG1	905	102.121	6.22705	Protein CIP2A OS=Homo sapiens OX=9606 GN=CIP2A PE=1 SV=2 - [CIP2A_HUMAN]	0	0	0	0	0	0	1.45743e+08	63794966	0	1.38229e+08	6.99091e+07	0																									8.57565	2.98	2	3	3.05334	1.44	1	2
Q6UN15	594	66.4865	5.59229	Pre-mRNA 3'-end-processing factor FIP1 OS=Homo sapiens OX=9606 GN=FIP1L1 PE=1 SV=1 - [FIP1_HUMAN]	0	0	0	0	0	0	0	48848550	0	0	41118646	0																													6.04616	5.39	2	2
Q9UPP1	1060	117.79	8.71924	Histone lysine demethylase PHF8 OS=Homo sapiens OX=9606 GN=PHF8 PE=1 SV=3 - [PHF8_HUMAN]	0	0	0	0	0	0	0	7.26041e+07	0	4.9464e+07	3.4261e+07	0																									2.58642	0.85	1	1	4.92791	2.17	2	2
Q9H9E3	785	89.0264	5.18604	Conserved oligomeric Golgi complex subunit 4 OS=Homo sapiens OX=9606 GN=COG4 PE=1 SV=3 - [COG4_HUMAN]	0	0	0	0	0	0	0	3.29457e+07	0	0	38508223	0																													4.942	3.57	2	2
O00458	451	50.2364	7.18115	Interferon-related developmental regulator 1 OS=Homo sapiens OX=9606 GN=IFRD1 PE=1 SV=4 - [IFRD1_HUMAN]	0	0	0	0	0	0	0	85135676	0	0	6.20984e+07	0																													4.00835	5.32	1	1
Q8NFQ8	470	51.2322	4.95752	Torsin-1A-interacting protein 2 OS=Homo sapiens OX=9606 GN=TOR1AIP2 PE=1 SV=1 - [TOIP2_HUMAN]	0	0	0	0	0	0	0	0	0	0	6.04039e+07	2.21332e+06																													2.36701	2.34	1	1
Q8N6S5	226	24.6604	6.32861	ADP-ribosylation factor-like protein 6-interacting protein 6 OS=Homo sapiens OX=9606 GN=ARL6IP6 PE=1 SV=1 - [AR6P6_HUMAN]	0	0	0	0	7.33602e+07	0	101942088	141764170	0	81784565	113851020	0																	2.48504	5.31	1	1					2.36865	5.31	1	1	2.56481	5.31	1	1
Q16795	377	42.4826	9.80322	NADH dehydrogenase [ubiquinone] 1 alpha subcomplex subunit 9, mitochondrial OS=Homo sapiens OX=9606 GN=NDUFA9 PE=1 SV=2 - [NDUA9_HUMAN]	0	0	0	0	0	0	0	0	0	0	0	3.73516e+06
Q8WUM4	868	95.9631	6.52197	Programmed cell death 6-interacting protein OS=Homo sapiens OX=9606 GN=PDCD6IP PE=1 SV=1 - [PDC6I_HUMAN]	0	0	0	0	0	0	80137715	6.58715e+07	0	7.44758e+07	4.22048e+07	0																									2.92855	1.27	1	1	9.64508	5.3	3	3
Q14684	758	84.3752	9.75928	Ribosomal RNA processing protein 1 homolog B OS=Homo sapiens OX=9606 GN=RRP1B PE=1 SV=3 - [RRP1B_HUMAN]	0	0	0	1.95116e+07	0	0	1.49928e+08	8.96243e+07	0	128373365	91641144	0													1.90174	1.85	1	1									2.51225	1.85	1	1	9.73375	5.28	3	3
Q8IY37	1157	129.464	8.104	Probable ATP-dependent RNA helicase DHX37 OS=Homo sapiens OX=9606 GN=DHX37 PE=1 SV=1 - [DHX37_HUMAN]	0	0	0	0	0	0	0	46264069	0	6.80083e+07	4.17177e+07	0																													6.61873	3.03	3	3
Q6AI08	1181	128.699	7.03467	HEAT repeat-containing protein 6 OS=Homo sapiens OX=9606 GN=HEATR6 PE=1 SV=1 - [HEAT6_HUMAN]	0	0	0	0	0	0	6.17353e+07	2.9238e+07	0	0	70831026	0																									7.30793	3.81	2	2	5.91661	3.64	2	2
Q9BTV4	400	44.8472	8.1333	Transmembrane protein 43 OS=Homo sapiens OX=9606 GN=TMEM43 PE=1 SV=1 - [TMM43_HUMAN]	0	0	0	0	0	0	0	0	0	0	65597344	0
Q9Y4H2	1338	137.249	8.646	Insulin receptor substrate 2 OS=Homo sapiens OX=9606 GN=IRS2 PE=1 SV=2 - [IRS2_HUMAN]	0	0	0	0	0	0	0	2.93955e+07	0	7.20443e+07	46170479	0																													7.16431	2.77	2	2
Q969Z0	631	70.6934	7.41553	FAST kinase domain-containing protein 4 OS=Homo sapiens OX=9606 GN=TBRG4 PE=1 SV=1 - [FAKD4_HUMAN]	0	0	0	0	0	0	0	81563907	0	0	0	0																													7.27681	5.23	2	2
O76031	633	69.1807	7.57666	ATP-dependent Clp protease ATP-binding subunit clpX-like, mitochondrial OS=Homo sapiens OX=9606 GN=CLPX PE=1 SV=2 - [CLPX_HUMAN]	0	0	0	0	0	0	4.9384e+07	5.85211e+07	0	0	50003416	3.46483e+06																									2.04105	1.74	1	1	2.52446	1.74	1	1
P27105	288	31.7107	7.88428	Erythrocyte band 7 integral membrane protein OS=Homo sapiens OX=9606 GN=STOM PE=1 SV=3 - [STOM_HUMAN]	0	0	0	0	0	0	0	0	0	84954622	22249835	0
Q13547	482	55.0677	5.47803	Histone deacetylase 1 OS=Homo sapiens OX=9606 GN=HDAC1 PE=1 SV=1 - [HDAC1_HUMAN]	0	0	0	0	0	0	0	0	0	0	2.76583e+07	0																													2.60591	3.94	1	1
Q9P2N7	655	73.8198	6.62451	Kelch-like protein 13 OS=Homo sapiens OX=9606 GN=KLHL13 PE=1 SV=3 - [KLH13_HUMAN]	0	0	0	0	0	0	0	0	0	0	115080646	0
Q96SK2	561	62.8815	8.63135	Transmembrane protein 209 OS=Homo sapiens OX=9606 GN=TMEM209 PE=1 SV=2 - [TM209_HUMAN]	0	0	0	0	0	0	2.62004e+07	29184525	0	0	0	0																									2.17527	1.6	1	1	2.01941	3.57	1	1
Q9NXV6	580	61.0879	9.01221	CDKN2A-interacting protein OS=Homo sapiens OX=9606 GN=CDKN2AIP PE=1 SV=3 - [CARF_HUMAN]	0	0	0	0	0	0	0	1.70193e+07	0	32089772	0	0																													2.28559	2.24	1	1
O14735	213	23.5231	8.03076	CDP-diacylglycerol--inositol 3-phosphatidyltransferase OS=Homo sapiens OX=9606 GN=CDIPT PE=1 SV=1 - [CDIPT_HUMAN]	0	0	0	0	0	0	0	49615896	0	0	70294971	0																													3.01096	5.16	1	1
Q96A65	974	110.429	6.49365	Exocyst complex component 4 OS=Homo sapiens OX=9606 GN=EXOC4 PE=1 SV=1 - [EXOC4_HUMAN]	0	0	0	0	0	0	1.0307e+08	1.19189e+08	0	8.83635e+07	33921042	0																									6.41115	3.18	2	2	3.41089	1.44	1	1
P17858	780	84.9642	7.50342	ATP-dependent 6-phosphofructokinase, liver type OS=Homo sapiens OX=9606 GN=PFKL PE=1 SV=6 - [PFKAL_HUMAN]	0	0	0	0	0	0	38471181	86913407	0	0	0	0																									2.86569	2.44	1	1	7.55655	5.13	2	2
P54577	528	59.1061	7.04932	Tyrosine--tRNA ligase, cytoplasmic OS=Homo sapiens OX=9606 GN=YARS1 PE=1 SV=4 - [SYYC_HUMAN]	0	0	0	0	0	0	6.94552e+07	129612947	0	8.11842e+07	0	0																									5.15179	5.11	2	2	3.08896	3.41	1	1
P40925	334	36.403	7.35693	Malate dehydrogenase, cytoplasmic OS=Homo sapiens OX=9606 GN=MDH1 PE=1 SV=4 - [MDHC_HUMAN]	0	0	0	0	0	0	0	26098704	0	0	0	0																													3.33401	5.09	1	1
P12956	609	69.7991	6.63916	X-ray repair cross-complementing protein 6 OS=Homo sapiens OX=9606 GN=XRCC6 PE=1 SV=2 - [XRCC6_HUMAN]	0	0	0	0	0	0	0	5.31795e+07	0	0	47366721	0																													5.20787	5.09	2	2
Q13523	1007	116.916	10.2573	Serine/threonine-protein kinase PRP4 homolog OS=Homo sapiens OX=9606 GN=PRPF4B PE=1 SV=3 - [PRP4B_HUMAN]	0	3.81669e+07	0	35375200	3.61993e+07	0	0	0	0	0	0	0					2.48778	0.99	1	1					0	0.79	1	1	10.2707	5.06	4	4
O14757	476	54.3989	8.25049	Serine/threonine-protein kinase Chk1 OS=Homo sapiens OX=9606 GN=CHEK1 PE=1 SV=2 - [CHK1_HUMAN]	0	0	0	0	0	0	0	4.33175e+07	0	0	6.18858e+07	0																													1.7925	1.89	1	1
P30876	1174	133.811	6.87354	DNA-directed RNA polymerase II subunit RPB2 OS=Homo sapiens OX=9606 GN=POLR2B PE=1 SV=1 - [RPB2_HUMAN]	0	0	0	0	0	0	0	5.36518e+07	0	0	5.67904e+07	0																													8.01386	3.15	3	3
P02786	760	84.8179	6.60986	Transferrin receptor protein 1 OS=Homo sapiens OX=9606 GN=TFRC PE=1 SV=2 - [TFR1_HUMAN]	0	0	0	0	0	0	48179376	5.69139e+07	0	1.27937e+08	8.37287e+07	0																									2.77342	1.84	1	1	3.27567	1.84	1	1
O95478	260	30.0465	10.272	Ribosome biogenesis protein NSA2 homolog OS=Homo sapiens OX=9606 GN=NSA2 PE=1 SV=1 - [NSA2_HUMAN]	0	0	0	0	0	0	4.05312e+07	0	0	0	0	0																									2.15647	5	1	1
P49792	3224	357.974	6.20166	E3 SUMO-protein ligase RanBP2 OS=Homo sapiens OX=9606 GN=RANBP2 PE=1 SV=2 - [RBP2_HUMAN]	0	0	0	0	0	0	6.82394e+07	8.1717e+07	0	7.30228e+07	6.09687e+07	0																									9.85962	1.77	3	4	18.276	3.38	6	6
O94822	1766	200.423	6.25244	E3 ubiquitin-protein ligase listerin OS=Homo sapiens OX=9606 GN=LTN1 PE=1 SV=6 - [LTN1_HUMAN]	0	0	0	0	0	0	1.12401e+08	1.2487e+08	0	95808120	1.51214e+08	0																									9.4522	2.72	3	3	15.0063	2.77	5	6
Q14847	261	29.6982	7.04932	LIM and SH3 domain protein 1 OS=Homo sapiens OX=9606 GN=LASP1 PE=1 SV=2 - [LASP1_HUMAN]	0	0	0	0	0	0	0	102571165	0	0	0	0																													2.43486	4.98	1	1
Q12931	704	80.0597	8.20654	Heat shock protein 75 kDa, mitochondrial OS=Homo sapiens OX=9606 GN=TRAP1 PE=1 SV=3 - [TRAP1_HUMAN]	304590094	208865636	0	3.84891e+08	280599477	0	660384300	587860428	1.9187e+07	519838520	691442256	3.16617e+07	2.95146	1.99	1	1	3.12443	1.99	1	1					2.74491	1.99	1	1	3.03505	1.99	1	1					2.88913	1.99	1	1	5.16664	3.13	2	2	2.4658
Q5JTV8	583	66.2083	8.17725	Torsin-1A-interacting protein 1 OS=Homo sapiens OX=9606 GN=TOR1AIP1 PE=1 SV=2 - [TOIP1_HUMAN]	0	0	0	0	0	0	0	0	0	41763583	0	0																													0	2.74	1	1
Q96D46	503	57.5659	7.13721	60S ribosomal export protein NMD3 OS=Homo sapiens OX=9606 GN=NMD3 PE=1 SV=1 - [NMD3_HUMAN]	0	0	0	0	0	0	0	0	0	5.52397e+07	47808373	0
Q14527	1009	113.857	8.60205	Helicase-like transcription factor OS=Homo sapiens OX=9606 GN=HLTF PE=1 SV=2 - [HLTF_HUMAN]	0	0	0	0	0	0	2.32496e+07	4.24744e+07	0	5.47794e+07	54282718	0																									2.48032	3.17	2	2	4.99	1.98	2	2
Q9BVC6	243	26.1936	10.4771	Transmembrane protein 109 OS=Homo sapiens OX=9606 GN=TMEM109 PE=1 SV=1 - [TM109_HUMAN]	0	0	0	0	0	0	0	171177614	1.68898e+07	91820084	154909998	1.63596e+07																													2.48218	4.94	1	1	2.16493
Q9BT78	406	46.2397	5.8335	COP9 signalosome complex subunit 4 OS=Homo sapiens OX=9606 GN=COPS4 PE=1 SV=1 - [CSN4_HUMAN]	0	0	0	0	0	0	0	0	0	0	0	0																													2.05448	4.93	1	1
Q15287	305	34.1877	11.8394	RNA-binding protein with serine-rich domain 1 OS=Homo sapiens OX=9606 GN=RNPS1 PE=1 SV=1 - [RNPS1_HUMAN]	0	57276534	0	0	58567835	0	0	0	0	0	0	0					3.12439	4.92	1	1									3.78179	4.92	1	1
Q6UX53	244	27.7563	8.38232	Methyltransferase-like protein 7B OS=Homo sapiens OX=9606 GN=METTL7B PE=1 SV=2 - [MET7B_HUMAN]	0	0	0	0	0	0	5.27698e+07	0	0	0	0	0																									2.5398	4.92	1	1
Q9NQG5	326	36.8772	5.97314	Regulation of nuclear pre-mRNA domain-containing protein 1B OS=Homo sapiens OX=9606 GN=RPRD1B PE=1 SV=1 - [RPR1B_HUMAN]	0	0	0	0	0	0	0	40824605	0	0	0	0																													2.65918	4.91	1	1
P50897	306	34.1713	6.52197	Palmitoyl-protein thioesterase 1 OS=Homo sapiens OX=9606 GN=PPT1 PE=1 SV=1 - [PPT1_HUMAN]	0	0	0	0	0	0	147095402	115451162	0	1.1754e+08	73907905	0																									2.7538	4.9	1	1	3.10285	4.9	1	1
Q9BWT6	205	23.7382	8.19189	Meiotic nuclear division protein 1 homolog OS=Homo sapiens OX=9606 GN=MND1 PE=1 SV=1 - [MND1_HUMAN]	0	0	0	90665880	0	0	0	776055114	0	0	0	0													0	4.88	1	1													2.40934	4.88	1	1
Q9GZZ0	328	34.0721	8.99756	Homeobox protein Hox-D1 OS=Homo sapiens OX=9606 GN=HOXD1 PE=2 SV=1 - [HXD1_HUMAN]	0	0	0	0	0	1.17349e+07	0	0	0	0	0	0																					0	4.88	1	1
Q9UID3	782	85.9882	6.46826	Vacuolar protein sorting-associated protein 51 homolog OS=Homo sapiens OX=9606 GN=VPS51 PE=1 SV=2 - [VPS51_HUMAN]	0	0	0	0	0	0	1.00914e+08	0	0	6.91212e+07	0	0																									2.04699	1.92	1	1
Q9Y2G8	782	90.5345	7.12256	DnaJ homolog subfamily C member 16 OS=Homo sapiens OX=9606 GN=DNAJC16 PE=2 SV=3 - [DJC16_HUMAN]	0	0	0	0	0	0	0	0	0	42261096	1.0549e+07	0
Q8IY81	847	96.4992	8.39697	pre-rRNA 2'-O-ribose RNA methyltransferase FTSJ3 OS=Homo sapiens OX=9606 GN=FTSJ3 PE=1 SV=2 - [SPB1_HUMAN]	0	1.16745e+07	0	0	3.23304e+07	0	5.78219e+07	616538331	0	0	1.2251e+07	0					6.81139	3.9	2	2									2.02675	0.94	1	1					3.91026	2.95	2	2	2.20055	2.01	1	1
Q15392	516	60.062	8.1626	Delta(24)-sterol reductase OS=Homo sapiens OX=9606 GN=DHCR24 PE=1 SV=2 - [DHC24_HUMAN]	0	0	0	0	0	0	65554794	42002500	0	84346784	0	3.7136e+06																									2.45169	2.33	1	1	2.53119	1.74	1	1
Q71RC2	724	80.5458	6.60986	La-related protein 4 OS=Homo sapiens OX=9606 GN=LARP4 PE=1 SV=3 - [LARP4_HUMAN]	0	0	0	0	0	0	0	70965024	0	25584774	9.51366e+07	0																													3.10561	3.04	1	1
Q9UI26	975	112.463	5.24951	Importin-11 OS=Homo sapiens OX=9606 GN=IPO11 PE=1 SV=1 - [IPO11_HUMAN]	0	0	0	0	0	0	7.48886e+07	8.9565e+07	0	78442049	7.42781e+07	0																									6.38486	2.97	2	2	13.8767	4.82	4	5
Q06136	332	36.1636	7.12256	3-ketodihydrosphingosine reductase OS=Homo sapiens OX=9606 GN=KDSR PE=1 SV=1 - [KDSR_HUMAN]	0	0	0	0	0	0	8.07186e+07	0	0	7.74146e+07	0	0																									2.85349	4.82	1	1
P23246	707	76.1016	9.43701	Splicing factor, proline- and glutamine-rich OS=Homo sapiens OX=9606 GN=SFPQ PE=1 SV=2 - [SFPQ_HUMAN]	32771917	123049480	0	4.42068e+07	15179970	0	4.21191e+07	1.17662e+08	0	82164611	9.31156e+07	0	4.90245	3.68	2	2	2.99008	2.12	1	1					6.42274	3.68	2	2	6.41596	3.68	2	2					6.4173	3.68	2	2	8.2485	4.81	3	3
Q8WWC4	291	32.524	9.17334	m-AAA protease-interacting protein 1, mitochondrial OS=Homo sapiens OX=9606 GN=MAIP1 PE=1 SV=1 - [MAIP1_HUMAN]	0	0	0	0	0	0	0	6.2313e+07	0	0	49852758	0																													2.2573	4.81	1	1
Q8NEY8	458	52.7051	9.11475	Periphilin-1 OS=Homo sapiens OX=9606 GN=PPHLN1 PE=1 SV=2 - [PPHLN_HUMAN]	0	0	0	0	0	0	7.40936e+07	6.66834e+07	0	0	0	0																									2.711	3.28	1	1	2.6753	4.8	2	2
Q5JPH6	523	58.6516	8.76318	Probable glutamate--tRNA ligase, mitochondrial OS=Homo sapiens OX=9606 GN=EARS2 PE=1 SV=2 - [SYEM_HUMAN]	0	0	0	0	0	0	78970246	0	0	0	38398515	0																									1.77523	1.91	1	1
O96005	669	76.0485	6.30322	Cleft lip and palate transmembrane protein 1 OS=Homo sapiens OX=9606 GN=CLPTM1 PE=1 SV=1 - [CLPT1_HUMAN]	0	0	0	0	0	0	0	5.68144e+07	0	0	0	0																													2.92917	4.78	1	1
Q15800	293	35.1926	7.2251	Methylsterol monooxygenase 1 OS=Homo sapiens OX=9606 GN=MSMO1 PE=1 SV=1 - [MSMO1_HUMAN]	0	0	0	0	0	0	0	83589828	0	0	111957320	0																													2.77287	4.78	1	1
Q9NRZ5	378	43.9927	8.71924	1-acyl-sn-glycerol-3-phosphate acyltransferase delta OS=Homo sapiens OX=9606 GN=AGPAT4 PE=1 SV=1 - [PLCD_HUMAN]	0	0	0	0	0	0	6.49718e+07	1.54787e+07	0	0	0	0																									2.16781	2.65	1	1	2.38964	2.12	1	1
P04150	777	85.6046	6.37939	Glucocorticoid receptor OS=Homo sapiens OX=9606 GN=NR3C1 PE=1 SV=1 - [GCR_HUMAN]	0	0	0	0	0	0	26135483	0	0	0	0	0																									1.65149	2.57	1	1	0	2.19	1	1
Q99496	336	37.6316	6.84424	E3 ubiquitin-protein ligase RING2 OS=Homo sapiens OX=9606 GN=RNF2 PE=1 SV=1 - [RING2_HUMAN]	0	0	0	0	0	0	67374698	0	0	51720971	0	0																									4.22991	4.76	1	1
Q9UBS4	358	40.4886	6.17627	DnaJ homolog subfamily B member 11 OS=Homo sapiens OX=9606 GN=DNAJB11 PE=1 SV=1 - [DJB11_HUMAN]	0	1.05767e+08	0	0	1.41177e+08	0	0	98728265	0	96560764	120042746	0					2.84738	4.75	1	1									2.57015	4.75	1	1									3.65415	4.75	1	1
P30101	505	56.7468	6.354	Protein disulfide-isomerase A3 OS=Homo sapiens OX=9606 GN=PDIA3 PE=1 SV=4 - [PDIA3_HUMAN]	0	0	0	0	0	0	1.82653e+07	0	0	0	3.23387e+07	0																									2.41436	2.57	1	1
P26022	381	41.9488	5.0083	Pentraxin-related protein PTX3 OS=Homo sapiens OX=9606 GN=PTX3 PE=1 SV=3 - [PTX3_HUMAN]	0	0	5.75421e+06	0	0	0	0	0	1.00599e+07	0	0	0									0	4.72	1	1																					0
Q9BVG9	487	56.2165	6.25244	Phosphatidylserine synthase 2 OS=Homo sapiens OX=9606 GN=PTDSS2 PE=1 SV=1 - [PTSS2_HUMAN]	0	0	0	0	0	0	131639945	1.17483e+08	0	0	0	0																									2.02814	4.72	1	1	2.17379	4.72	1	1
Q9BQT8	299	33.2816	9.51025	Mitochondrial 2-oxodicarboxylate carrier OS=Homo sapiens OX=9606 GN=SLC25A21 PE=1 SV=1 - [ODC_HUMAN]	0	0	0	0	0	0	7.95703e+07	0	0	0	0	0																									3.30059	4.68	1	1
Q5HYI8	236	26.4065	7.10791	Rab-like protein 3 OS=Homo sapiens OX=9606 GN=RABL3 PE=1 SV=1 - [RABL3_HUMAN]	0	0	0	0	0	0	6.05012e+07	0	4.37077e+06	5.15348e+07	0	0																									2.04499	4.66	1	1					1.85888
Q9BQ75	279	31.864	9.18799	Protein CMSS1 OS=Homo sapiens OX=9606 GN=CMSS1 PE=1 SV=2 - [CMS1_HUMAN]	0	0	0	0	0	0	27644016	0	0	0	0	0																									2.29027	4.66	1	1
Q9NR50	452	50.208	6.46826	Translation initiation factor eIF-2B subunit gamma OS=Homo sapiens OX=9606 GN=EIF2B3 PE=1 SV=1 - [EI2BG_HUMAN]	0	0	0	0	0	0	0	124722577	0	0	0	0																													2.94717	4.65	1	1
P33991	863	96.4976	6.7417	DNA replication licensing factor MCM4 OS=Homo sapiens OX=9606 GN=MCM4 PE=1 SV=5 - [MCM4_HUMAN]	0	23146707	0	0	0	0	6.35857e+07	8.91797e+07	0	3.68553e+07	6.81805e+07	0					2.93662	1.04	1	1																	3.50039	1.74	1	1	6.44541	2.78	2	2
Q9UEG4	869	96.5591	7.92822	Zinc finger protein 629 OS=Homo sapiens OX=9606 GN=ZNF629 PE=1 SV=2 - [ZN629_HUMAN]	0	0	0	0	0	0	42590543	6.13805e+07	0	0	0	0																									1.82494	1.15	1	1	5.24449	4.6	3	3
O75746	678	74.7149	8.38232	Calcium-binding mitochondrial carrier protein Aralar1 OS=Homo sapiens OX=9606 GN=SLC25A12 PE=1 SV=2 - [CMC1_HUMAN]	0	0	0	0	0	0	4.14696e+07	9.57087e+07	6.20633e+06	4.23235e+07	7.6566e+07	6.31324e+06																									4.45741	3.39	2	2	2.11373	1.18	1	1	1.81831
P35637	526	53.3938	9.36377	RNA-binding protein FUS OS=Homo sapiens OX=9606 GN=FUS PE=1 SV=1 - [FUS_HUMAN]	0	2.14257e+07	0	0	0	0	0	0	0	0	0	0					0	4.56	1	1
P41743	596	68.2183	5.84619	Protein kinase C iota type OS=Homo sapiens OX=9606 GN=PRKCI PE=1 SV=2 - [KPCI_HUMAN]	3.85953e+07	0	0	0	0	0	0	0	0	5.75005e+07	0	0	0	1.34	1	1																									2.42846	3.19	1	1
P41182	706	78.7955	7.94287	B-cell lymphoma 6 protein OS=Homo sapiens OX=9606 GN=BCL6 PE=1 SV=1 - [BCL6_HUMAN]	0	0	0	0	0	0	0	0	0	0	731978904	0
O95819	1239	142.013	7.45947	Mitogen-activated protein kinase kinase kinase kinase 4 OS=Homo sapiens OX=9606 GN=MAP4K4 PE=1 SV=2 - [M4K4_HUMAN]	0	0	0	0	0	0	3.46483e+07	0	0	0	8.71771e+07	0																									2.30918	0.81	1	1
Q9UGI8	421	47.9639	7.6792	Testin OS=Homo sapiens OX=9606 GN=TES PE=1 SV=1 - [TES_HUMAN]	0	0	0	0	0	0	60433004	77393798	0	0	0	0																									3.27153	4.51	1	1	4.08083	4.51	1	1
Q9NXE4	866	97.7474	8.26514	Sphingomyelin phosphodiesterase 4 OS=Homo sapiens OX=9606 GN=SMPD4 PE=1 SV=3 - [NSMA3_HUMAN]	0	0	0	0	0	0	0	3.88914e+07	0	0	32415912	0																													4.71834	4.5	3	3
P02745	245	26.0002	9.11475	Complement C1q subcomponent subunit A OS=Homo sapiens OX=9606 GN=C1QA PE=1 SV=2 - [C1QA_HUMAN]	0	4139828809	5.88096e+07	3.13384e+09	3659894474	3.28021e+08	3554501874	3.40441e+09	1.17722e+08	3.49117e+09	3.30576e+09	1.41302e+08					4.47231	4.49	1	2	2.68396	4.49	1	1	2.10023	4.49	1	1	2.57029	4.49	1	1	2.70834	4.49	1	1	2.3123	4.49	1	1	4.62177	4.49	1	2	2.7493
Q86VD9	579	63.4305	8.33838	GPI mannosyltransferase 4 OS=Homo sapiens OX=9606 GN=PIGZ PE=2 SV=4 - [PIGZ_HUMAN]	0	0	0	0	0	0	0	0	0	0	0	0									2.60509	4.49	1	1
Q9UJZ1	356	38.5102	7.38623	Stomatin-like protein 2, mitochondrial OS=Homo sapiens OX=9606 GN=STOML2 PE=1 SV=1 - [STML2_HUMAN]	0	0	0	0	0	0	0	0	0	90431767	0	0
P14625	803	92.4113	4.84326	Endoplasmin OS=Homo sapiens OX=9606 GN=HSP90B1 PE=1 SV=1 - [ENPL_HUMAN]	93800405	0	0	150255032	23850691	0	3.66906e+08	193773051	1.10495e+07	2.01877e+08	124270932	0	2.27777	1.49	1	1									4.55602	2.86	2	2	2.90088	1.49	1	1					2.50465	1.49	1	1	10.7564	1.74	2	3	1.97408
Q8WUK0	201	22.8291	9.77393	Phosphatidylglycerophosphatase and protein-tyrosine phosphatase 1 OS=Homo sapiens OX=9606 GN=PTPMT1 PE=1 SV=1 - [PTPM1_HUMAN]	0	0	0	0	0	0	29407046	0	0	0	0	0																									2.62075	4.48	1	1
Q8NFH3	380	42.1245	5.63037	Nucleoporin Nup43 OS=Homo sapiens OX=9606 GN=NUP43 PE=1 SV=1 - [NUP43_HUMAN]	0	0	0	0	0	0	0	179168286	0	0	0	0																													2.18163	4.47	1	1
Q99615	494	56.4047	6.96143	DnaJ homolog subfamily C member 7 OS=Homo sapiens OX=9606 GN=DNAJC7 PE=1 SV=2 - [DNJC7_HUMAN]	0	0	0	0	0	0	0	324353691	0	4.21673e+07	2.19795e+08	0																													1.62667	2.23	1	1
P00403	227	25.5482	4.81787	Cytochrome c oxidase subunit 2 OS=Homo sapiens OX=9606 GN=MT-CO2 PE=1 SV=1 - [COX2_HUMAN]	0	0	0	0	0	0	59189124	89915137	0	0	6.55325e+07	0																									1.63573	4.41	1	1	2.16033	4.41	1	1
Q9NU22	5596	632.42	5.68115	Midasin OS=Homo sapiens OX=9606 GN=MDN1 PE=1 SV=2 - [MDN1_HUMAN]	0	0	0	0	0	0	4.56971e+08	3.01617e+08	2.2004e+06	3.99542e+08	2.14526e+08	3922003																									7.40168	0.59	3	3	23.3731	1.61	7	9	0
Q96JP5	570	63.4057	7.35693	E3 ubiquitin-protein ligase ZFP91 OS=Homo sapiens OX=9606 GN=ZFP91 PE=1 SV=1 - [ZFP91_HUMAN]	0	0	0	0	0	0	1.03583e+08	81424885	0	0	63721268	0																									5.31837	4.39	1	2	3.95948	4.39	1	1
Q9BU23	707	79.6475	10.0962	Lipase maturation factor 2 OS=Homo sapiens OX=9606 GN=LMF2 PE=1 SV=2 - [LMF2_HUMAN]	0	0	0	0	0	0	57273436	5.04226e+07	0	52790709	4.38137e+07	0																									4.28128	2.97	1	1	0	1.41	1	1
O75155	1236	135.171	5.68115	Cullin-associated NEDD8-dissociated protein 2 OS=Homo sapiens OX=9606 GN=CAND2 PE=1 SV=3 - [CAND2_HUMAN]	0	0	0	0	0	0	1.31905e+08	1.18484e+08	6.84749e+06	1.43825e+08	5.4867e+07	7.46444e+06																									6.52994	2.83	3	3	11.5294	3.48	4	5	0
Q92945	711	73.07	7.29834	Far upstream element-binding protein 2 OS=Homo sapiens OX=9606 GN=KHSRP PE=1 SV=4 - [FUBP2_HUMAN]	0	0	0	0	0	0	42254919	44406515	0	0	0	0																									2.46069	2.53	1	1	6.39039	4.36	2	2
Q9NYP7	299	35.2699	9.42236	Elongation of very long chain fatty acids protein 5 OS=Homo sapiens OX=9606 GN=ELOVL5 PE=1 SV=1 - [ELOV5_HUMAN]	0	0	0	0	0	0	0	97520084	0	0	0	0																													3.77841	4.35	1	1
Q9P2J5	1176	134.379	7.29834	Leucine--tRNA ligase, cytoplasmic OS=Homo sapiens OX=9606 GN=LARS1 PE=1 SV=2 - [SYLC_HUMAN]	0	0	0	0	0	0	49179686	1.51805e+08	0	4.58393e+07	1.31221e+08	3.81706e+06																									2.41699	0.94	1	1	3.24568	1.02	1	1
P37287	484	54.0921	8.33838	Phosphatidylinositol N-acetylglucosaminyltransferase subunit A OS=Homo sapiens OX=9606 GN=PIGA PE=1 SV=1 - [PIGA_HUMAN]	0	0	0	0	0	0	0	0	0	42380449	0	0
P21333	2647	280.564	6.06201	Filamin-A OS=Homo sapiens OX=9606 GN=FLNA PE=1 SV=4 - [FLNA_HUMAN]	0	0	7.63313e+06	0	0	0	0	29055419	0	33070548	43833224	0									0	0.91	1	1																	5.2916	1.32	2	2
Q96GM8	510	56.512	7.18115	Target of EGR1 protein 1 OS=Homo sapiens OX=9606 GN=TOE1 PE=1 SV=1 - [TOE1_HUMAN]	0	0	0	0	0	0	0	0	0	0	61800271	0
P48059	325	37.2258	8.04541	LIM and senescent cell antigen-like-containing domain protein 1 OS=Homo sapiens OX=9606 GN=LIMS1 PE=1 SV=4 - [LIMS1_HUMAN]	0	0	0	0	0	0	0	0	0	0	1.62734e+07	0
P35030	304	32.508	7.48877	Trypsin-3 OS=Homo sapiens OX=9606 GN=PRSS3 PE=1 SV=2 - [TRY3_HUMAN]	80364041	0	0	0	0	0	0	129580674	0	0	165081414	0	2.08523	4.28	1	1																									2.41555	4.28	1	1
Q9NZT2	677	73.2801	4.84326	Opioid growth factor receptor OS=Homo sapiens OX=9606 GN=OGFR PE=1 SV=3 - [OGFR_HUMAN]	0	0	0	0	0	0	0	6.79286e+07	0	8.02396e+07	7.87883e+07	0																													6.7346	4.28	2	3
P60228	445	52.1874	6.03662	Eukaryotic translation initiation factor 3 subunit E OS=Homo sapiens OX=9606 GN=EIF3E PE=1 SV=1 - [EIF3E_HUMAN]	0	0	0	0	0	0	26803359	26349900	0	0	53073360	0																									2.48908	2.47	1	1	1.81177	1.8	1	1
O00231	422	47.434	6.48096	26S proteasome non-ATPase regulatory subunit 11 OS=Homo sapiens OX=9606 GN=PSMD11 PE=1 SV=3 - [PSD11_HUMAN]	0	0	0	0	0	0	0	3.01197e+07	0	0	0	0																													4.77391	4.27	2	2
Q96CS3	445	52.5905	5.61768	FAS-associated factor 2 OS=Homo sapiens OX=9606 GN=FAF2 PE=1 SV=2 - [FAF2_HUMAN]	0	0	0	0	0	0	0	8.26782e+07	0	0	0	0																													5.65367	4.27	1	1
P22626	353	37.4067	8.95361	Heterogeneous nuclear ribonucleoproteins A2/B1 OS=Homo sapiens OX=9606 GN=HNRNPA2B1 PE=1 SV=2 - [ROA2_HUMAN]	67777726	120597076	0	6.36018e+07	65082646	0	0	1.72691e+08	0	139253370	0	0	2.45564	4.25	1	1	2.47342	4.25	1	1					2.48284	4.25	1	1	2.79595	4.25	1	1									2.74341	4.25	1	1
P13010	732	82.6523	5.80811	X-ray repair cross-complementing protein 5 OS=Homo sapiens OX=9606 GN=XRCC5 PE=1 SV=3 - [XRCC5_HUMAN]	0	0	4.38466e+06	0	0	0	0	0	0	0	0	0									0	4.23	1	1
Q9BWE0	567	63.534	9.979	Replication initiator 1 OS=Homo sapiens OX=9606 GN=REPIN1 PE=1 SV=1 - [REPI1_HUMAN]	0	0	0	0	0	0	105635390	4.34018e+07	0	121971345	5.22649e+07	0																									3.24776	2.65	1	1	6.10929	4.23	2	2
Q96D53	544	60.0314	7.2251	Atypical kinase COQ8B, mitochondrial OS=Homo sapiens OX=9606 GN=COQ8B PE=1 SV=2 - [COQ8B_HUMAN]	0	0	0	0	0	0	0	131074676	0	8.62481e+07	0	0																													5.79776	4.23	1	1
P39748	380	42.5661	8.6167	Flap endonuclease 1 OS=Homo sapiens OX=9606 GN=FEN1 PE=1 SV=1 - [FEN1_HUMAN]	0	0	0	0	0	0	96754565	4.31683e+07	0	8.40327e+07	5.01864e+07	0																									3.25591	4.21	1	1	3.77323	4.21	1	1
Q14558	356	39.3686	7.1958	Phosphoribosyl pyrophosphate synthase-associated protein 1 OS=Homo sapiens OX=9606 GN=PRPSAP1 PE=1 SV=2 - [KPRA_HUMAN]	0	0	0	0	0	0	0	3.01546e+07	0	0	0	0																									1.8411	4.21	1	1	3.24481	4.21	1	1
Q8WWY3	499	55.4214	5.78271	U4/U6 small nuclear ribonucleoprotein Prp31 OS=Homo sapiens OX=9606 GN=PRPF31 PE=1 SV=2 - [PRP31_HUMAN]	0	0	0	0	0	0	0	7.51275e+07	0	0	0	0																													3.8184	4.21	1	1
Q96G23	380	44.8473	8.98291	Ceramide synthase 2 OS=Homo sapiens OX=9606 GN=CERS2 PE=1 SV=1 - [CERS2_HUMAN]	0	0	0	0	0	0	0	0	0	0	4.24297e+07	0
Q9NZB2	1118	121.811	8.88037	Constitutive coactivator of PPAR-gamma-like protein 1 OS=Homo sapiens OX=9606 GN=FAM120A PE=1 SV=2 - [F120A_HUMAN]	0	0	0	0	0	0	4.75736e+07	1.07326e+08	0	1.6003e+07	114008738	0																									3.80321	2.59	2	2	3.03235	1.79	1	1
Q9NWW5	311	35.8959	8.86572	Ceroid-lipofuscinosis neuronal protein 6 OS=Homo sapiens OX=9606 GN=CLN6 PE=1 SV=1 - [CLN6_HUMAN]	0	0	0	0	0	0	3.75858e+07	0	0	0	0	0																									2.91804	4.18	1	1
Q9BXU2	312	33.9461	6.17627	Testis-expressed protein 13B OS=Homo sapiens OX=9606 GN=TEX13B PE=1 SV=1 - [TX13B_HUMAN]	0	0	0	0	0	0	3.89048e+08	0	0	0	0	0																									0	4.17	1	1
Q14586	743	87.3197	8.90967	Zinc finger protein 267 OS=Homo sapiens OX=9606 GN=ZNF267 PE=1 SV=3 - [ZN267_HUMAN]	0	0	0	0	0	0	0	0	0	216692180	0	0
Q92526	530	57.7846	7.23975	T-complex protein 1 subunit zeta-2 OS=Homo sapiens OX=9606 GN=CCT6B PE=1 SV=5 - [TCPW_HUMAN]	0	0	0	0	0	0	0	8.22125e+07	0	0	0	3113671																									1.83899	1.89	1	1	2.59663	2.26	1	1
Q6P4A7	337	37.9738	9.18799	Sideroflexin-4 OS=Homo sapiens OX=9606 GN=SFXN4 PE=1 SV=1 - [SFXN4_HUMAN]	0	0	0	0	0	0	236450466	0	6.85024e+06	171788906	229555851	0																									6.11748	4.15	1	2					2.33838
Q6NXR4	508	56.8791	7.09326	TELO2-interacting protein 2 OS=Homo sapiens OX=9606 GN=TTI2 PE=1 SV=1 - [TTI2_HUMAN]	0	0	0	0	0	0	0	2.31538e+06	0	0	0	0																													2.95634	4.13	1	1
Q7Z4Q2	680	74.535	5.10986	HEAT repeat-containing protein 3 OS=Homo sapiens OX=9606 GN=HEATR3 PE=1 SV=2 - [HEAT3_HUMAN]	0	0	0	0	0	0	0	105040593	0	113077168	0	0																													6.81635	4.12	2	2
Q6UWP7	414	48.8883	8.6167	Lysocardiolipin acyltransferase 1 OS=Homo sapiens OX=9606 GN=LCLAT1 PE=1 SV=1 - [LCLT1_HUMAN]	0	0	0	0	0	0	1.60938e+08	1.176e+08	0	1.33484e+08	8.10777e+07	0																									4.39121	4.11	2	2	1.78098	4.11	2	2
O15131	536	60.3109	5.16064	Importin subunit alpha-6 OS=Homo sapiens OX=9606 GN=KPNA5 PE=1 SV=2 - [IMA6_HUMAN]	0	0	0	0	0	0	6.00664e+07	0	0	7.20416e+07	0	0																									4.20084	4.1	2	2
P32322	319	33.3396	7.60596	Pyrroline-5-carboxylate reductase 1, mitochondrial OS=Homo sapiens OX=9606 GN=PYCR1 PE=1 SV=2 - [P5CR1_HUMAN]	0	0	0	0	0	0	0	95481082	0	0	0	0																													2.95389	4.08	1	1
Q9BVI4	516	58.4307	7.48877	Nucleolar complex protein 4 homolog OS=Homo sapiens OX=9606 GN=NOC4L PE=1 SV=1 - [NOC4L_HUMAN]	0	0	0	0	0	0	8.49176e+07	42397398	0	91867249	0	0																									2.98144	1.74	1	1	0	2.33	1	1
Q9H5H4	540	60.1908	7.97217	Zinc finger protein 768 OS=Homo sapiens OX=9606 GN=ZNF768 PE=1 SV=2 - [ZN768_HUMAN]	0	0	0	0	0	0	0	6.30165e+07	2.33798e+06	4.53894e+07	6.55087e+07	3.14889e+06																													5.56485	2.22	1	2	0
Q92900	1129	124.267	6.60986	Regulator of nonsense transcripts 1 OS=Homo sapiens OX=9606 GN=UPF1 PE=1 SV=2 - [RENT1_HUMAN]	0	0	0	0	0	0	0	5.95443e+07	0	0	3.24252e+07	0																													9.5177	4.07	3	3
Q8NER5	493	54.8348	7.88428	Activin receptor type-1C OS=Homo sapiens OX=9606 GN=ACVR1C PE=1 SV=1 - [ACV1C_HUMAN]	0	0	0	258328773	0	0	328543332	0	0	0	0	0													0	4.06	1	1									0	4.06	1	1
P63092	394	45.6359	5.8208	Guanine nucleotide-binding protein G(s) subunit alpha isoforms short OS=Homo sapiens OX=9606 GN=GNAS PE=1 SV=1 - [GNAS2_HUMAN]	0	0	0	0	0	0	95014418	0	0	87939371	0	0																									2.17948	4.06	1	1
O60507	370	42.161	9.08545	Protein-tyrosine sulfotransferase 1 OS=Homo sapiens OX=9606 GN=TPST1 PE=1 SV=1 - [TPST1_HUMAN]	0	0	0	0	0	0	0	1.51964e+08	0	0	0	0																													2.36431	4.05	1	1
P15924	2871	331.569	6.81494	Desmoplakin OS=Homo sapiens OX=9606 GN=DSP PE=1 SV=3 - [DESP_HUMAN]	2.42652e+07	0	0	1.2036e+09	0	0	5.84367e+07	7.83176e+07	0	2.89049e+07	20463716	5.28533e+06	9.68719	1.39	4	4									6.94801	1.29	3	3									7.90458	1.36	4	4	9.22885	1.39	3	3
O14972	297	32.9893	7.6792	Vacuolar protein sorting-associated protein 26C OS=Homo sapiens OX=9606 GN=VPS26C PE=1 SV=1 - [VP26C_HUMAN]	0	0	0	0	0	0	0	0	0	1.62115e+07	0	0																									2.87029	4.04	1	1
Q9H9B4	322	35.5963	9.0708	Sideroflexin-1 OS=Homo sapiens OX=9606 GN=SFXN1 PE=1 SV=4 - [SFXN1_HUMAN]	0	0	0	0	0	0	0	156089574	0	0	137558756	2.89838e+06																													3.18363	4.04	1	1
Q9NVE7	773	85.937	6.27783	4'-phosphopantetheine phosphatase OS=Homo sapiens OX=9606 GN=PANK4 PE=1 SV=1 - [PANK4_HUMAN]	0	0	0	0	0	0	1.12661e+08	1.27126e+08	2.1691e+06	0	1.31137e+08	0																									3.15284	1.81	1	1	3.0311	1.81	1	1	1.67586
Q8N1B4	723	82.1696	5.98584	Vacuolar protein sorting-associated protein 52 homolog OS=Homo sapiens OX=9606 GN=VPS52 PE=1 SV=1 - [VPS52_HUMAN]	0	0	0	0	0	0	0	6.19455e+07	0	0	0	0																													5.6029	4.01	2	2
P00387	301	34.2127	7.59131	NADH-cytochrome b5 reductase 3 OS=Homo sapiens OX=9606 GN=CYB5R3 PE=1 SV=3 - [NB5R3_HUMAN]	0	0	0	0	15158602	0	0	3.33594e+07	0	0	0	0																	0	3.99	1	1									0	3.99	1	1
Q12874	501	58.8123	5.37646	Splicing factor 3A subunit 3 OS=Homo sapiens OX=9606 GN=SF3A3 PE=1 SV=1 - [SF3A3_HUMAN]	0	0	0	0	0	0	0	2.19659e+07	0	0	0	0																													2.66911	3.99	1	1
Q15005	226	24.9867	8.47021	Signal peptidase complex subunit 2 OS=Homo sapiens OX=9606 GN=SPCS2 PE=1 SV=3 - [SPCS2_HUMAN]	0	0	0	0	0	0	102102245	92709308	0	1.01529e+08	8.17958e+07	0																									2.1929	3.98	1	1	4.95082	3.98	1	2
O43684	328	37.1312	6.84424	Mitotic checkpoint protein BUB3 OS=Homo sapiens OX=9606 GN=BUB3 PE=1 SV=1 - [BUB3_HUMAN]	0	37351759	0	0	34529798	0	0	86549128	0	8.10538e+07	75827040	0					4.31819	3.96	1	1									3.85094	3.96	1	1									3.9099	3.96	1	1
Q9H0S4	455	50.6147	9.1001	Probable ATP-dependent RNA helicase DDX47 OS=Homo sapiens OX=9606 GN=DDX47 PE=1 SV=1 - [DDX47_HUMAN]	0	0	0	0	0	0	6.47291e+07	57498467	0	6.84844e+07	69068738	0																									4.07224	3.96	1	1	7.70637	3.96	1	2
Q9BW27	656	74.9711	5.5542	Nuclear pore complex protein Nup85 OS=Homo sapiens OX=9606 GN=NUP85 PE=1 SV=1 - [NUP85_HUMAN]	0	0	0	0	0	0	0	0	0	6.57309e+07	0	0
Q96L58	329	37.1143	9.65674	Beta-1,3-galactosyltransferase 6 OS=Homo sapiens OX=9606 GN=B3GALT6 PE=1 SV=2 - [B3GT6_HUMAN]	0	0	0	0	0	0	0	0	0	0	3.10079e+07	0
O00165	279	31.6011	4.91943	HCLS1-associated protein X-1 OS=Homo sapiens OX=9606 GN=HAX1 PE=1 SV=2 - [HAX1_HUMAN]	0	0	0	0	0	0	0	3.10781e+07	0	0	0	0																													2.07348	3.94	1	1
Q6P3X3	843	96.5712	5.59229	Tetratricopeptide repeat protein 27 OS=Homo sapiens OX=9606 GN=TTC27 PE=1 SV=1 - [TTC27_HUMAN]	0	0	0	0	0	0	0	7.9078e+07	0	0	4.16045e+07	0																													2.8895	1.66	1	1
Q6P1L5	589	61.9301	9.81787	Protein FAM117B OS=Homo sapiens OX=9606 GN=FAM117B PE=1 SV=2 - [F117B_HUMAN]	216747797	0	0	0	0	0	0	0	0	0	0	0	0	3.9	1	1
Q9Y512	469	51.9433	6.90283	Sorting and assembly machinery component 50 homolog OS=Homo sapiens OX=9606 GN=SAMM50 PE=1 SV=3 - [SAM50_HUMAN]	0	0	0	0	0	0	0	42279546	0	0	0	0																													2.26295	3.84	1	1
Q12788	808	88.9785	6.90283	Transducin beta-like protein 3 OS=Homo sapiens OX=9606 GN=TBL3 PE=1 SV=2 - [TBL3_HUMAN]	0	0	0	0	0	0	0	70225656	0	0	46165616	0																													2.44233	1.73	1	1
P00747	810	90.5102	7.23975	Plasminogen OS=Homo sapiens OX=9606 GN=PLG PE=1 SV=2 - [PLMN_HUMAN]	372727395	248037559	0	3.38977e+08	2.80232e+07	0	1.16226e+08	0	0	2.23709e+08	0	0	2.26881	0.99	1	1	2.03431	0.99	1	1					3.43787	0.99	1	2	1.63376	0.86	1	1					4.45069	2.96	2	2
Q01813	784	85.5415	7.54736	ATP-dependent 6-phosphofructokinase, platelet type OS=Homo sapiens OX=9606 GN=PFKP PE=1 SV=2 - [PFKAP_HUMAN]	0	0	0	0	0	0	38471181	5.85268e+07	0	0	0	0																									2.86569	2.42	1	1	6.63565	3.83	2	2
O75351	444	49.2715	7.2251	Vacuolar protein sorting-associated protein 4B OS=Homo sapiens OX=9606 GN=VPS4B PE=1 SV=2 - [VPS4B_HUMAN]	0	0	0	0	0	0	57509391	0	0	65306897	63692952	0																									3.00308	3.83	1	1
Q8WWK9	683	76.9389	9.40771	Cytoskeleton-associated protein 2 OS=Homo sapiens OX=9606 GN=CKAP2 PE=1 SV=1 - [CKAP2_HUMAN]	0	0	0	0	0	0	2.01261e+08	1.18167e+08	0	210155196	40959811	0																									3.33337	1.9	1	1	5.12954	3.81	2	2
Q9BVS4	552	63.2432	5.93506	Serine/threonine-protein kinase RIO2 OS=Homo sapiens OX=9606 GN=RIOK2 PE=1 SV=2 - [RIOK2_HUMAN]	0	0	0	0	0	0	0	2.85159e+07	0	0	0	0																													2.97114	3.8	1	1
O15042	1029	118.219	8.47021	U2 snRNP-associated SURP motif-containing protein OS=Homo sapiens OX=9606 GN=U2SURP PE=1 SV=2 - [SR140_HUMAN]	0	1.50485e+07	0	0	0	0	0	0	0	0	4.59353e+06	0					2.74251	1.17	1	1									2.89712	2.62	1	1
Q8IXQ8	264	29.8855	8.93896	PDZ domain-containing protein 9 OS=Homo sapiens OX=9606 GN=PDZD9 PE=2 SV=2 - [PDZD9_HUMAN]	0	0	0	0	0	0	0	5.73105e+08	0	0	0	0																													0	3.79	1	1
Q08211	1270	140.869	6.84424	ATP-dependent RNA helicase A OS=Homo sapiens OX=9606 GN=DHX9 PE=1 SV=4 - [DHX9_HUMAN]	0	0	0	0	0	0	1.20656e+08	15374181	0	49190278	0	0					2.07671	0.71	1	1																	2.30155	0.94	1	1	5.39271	1.89	2	2
P22314	1058	117.774	5.75732	Ubiquitin-like modifier-activating enzyme 1 OS=Homo sapiens OX=9606 GN=UBA1 PE=1 SV=3 - [UBA1_HUMAN]	0	0	0	3.02005e+07	0	0	3.17841e+07	69746328	0	6.23121e+07	0	0													2.52538	1.13	1	1									2.25824	1.13	1	1	3.46937	1.13	1	1
P78424	691	73.2205	7.76709	POU domain, class 6, transcription factor 2 OS=Homo sapiens OX=9606 GN=POU6F2 PE=1 SV=3 - [PO6F2_HUMAN]	0	0	0	0	0	0	0	0	0	0	0	0													3.85776	3.76	1	1
B9A064	214	23.0486	8.83643	Immunoglobulin lambda-like polypeptide 5 OS=Homo sapiens OX=9606 GN=IGLL5 PE=2 SV=2 - [IGLL5_HUMAN]	5.79093e+08	533858441	0	6.58814e+08	4.96341e+08	0	0	473483649	0	449396416	3.60398e+08	0	2.08672	3.74	1	1	4.04801	3.74	1	2					3.48336	3.74	1	2	4.30964	3.74	1	2									2.11685	3.74	1	1
Q16637	294	31.8285	6.55127	Survival motor neuron protein OS=Homo sapiens OX=9606 GN=SMN1 PE=1 SV=1 - [SMN_HUMAN]	0	0	0	0	0	0	0	33055157	0	0	0	0																													3.7911	3.74	1	1
Q9Y388	322	37.3132	9.83252	RNA-binding motif protein, X-linked 2 OS=Homo sapiens OX=9606 GN=RBMX2 PE=1 SV=2 - [RBMX2_HUMAN]	29279939	27594152	0	52545989	43362403	0	27578762	28222460	0	39100295	51315866	0	2.33139	3.73	1	1	1.86539	3.73	1	1					1.9435	3.73	1	1	1.9374	3.73	1	1					1.67933	3.73	1	1	2.05953	3.73	1	1
Q5SRE5	1749	195.917	6.72705	Nucleoporin NUP188 homolog OS=Homo sapiens OX=9606 GN=NUP188 PE=1 SV=1 - [NU188_HUMAN]	0	0	0	0	0	0	0	9.80799e+07	2.28785e+06	1.02106e+08	8.59213e+07	0																													5.42235	1.54	2	2	0
P11413	515	59.219	6.84424	Glucose-6-phosphate 1-dehydrogenase OS=Homo sapiens OX=9606 GN=G6PD PE=1 SV=4 - [G6PD_HUMAN]	0	0	0	0	0	0	0	0	0	92718335	0	0
Q96T37	977	107.124	10.0815	RNA-binding protein 15 OS=Homo sapiens OX=9606 GN=RBM15 PE=1 SV=2 - [RBM15_HUMAN]	0	0	0	0	0	0	144931322	64549080	0	0	1.39323e+08	0																									2.73125	1.94	1	1	6.05762	3.68	2	2
P49821	464	50.7848	8.20654	NADH dehydrogenase [ubiquinone] flavoprotein 1, mitochondrial OS=Homo sapiens OX=9606 GN=NDUFV1 PE=1 SV=4 - [NDUV1_HUMAN]	0	0	0	0	0	0	0	62195037	0	0	0	0																													3.44816	3.66	1	1
O15127	329	36.6253	6.1001	Secretory carrier-associated membrane protein 2 OS=Homo sapiens OX=9606 GN=SCAMP2 PE=1 SV=2 - [SCAM2_HUMAN]	0	0	0	0	0	0	0	0	0	43260205	156159874	0																													2.82645	3.65	1	1
P23435	193	21.0838	7.28369	Cerebellin-1 OS=Homo sapiens OX=9606 GN=CBLN1 PE=1 SV=1 - [CBLN1_HUMAN]	2571170631	3.54308e+09	4.25746e+07	2768283276	3493195924	2.31504e+08	2817506170	2.87051e+09	9.54272e+07	2859192229	3.02279e+09	1.00765e+08	0	3.63	1	3	1.76696	3.63	1	3	0	3.63	1	1	0	3.63	1	3	0	3.63	1	2	0	3.63	1	1	1.61073	3.63	1	2	0	3.63	1	2	0
Q01130	221	25.4612	11.854	Serine/arginine-rich splicing factor 2 OS=Homo sapiens OX=9606 GN=SRSF2 PE=1 SV=4 - [SRSF2_HUMAN]	0	0	1.87473e+06	0	0	0	0	0	0	0	0	0									0	3.62	1	1
Q02413	1049	113.676	5.03369	Desmoglein-1 OS=Homo sapiens OX=9606 GN=DSG1 PE=1 SV=2 - [DSG1_HUMAN]	0	0	0	42772248	0	0	0	59914596	0	0	0	0													4.71576	3.62	2	2													2.38228	1.81	1	1
Q96PV6	800	88.102	9.11475	Leukocyte receptor cluster member 8 OS=Homo sapiens OX=9606 GN=LENG8 PE=1 SV=3 - [LENG8_HUMAN]	0	0	0	0	0	0	0	115700152	0	0	96407398	0																													5.86229	3.62	1	1
P01024	1663	187.03	6.40479	Complement C3 OS=Homo sapiens OX=9606 GN=C3 PE=1 SV=2 - [CO3_HUMAN]	2.66474e+08	2.96393e+08	3.73687e+06	288095315	3.23454e+08	2.52799e+07	2.66768e+08	2.02765e+08	8.27499e+06	2.60723e+08	2.64241e+08	9.7109e+06	11.4185	2.95	4	5	13.4928	2.53	3	4	1.98345	0.84	1	1	8.32169	2.53	3	4	13.2422	2.95	4	5	7.43541	2.89	4	4	8.52196	2.53	3	3	6.25956	2.1	3	3	2.88392
P56696	695	77.052	9.53955	Potassium voltage-gated channel subfamily KQT member 4 OS=Homo sapiens OX=9606 GN=KCNQ4 PE=1 SV=2 - [KCNQ4_HUMAN]	0	0	0	0	0	4.73005e+07	0	0	0	0	0	0																					0	3.6	1	1
Q9QC07	812	91.8892	9.08545	Endogenous retrovirus group K member 18 Pol protein OS=Homo sapiens OX=9606 GN=ERVK-18 PE=3 SV=2 - [POK18_HUMAN]	500178440	0	0	0	0	0	0	0	0	0	0	0	0	3.57	1	1
A6NHS7	340	37.8548	8.01611	MANSC domain-containing protein 4 OS=Homo sapiens OX=9606 GN=MANSC4 PE=3 SV=3 - [MANS4_HUMAN]	0	0	0	0	0	0	69541030	0	0	0	0	0																									0	3.53	1	1
P29401	623	67.8347	7.66455	Transketolase OS=Homo sapiens OX=9606 GN=TKT PE=1 SV=3 - [TKT_HUMAN]	0	0	0	0	0	0	0	76377721	0	0	0	0																													4.04432	3.53	1	1
Q9UBD5	711	82.2015	7.60596	Origin recognition complex subunit 3 OS=Homo sapiens OX=9606 GN=ORC3 PE=1 SV=1 - [ORC3_HUMAN]	0	0	0	0	0	0	0	19643371	0	0	21044079	0																													2.46205	1.69	1	1
Q9BXW9	1451	164.025	5.88428	Fanconi anemia group D2 protein OS=Homo sapiens OX=9606 GN=FANCD2 PE=1 SV=2 - [FACD2_HUMAN]	0	0	0	0	0	0	6.88033e+07	6.56191e+07	2.88726e+06	58989455	4.03448e+07	2.77484e+06																									2.42271	0.69	1	1	8.35139	3.51	4	4	2.31644
Q9UNQ2	313	35.2141	9.99365	Probable dimethyladenosine transferase OS=Homo sapiens OX=9606 GN=DIMT1 PE=1 SV=1 - [DIM1_HUMAN]	0	0	0	0	0	0	0	1.04711e+08	0	0	95792485	0																													2.83886	3.51	1	1
Q05519	484	53.5102	10.521	Serine/arginine-rich splicing factor 11 OS=Homo sapiens OX=9606 GN=SRSF11 PE=1 SV=1 - [SRS11_HUMAN]	0	0	0	0	0	0	0	0	0	56612571	0	0
Q3SY52	487	54.7507	8.79248	Zinc finger protein interacting with ribonucleoprotein K OS=Homo sapiens OX=9606 GN=ZIK1 PE=2 SV=1 - [ZIK1_HUMAN]	0	0	0	0	0	0	0	0	0	1.2066e+08	0	0
O75718	401	46.5319	5.73193	Cartilage-associated protein OS=Homo sapiens OX=9606 GN=CRTAP PE=1 SV=1 - [CRTAP_HUMAN]	0	0	0	0	0	0	0	0	0	0	117196650	0
Q13835	747	82.8078	9.12939	Plakophilin-1 OS=Homo sapiens OX=9606 GN=PKP1 PE=1 SV=2 - [PKP1_HUMAN]	6.93631e+07	0	0	2.61659e+07	0	0	9.31133e+07	0	0	0	0	0	5.64401	3.48	2	2									3.31697	2.01	1	1									4.1766	2.01	1	1
Q15629	374	43.0438	9.62744	Translocating chain-associated membrane protein 1 OS=Homo sapiens OX=9606 GN=TRAM1 PE=1 SV=3 - [TRAM1_HUMAN]	0	0	0	0	0	0	0	2.53008e+07	0	0	0	0																													2.95315	3.48	1	1
P35659	375	42.6479	8.55811	Protein DEK OS=Homo sapiens OX=9606 GN=DEK PE=1 SV=1 - [DEK_HUMAN]	0	0	0	0	0	0	0	0	0	0	0	0																													2.34415	3.47	1	1
O95376	493	57.7811	5.63037	E3 ubiquitin-protein ligase ARIH2 OS=Homo sapiens OX=9606 GN=ARIH2 PE=1 SV=1 - [ARI2_HUMAN]	0	0	0	0	0	0	0	0	0	0	39073422	0
Q96G21	291	33.7355	9.46631	U3 small nucleolar ribonucleoprotein protein IMP4 OS=Homo sapiens OX=9606 GN=IMP4 PE=1 SV=1 - [IMP4_HUMAN]	0	0	0	0	0	0	0	0	0	5.12711e+07	0	0
Q15084	440	48.0913	5.08447	Protein disulfide-isomerase A6 OS=Homo sapiens OX=9606 GN=PDIA6 PE=1 SV=1 - [PDIA6_HUMAN]	0	0	0	56194013	0	0	0	0	0	0	0	0													3.41543	3.41	1	1
P28070	264	29.1855	5.97314	Proteasome subunit beta type-4 OS=Homo sapiens OX=9606 GN=PSMB4 PE=1 SV=4 - [PSB4_HUMAN]	0	0	0	0	0	0	6.34587e+07	0	0	0	0	0																									1.75862	3.41	1	1
Q86V85	440	49.3631	7.38623	Integral membrane protein GPR180 OS=Homo sapiens OX=9606 GN=GPR180 PE=2 SV=1 - [GP180_HUMAN]	0	0	0	0	0	0	49004090	0	0	0	0	0																									2.93357	3.41	1	1
Q13257	205	23.4952	5.08447	Mitotic spindle assembly checkpoint protein MAD2A OS=Homo sapiens OX=9606 GN=MAD2L1 PE=1 SV=1 - [MD2L1_HUMAN]	0	0	0	0	0	0	0	0	0	0	5.35766e+06	0
O94874	794	89.5398	6.78564	E3 UFM1-protein ligase 1 OS=Homo sapiens OX=9606 GN=UFL1 PE=1 SV=2 - [UFL1_HUMAN]	0	0	0	0	0	0	3.41586e+07	0	0	0	0	0																									4.20199	3.4	2	2
P40763	770	88.0114	6.30322	Signal transducer and activator of transcription 3 OS=Homo sapiens OX=9606 GN=STAT3 PE=1 SV=2 - [STAT3_HUMAN]	0	0	0	0	0	0	0	3.99742e+07	0	0	0	0																													3.23697	3.38	1	1
Q12824	385	44.1132	6.22705	SWI/SNF-related matrix-associated actin-dependent regulator of chromatin subfamily B member 1 OS=Homo sapiens OX=9606 GN=SMARCB1 PE=1 SV=2 - [SNF5_HUMAN]	0	0	0	0	0	0	0	397628236	0	0	0	0																													1.97342	3.38	1	1
Q15717	326	36.0692	9.17334	ELAV-like protein 1 OS=Homo sapiens OX=9606 GN=ELAVL1 PE=1 SV=2 - [ELAV1_HUMAN]	0	0	0	0	0	0	0	73691027	0	0	0	0																													2.51209	3.37	1	1
Q96AA3	541	60.2964	8.85107	Protein RFT1 homolog OS=Homo sapiens OX=9606 GN=RFT1 PE=1 SV=1 - [RFT1_HUMAN]	0	0	0	0	0	0	111845695	1.19303e+08	6.66343e+06	1.32741e+08	1.34356e+08	8.99763e+06																									4.11617	3.33	2	2	5.24021	3.33	2	2	1.8297
Q10571	1320	135.917	6.7124	Transcriptional activator MN1 OS=Homo sapiens OX=9606 GN=MN1 PE=1 SV=3 - [MN1_HUMAN]	0	0	0	0	0	0	0	0	979192	0	0	0																																	0
O75643	2136	244.353	6.06201	U5 small nuclear ribonucleoprotein 200 kDa helicase OS=Homo sapiens OX=9606 GN=SNRNP200 PE=1 SV=2 - [U520_HUMAN]	0	0	0	0	0	0	0	4.62552e+07	0	5.99941e+07	5.99146e+07	0																													8.95236	1.5	3	3
O75604	605	68.0288	8.96826	Ubiquitin carboxyl-terminal hydrolase 2 OS=Homo sapiens OX=9606 GN=USP2 PE=1 SV=2 - [UBP2_HUMAN]	0	0	2.34288e+06	0	0	0	0	0	0	0	0	0									0	3.31	2	2
P61160	394	44.7322	6.7417	Actin-related protein 2 OS=Homo sapiens OX=9606 GN=ACTR2 PE=1 SV=1 - [ARP2_HUMAN]	0	0	0	0	0	0	0	5.75661e+07	0	0	0	0																													2.38951	3.3	1	1
P47985	274	29.6494	8.32373	Cytochrome b-c1 complex subunit Rieske, mitochondrial OS=Homo sapiens OX=9606 GN=UQCRFS1 PE=1 SV=2 - [UCRI_HUMAN]	0	0	0	0	0	0	0	0	0	42576355	0	0
Q7L8L6	764	86.5186	8.1333	FAST kinase domain-containing protein 5, mitochondrial OS=Homo sapiens OX=9606 GN=FASTKD5 PE=1 SV=1 - [FAKD5_HUMAN]	0	0	0	0	0	0	4.47361e+07	4.56378e+07	0	0	57439159	0																									2.45681	1.96	1	1	0	1.31	1	1
Q96P70	1041	115.889	4.80518	Importin-9 OS=Homo sapiens OX=9606 GN=IPO9 PE=1 SV=3 - [IPO9_HUMAN]	0	0	0	0	0	0	0	98294434	1.75824e+06	7.4178e+07	5.31477e+07	1.9559e+06																													9.08907	3.27	2	2	2.44057
O43143	795	90.8752	7.45947	Pre-mRNA-splicing factor ATP-dependent RNA helicase DHX15 OS=Homo sapiens OX=9606 GN=DHX15 PE=1 SV=2 - [DHX15_HUMAN]	0	0	0	0	0	0	0	0	0	3.4029e+07	45620942	0
P46977	705	80.4768	8.07471	Dolichyl-diphosphooligosaccharide--protein glycosyltransferase subunit STT3A OS=Homo sapiens OX=9606 GN=STT3A PE=1 SV=2 - [STT3A_HUMAN]	0	0	0	0	0	0	2.08404e+08	8.41827e+07	0	1.40959e+08	2.01685e+08	0																									2.07114	2.27	2	2	5.01014	1.28	1	2
Q9P258	522	56.0492	8.77783	Protein RCC2 OS=Homo sapiens OX=9606 GN=RCC2 PE=1 SV=2 - [RCC2_HUMAN]	0	0	0	0	0	0	0	0	0	0	69143408	0																													3.27862	3.26	1	1
P19338	710	76.5684	4.70361	Nucleolin OS=Homo sapiens OX=9606 GN=NCL PE=1 SV=3 - [NUCL_HUMAN]	0	0	0	0	0	0	0	1.61955e+07	0	0	0	0																													2.23618	2.11	1	1
Q53EU6	434	48.6735	8.86572	Glycerol-3-phosphate acyltransferase 3 OS=Homo sapiens OX=9606 GN=GPAT3 PE=1 SV=2 - [GPAT3_HUMAN]	0	0	0	0	0	0	0	0	0	3.52504e+07	0	0
Q6U841	1118	125.866	6.49365	Sodium-driven chloride bicarbonate exchanger OS=Homo sapiens OX=9606 GN=SLC4A10 PE=1 SV=1 - [S4A10_HUMAN]	0	0	0	0	0	0	0	0	0	0	0	0																																	0
Q8WU76	684	75.0791	6.68311	Sec1 family domain-containing protein 2 OS=Homo sapiens OX=9606 GN=SCFD2 PE=1 SV=2 - [SCFD2_HUMAN]	0	0	0	0	0	0	0	0	1.02176e+07	0	0	0																																	0
Q9Y3A5	250	28.7453	8.74854	Ribosome maturation protein SBDS OS=Homo sapiens OX=9606 GN=SBDS PE=1 SV=4 - [SBDS_HUMAN]	0	0	0	0	0	0	2.44496e+07	0	0	0	0	0																									2.28202	3.2	1	1
P42695	1498	168.783	7.50342	Condensin-2 complex subunit D3 OS=Homo sapiens OX=9606 GN=NCAPD3 PE=1 SV=2 - [CNDD3_HUMAN]	0	0	0	0	0	0	1.03773e+08	53059457	0	70337145	0	0																									5.83207	2.2	2	2	5.33804	2.2	2	2
Q2NKX8	1250	141.015	5.31299	DNA excision repair protein ERCC-6-like OS=Homo sapiens OX=9606 GN=ERCC6L PE=1 SV=1 - [ERC6L_HUMAN]	0	0	0	0	0	0	84186754	3.59344e+07	0	0	0	0																									3.02638	2	1	1	3.51152	1.2	1	1
Q9UQ35	2752	299.438	12.0591	Serine/arginine repetitive matrix protein 2 OS=Homo sapiens OX=9606 GN=SRRM2 PE=1 SV=2 - [SRRM2_HUMAN]	3.45344e+08	3.52621e+08	0	3.53824e+08	3.95321e+08	35023549	2.764e+08	2.85748e+08	0	3.78778e+08	3.86214e+08	0	9.62769	1.53	2	3	19.0313	2.69	4	5					11.5686	1.78	3	3	28.9147	2.69	5	7	2.24649	0.73	1	1	18.4361	1.56	3	5	15.3721	2.29	4	4
P35916	1363	152.66	6.30322	Vascular endothelial growth factor receptor 3 OS=Homo sapiens OX=9606 GN=FLT4 PE=1 SV=3 - [VGFR3_HUMAN]	0	2.19374e+08	0	135707526	0	0	0	732470678	0	0	0	0					2.82481	1.25	1	1					2.8775	1.25	1	1													2.73311	3.15	2	2
Q9H4L4	574	64.9687	8.55811	Sentrin-specific protease 3 OS=Homo sapiens OX=9606 GN=SENP3 PE=1 SV=2 - [SENP3_HUMAN]	0	0	0	0	0	0	0	0	0	78495618	0	0
Q969S3	477	54.2374	6.15088	Zinc finger protein 622 OS=Homo sapiens OX=9606 GN=ZNF622 PE=1 SV=1 - [ZN622_HUMAN]	0	0	0	0	0	0	0	0	0	0	73076521	0
Q99832	543	59.3289	7.6499	T-complex protein 1 subunit eta OS=Homo sapiens OX=9606 GN=CCT7 PE=1 SV=2 - [TCPH_HUMAN]	0	0	0	0	0	0	0	4.09457e+07	0	0	0	0																													4.59971	3.13	1	1
Q99714	261	26.9061	7.78174	3-hydroxyacyl-CoA dehydrogenase type-2 OS=Homo sapiens OX=9606 GN=HSD17B10 PE=1 SV=3 - [HCD2_HUMAN]	0	0	0	0	0	0	0	42803727	0	0	0	0																													1.60454	3.07	1	1
O95630	424	48.0466	6.29053	STAM-binding protein OS=Homo sapiens OX=9606 GN=STAMBP PE=1 SV=1 - [STABP_HUMAN]	0	0	0	0	0	0	0	0	0	2.04975e+07	0	0
Q15555	327	37.0082	5.56689	Microtubule-associated protein RP/EB family member 2 OS=Homo sapiens OX=9606 GN=MAPRE2 PE=1 SV=1 - [MARE2_HUMAN]	0	0	0	0	0	0	1.4973e+07	0	0	0	0	0																									2.17349	3.06	1	1
P11177	359	39.208	6.65381	Pyruvate dehydrogenase E1 component subunit beta, mitochondrial OS=Homo sapiens OX=9606 GN=PDHB PE=1 SV=3 - [ODPB_HUMAN]	0	0	0	0	0	0	63990154	5.59919e+07	0	0	0	0																									2.35506	3.06	1	1	2.79615	3.06	1	1
Q6PJG6	821	88.0629	5.2749	BRCA1-associated ATM activator 1 OS=Homo sapiens OX=9606 GN=BRAT1 PE=1 SV=2 - [BRAT1_HUMAN]	0	0	0	0	0	0	0	8.80101e+07	0	0	0	0																													4.53676	3.05	1	1
Q92643	395	45.2227	6.16357	GPI-anchor transamidase OS=Homo sapiens OX=9606 GN=PIGK PE=1 SV=2 - [GPI8_HUMAN]	0	0	0	0	0	0	0	0	0	4.43099e+07	0	0
Q9H7P9	1386	147.877	5.85889	Pleckstrin homology domain-containing family G member 2 OS=Homo sapiens OX=9606 GN=PLEKHG2 PE=1 SV=3 - [PKHG2_HUMAN]	0	0	0	0	0	0	0	0	0	0	0	3.75679e+07
Q86YE8	665	78.1307	9.15869	Zinc finger protein 573 OS=Homo sapiens OX=9606 GN=ZNF573 PE=2 SV=4 - [ZN573_HUMAN]	0	0	0	0	0	0	0	169641795	0	0	0	0																													0	3.01	1	1
Q86WB0	502	55.2261	5.61768	Nuclear-interacting partner of ALK OS=Homo sapiens OX=9606 GN=ZC3HC1 PE=1 SV=1 - [NIPA_HUMAN]	0	0	0	0	0	0	3.82894e+07	0	0	0	0	0																									2.96302	2.99	1	1
O95202	739	83.302	6.69775	Mitochondrial proton/calcium exchanger protein OS=Homo sapiens OX=9606 GN=LETM1 PE=1 SV=1 - [LETM1_HUMAN]	0	0	0	0	2.12333e+07	0	0	78281943	0	0	0	0																	5.37863	2.98	2	2									3.53075	1.62	1	1
O94856	1347	149.933	6.65381	Neurofascin OS=Homo sapiens OX=9606 GN=NFASC PE=1 SV=4 - [NFASC_HUMAN]	0	0	0	134877546	0	0	0	0	0	0	0	0													0	2.97	1	1
Q92499	740	82.3798	7.2251	ATP-dependent RNA helicase DDX1 OS=Homo sapiens OX=9606 GN=DDX1 PE=1 SV=2 - [DDX1_HUMAN]	0	0	0	0	0	0	0	62341184	0	0	0	0																													4.94161	2.97	2	2
Q96CN9	775	87.7573	5.45264	GRIP and coiled-coil domain-containing protein 1 OS=Homo sapiens OX=9606 GN=GCC1 PE=1 SV=1 - [GCC1_HUMAN]	0	0	0	0	0	0	0	1247390822	0	0	0	0																													3.33555	2.97	1	2
A6NMY6	339	38.6348	6.94678	Putative annexin A2-like protein OS=Homo sapiens OX=9606 GN=ANXA2P2 PE=5 SV=2 - [AXA2L_HUMAN]	0	0	0	38277493	0	0	0	0	0	54584543	0	0													2.18145	2.95	1	1
Q15654	476	50.2555	7.37158	Thyroid receptor-interacting protein 6 OS=Homo sapiens OX=9606 GN=TRIP6 PE=1 SV=3 - [TRIP6_HUMAN]	0	0	0	0	0	0	4.04733e+07	0	0	0	0	0																									2.12072	2.94	1	1
P16520	340	37.1969	5.66846	Guanine nucleotide-binding protein G(I)/G(S)/G(T) subunit beta-3 OS=Homo sapiens OX=9606 GN=GNB3 PE=1 SV=1 - [GBB3_HUMAN]	0	0	0	0	0	0	0	4.41991e+07	0	0	0	0																													2.47906	2.94	1	1
Q96K37	410	44.7437	9.78857	Solute carrier family 35 member E1 OS=Homo sapiens OX=9606 GN=SLC35E1 PE=1 SV=2 - [S35E1_HUMAN]	0	0	0	0	0	0	3.27977e+07	5.95719e+07	0	0	0	0																									2.74664	2.93	1	2	3.86101	2.93	1	1
Q9NXW2	375	41.8338	8.68994	DnaJ homolog subfamily B member 12 OS=Homo sapiens OX=9606 GN=DNAJB12 PE=1 SV=5 - [DJB12_HUMAN]	0	0	0	0	0	0	30318638	0	0	4.49575e+07	0	0																									2.36789	2.93	1	1
Q8WUA7	517	59.0838	5.97314	TBC1 domain family member 22A OS=Homo sapiens OX=9606 GN=TBC1D22A PE=1 SV=2 - [TB22A_HUMAN]	0	0	0	0	0	0	0	0	0	952017324	0	0
A6NKL6	621	63.8888	10.0815	Transmembrane protein 200C OS=Homo sapiens OX=9606 GN=TMEM200C PE=2 SV=2 - [T200C_HUMAN]	0	0	0	0	0	0	0	0	0	0	116079683	0
O00541	588	67.96	7.32764	Pescadillo homolog OS=Homo sapiens OX=9606 GN=PES1 PE=1 SV=1 - [PESC_HUMAN]	0	0	0	0	0	0	1.98476e+09	5.69274e+07	0	1.00143e+09	0	0																									0	1.36	1	1	4.36812	2.89	2	2
P30153	589	65.2669	5.10986	Serine/threonine-protein phosphatase 2A 65 kDa regulatory subunit A alpha isoform OS=Homo sapiens OX=9606 GN=PPP2R1A PE=1 SV=4 - [2AAA_HUMAN]	0	0	0	0	0	0	0	0	0	23016188	0	0
Q9H000	416	46.9094	7.60596	Probable E3 ubiquitin-protein ligase makorin-2 OS=Homo sapiens OX=9606 GN=MKRN2 PE=1 SV=2 - [MKRN2_HUMAN]	0	0	0	0	0	0	64162756	57220110	0	0	0	0																									2.06495	2.88	1	1	2.55246	2.88	1	1
Q9NXS2	382	42.8971	9.81787	Glutaminyl-peptide cyclotransferase-like protein OS=Homo sapiens OX=9606 GN=QPCTL PE=1 SV=2 - [QPCTL_HUMAN]	0	0	0	0	0	0	0	7.08914e+07	0	0	0	0																													2.55388	2.88	1	1
Q9Y6M7	1214	135.957	6.7124	Sodium bicarbonate cotransporter 3 OS=Homo sapiens OX=9606 GN=SLC4A7 PE=1 SV=2 - [S4A7_HUMAN]	0	0	0	0	0	0	0	55434837	0	5.84442e+07	0	5.15223e+06																													3.92093	1.48	1	1
Q5UIP0	2472	274.294	5.51611	Telomere-associated protein RIF1 OS=Homo sapiens OX=9606 GN=RIF1 PE=1 SV=2 - [RIF1_HUMAN]	0	0	0	0	0	0	7.17377e+07	6.27743e+07	0	0	83428768	0																									5.92122	1.5	2	2	8.61861	2.06	3	3
Q14515	664	75.1613	4.80518	SPARC-like protein 1 OS=Homo sapiens OX=9606 GN=SPARCL1 PE=1 SV=2 - [SPRL1_HUMAN]	0	0	0	0	0	0	0	0	0	0	0	0													2.61857	2.86	1	1
O00232	456	52.8706	7.6499	26S proteasome non-ATPase regulatory subunit 12 OS=Homo sapiens OX=9606 GN=PSMD12 PE=1 SV=3 - [PSD12_HUMAN]	0	0	0	0	0	0	0	0	0	50451405	0	0
P62333	389	44.1451	7.48877	26S proteasome regulatory subunit 10B OS=Homo sapiens OX=9606 GN=PSMC6 PE=1 SV=1 - [PRS10_HUMAN]	0	0	0	0	0	0	0	0	0	0	0	0																													2.9417	2.83	1	1
Q02790	459	51.7721	5.42725	Peptidyl-prolyl cis-trans isomerase FKBP4 OS=Homo sapiens OX=9606 GN=FKBP4 PE=1 SV=3 - [FKBP4_HUMAN]	0	0	0	0	0	0	0	0	0	16034365	0	0
P56159	465	51.4222	7.91357	GDNF family receptor alpha-1 OS=Homo sapiens OX=9606 GN=GFRA1 PE=1 SV=2 - [GFRA1_HUMAN]	0	0	0	0	0	0	0	251898127	0	0	3.99067e+08	0																													1.93979	2.8	1	1
Q9H307	717	81.579	7.13721	Pinin OS=Homo sapiens OX=9606 GN=PNN PE=1 SV=5 - [PININ_HUMAN]	0	2.21194e+07	0	0	0	0	0	0	0	0	0	0					3.80206	2.79	1	1
Q8TEU8	576	63.8985	6.21436	WAP, Kazal, immunoglobulin, Kunitz and NTR domain-containing protein 2 OS=Homo sapiens OX=9606 GN=WFIKKN2 PE=1 SV=1 - [WFKN2_HUMAN]	69731581	0	0	5.19262e+07	0	0	0	0	0	0	0	0	0	2.78	1	1									0	2.78	1	1
Q8N122	1335	148.942	6.88818	Regulatory-associated protein of mTOR OS=Homo sapiens OX=9606 GN=RPTOR PE=1 SV=1 - [RPTOR_HUMAN]	0	0	0	0	0	0	63093564	0	0	0	0	0																									6.36732	2.77	2	2	2.66552	0.82	1	1
Q9BRK5	362	41.7805	4.85596	45 kDa calcium-binding protein OS=Homo sapiens OX=9606 GN=SDF4 PE=1 SV=1 - [CAB45_HUMAN]	0	0	0	0	0	0	0	2.02906e+07	0	0	0	0																													2.13353	2.76	1	1
Q15070	435	48.5165	9.45166	Mitochondrial inner membrane protein OXA1L OS=Homo sapiens OX=9606 GN=OXA1L PE=1 SV=3 - [OXA1L_HUMAN]	0	0	0	0	0	0	0	0	0	2.44874e+07	0	0
Q9UEW8	545	59.4365	6.29053	STE20/SPS1-related proline-alanine-rich protein kinase OS=Homo sapiens OX=9606 GN=STK39 PE=1 SV=3 - [STK39_HUMAN]	0	0	0	0	0	0	54373046	0	0	7.78759e+07	0	0																									2.08487	2.75	1	1
P49643	509	58.769	7.91357	DNA primase large subunit OS=Homo sapiens OX=9606 GN=PRIM2 PE=1 SV=2 - [PRI2_HUMAN]	0	0	0	0	0	0	0	0	0	3.60691e+07	0	0
Q6ZXV5	915	103.942	8.86572	Protein O-mannosyl-transferase TMTC3 OS=Homo sapiens OX=9606 GN=TMTC3 PE=1 SV=2 - [TMTC3_HUMAN]	0	0	0	0	0	0	0	51850153	0	5.63495e+07	5.17363e+07	0																													3.05998	1.42	1	1
Q16526	586	66.3524	8.00146	Cryptochrome-1 OS=Homo sapiens OX=9606 GN=CRY1 PE=1 SV=1 - [CRY1_HUMAN]	0	0	0	0	0	0	0	0	0	0	0	0																																	0
Q9H583	2144	242.215	6.53662	HEAT repeat-containing protein 1 OS=Homo sapiens OX=9606 GN=HEATR1 PE=1 SV=3 - [HEAT1_HUMAN]	0	0	0	0	0	0	0	5.92637e+07	0	0	4.17556e+07	0																													12.9257	2.71	5	5
Q9BYG5	372	41.157	5.57959	Partitioning defective 6 homolog beta OS=Homo sapiens OX=9606 GN=PARD6B PE=1 SV=1 - [PAR6B_HUMAN]	0	0	0	0	26394491	0	0	0	0	0	0	0																	1.73435	2.69	1	1
Q9C0E2	1151	130.056	5.04639	Exportin-4 OS=Homo sapiens OX=9606 GN=XPO4 PE=1 SV=2 - [XPO4_HUMAN]	0	0	0	0	0	0	128051795	75234422	0	0	85714005	0																									4.11766	1.48	1	1	6.44426	2.69	2	2
Q9H8M2	597	66.9584	6.18896	Bromodomain-containing protein 9 OS=Homo sapiens OX=9606 GN=BRD9 PE=1 SV=2 - [BRD9_HUMAN]	0	34819707	0	0	0	0	0	0	0	0	0	0					3.23477	2.68	1	1
Q07283	1943	253.777	5.78271	Trichohyalin OS=Homo sapiens OX=9606 GN=TCHH PE=1 SV=2 - [TRHY_HUMAN]	0	191546931	0	0	0	0	0	0	0	0	0	0					2.94132	2.68	1	1
Q8WUM0	1156	128.898	5.09717	Nuclear pore complex protein Nup133 OS=Homo sapiens OX=9606 GN=NUP133 PE=1 SV=2 - [NU133_HUMAN]	0	0	0	0	0	0	0	2.26929e+08	0	8.52605e+07	0	0																									2.13784	0.87	1	1	5.91438	2.68	2	2
Q99733	375	42.7969	4.69092	Nucleosome assembly protein 1-like 4 OS=Homo sapiens OX=9606 GN=NAP1L4 PE=1 SV=1 - [NP1L4_HUMAN]	0	0	0	0	0	0	56575435	443407460	0	52250458	683524326	0																									2.09118	2.67	1	1	1.79751	2.67	1	1
Q6PIW4	674	74.0304	7.85498	Fidgetin-like protein 1 OS=Homo sapiens OX=9606 GN=FIGNL1 PE=1 SV=2 - [FIGL1_HUMAN]	0	0	0	0	0	0	54827989	0	0	48456548	0	0																									2.80843	2.67	1	1
P02679	453	51.4789	5.61768	Fibrinogen gamma chain OS=Homo sapiens OX=9606 GN=FGG PE=1 SV=3 - [FIBG_HUMAN]	0	0	0	0	1.31515e+07	0	0	0	0	0	43241283	0																	2.27602	2.65	1	1
Q9Y6K0	416	46.5227	8.20654	Choline/ethanolaminephosphotransferase 1 OS=Homo sapiens OX=9606 GN=CEPT1 PE=1 SV=1 - [CEPT1_HUMAN]	0	0	0	0	0	0	2.50226e+08	321082948	1.58852e+07	292880523	312121988	1.55899e+07																									2.10146	2.64	1	1	2.17195	2.64	1	1	0
B7ZAQ6	455	52.8819	9.27588	Golgi pH regulator A OS=Homo sapiens OX=9606 GN=GPR89A PE=1 SV=2 - [GPHRA_HUMAN]	0	0	0	0	0	0	113538276	181959883	0	119940552	165002644	0																									2.96177	2.64	1	1	2.96168	2.64	1	1
O95470	568	63.4827	9.15869	Sphingosine-1-phosphate lyase 1 OS=Homo sapiens OX=9606 GN=SGPL1 PE=1 SV=3 - [SGPL1_HUMAN]	0	0	0	0	0	0	0	103354081	0	0	116347926	0																													3.55257	2.64	1	1
O60701	494	54.9893	7.12256	UDP-glucose 6-dehydrogenase OS=Homo sapiens OX=9606 GN=UGDH PE=1 SV=1 - [UGDH_HUMAN]	0	0	0	0	38177031	0	0	0	0	0	1.12607e+08	0																	2.35726	2.63	1	1
Q16531	1140	126.887	5.26221	DNA damage-binding protein 1 OS=Homo sapiens OX=9606 GN=DDB1 PE=1 SV=1 - [DDB1_HUMAN]	0	0	0	0	0	0	0	72157599	0	8.0142e+07	4.69732e+07	0																													4.21743	2.63	1	1
Q9NVM6	304	34.6661	8.52881	DnaJ homolog subfamily C member 17 OS=Homo sapiens OX=9606 GN=DNAJC17 PE=1 SV=1 - [DJC17_HUMAN]	0	0	0	0	0	0	0	1.11678e+07	0	0	0	0																													0	2.63	1	1
P13674	534	61.011	6.01123	Prolyl 4-hydroxylase subunit alpha-1 OS=Homo sapiens OX=9606 GN=P4HA1 PE=1 SV=2 - [P4HA1_HUMAN]	0	0	0	0	0	0	0	1.92875e+07	0	0	0	0																													2.07553	2.62	1	1
O43823	692	76.0611	5.14795	A-kinase anchor protein 8 OS=Homo sapiens OX=9606 GN=AKAP8 PE=1 SV=1 - [AKAP8_HUMAN]	0	0	0	0	0	0	0	22156595	1.98665e+06	0	0	0																													0	1.3	1	1	0
Q9Y230	463	51.1246	5.64307	RuvB-like 2 OS=Homo sapiens OX=9606 GN=RUVBL2 PE=1 SV=3 - [RUVB2_HUMAN]	0	0	0	0	0	0	0	7.42657e+07	0	0	6.22139e+07	0																													2.60136	2.59	1	1
Q00610	1675	191.493	5.69385	Clathrin heavy chain 1 OS=Homo sapiens OX=9606 GN=CLTC PE=1 SV=5 - [CLH1_HUMAN]	0	0	0	0	0	0	0	5.58892e+07	0	54484572	0	0																													2.24231	0.66	1	1
Q8IU81	584	61.649	8.17725	Interferon regulatory factor 2-binding protein 1 OS=Homo sapiens OX=9606 GN=IRF2BP1 PE=1 SV=1 - [I2BP1_HUMAN]	0	0	0	0	0	0	0	3.26686e+07	0	0	13699025	0																													2.25563	2.57	1	1
Q04637	1599	175.382	5.32568	Eukaryotic translation initiation factor 4 gamma 1 OS=Homo sapiens OX=9606 GN=EIF4G1 PE=1 SV=4 - [IF4G1_HUMAN]	0	0	0	0	0	0	60784728	97853529	0	62629285	6.78744e+07	0																									4.05441	0.88	1	1	2.71043	1.69	1	1
Q9NY93	547	61.551	9.26123	Probable ATP-dependent RNA helicase DDX56 OS=Homo sapiens OX=9606 GN=DDX56 PE=1 SV=1 - [DDX56_HUMAN]	0	0	0	0	0	0	5.74089e+07	0	0	5.01524e+07	5.82464e+07	0																									2.6222	2.56	1	1
Q7KZI7	788	87.8559	9.71533	Serine/threonine-protein kinase MARK2 OS=Homo sapiens OX=9606 GN=MARK2 PE=1 SV=2 - [MARK2_HUMAN]	0	0	0	0	0	0	0	7.75891e+07	0	0	7.84857e+07	0																													4.58242	2.54	1	1
Q9HCH3	593	65.6917	5.98584	Copine-5 OS=Homo sapiens OX=9606 GN=CPNE5 PE=1 SV=2 - [CPNE5_HUMAN]	0	0	0	0	0	0	0	0	0	8.94362e+07	0	0
Q9UKF6	684	77.4362	5.60498	Cleavage and polyadenylation specificity factor subunit 3 OS=Homo sapiens OX=9606 GN=CPSF3 PE=1 SV=1 - [CPSF3_HUMAN]	0	0	0	0	0	0	0	8.90979e+07	0	0	0	0																													3.56782	2.49	1	1
Q13362	524	61.0216	6.87354	Serine/threonine-protein phosphatase 2A 56 kDa regulatory subunit gamma isoform OS=Homo sapiens OX=9606 GN=PPP2R5C PE=1 SV=3 - [2A5G_HUMAN]	0	0	0	0	0	0	0	0	0	0	75881669	0
Q9UHD2	729	83.5888	6.78564	Serine/threonine-protein kinase TBK1 OS=Homo sapiens OX=9606 GN=TBK1 PE=1 SV=1 - [TBK1_HUMAN]	0	0	0	0	0	0	0	0	0	0	0	0
P55884	814	92.4238	4.99561	Eukaryotic translation initiation factor 3 subunit B OS=Homo sapiens OX=9606 GN=EIF3B PE=1 SV=3 - [EIF3B_HUMAN]	0	0	0	0	0	0	0	4.76331e+07	0	4.29315e+07	3.76445e+07	0																													0	1.23	1	1
Q13823	731	83.6034	9.24658	Nucleolar GTP-binding protein 2 OS=Homo sapiens OX=9606 GN=GNL2 PE=1 SV=1 - [NOG2_HUMAN]	0	0	0	0	0	0	0	0	0	83276836	87442811	0
Q9BZE3	327	35.0529	8.88037	BarH-like 1 homeobox protein OS=Homo sapiens OX=9606 GN=BARHL1 PE=2 SV=1 - [BARH1_HUMAN]	0	0	0	0	0	0	7.66011e+07	0	0	0	0	0																									1.93304	2.45	1	1
Q9UPT5	735	83.3301	6.78564	Exocyst complex component 7 OS=Homo sapiens OX=9606 GN=EXOC7 PE=1 SV=3 - [EXOC7_HUMAN]	0	0	0	0	0	0	0	4.76011e+07	0	1.74155e+07	0	0																													0	1.36	1	1
O43237	492	54.0655	6.37939	Cytoplasmic dynein 1 light intermediate chain 2 OS=Homo sapiens OX=9606 GN=DYNC1LI2 PE=1 SV=1 - [DC1L2_HUMAN]	0	0	0	0	0	0	0	0	0	0	0	0																													1.85305	2.44	1	1
Q9H5Z1	703	78.8601	8.5874	Probable ATP-dependent RNA helicase DHX35 OS=Homo sapiens OX=9606 GN=DHX35 PE=1 SV=2 - [DHX35_HUMAN]	0	0	0	0	0	0	0	0	0	0	0	0													2.45385	2.42	1	1
P10155	538	60.6312	8.03076	60 kDa SS-A/Ro ribonucleoprotein OS=Homo sapiens OX=9606 GN=RO60 PE=1 SV=2 - [RO60_HUMAN]	0	0	0	0	0	0	0	27967881	0	0	0	0																													2.69628	2.42	1	1
Q14008	2032	225.352	7.79639	Cytoskeleton-associated protein 5 OS=Homo sapiens OX=9606 GN=CKAP5 PE=1 SV=3 - [CKAP5_HUMAN]	0	0	0	0	0	0	0	6.28064e+07	0	0	97956316	0																													7.96904	2.41	3	3
C9JR72	458	49.454	5.70654	Kelch repeat and BTB domain-containing protein 13 OS=Homo sapiens OX=9606 GN=KBTBD13 PE=1 SV=1 - [KBTBD_HUMAN]	0	116157655	0	0	0	0	0	0	0	83549812	0	0					2.52227	2.4	1	1
Q8IZL8	1130	119.624	4.33545	Proline-, glutamic acid- and leucine-rich protein 1 OS=Homo sapiens OX=9606 GN=PELP1 PE=1 SV=2 - [PELP1_HUMAN]	0	0	0	0	0	0	0	0	0	0	0	0																									0	2.39	1	1
Q7Z3J2	963	109.492	7.21045	VPS35 endosomal protein sorting factor-like OS=Homo sapiens OX=9606 GN=VPS35L PE=1 SV=2 - [VP35L_HUMAN]	0	0	0	0	0	0	0	72206322	0	0	51679868	0																													3.32889	2.39	1	1
Q14671	1186	126.395	6.84424	Pumilio homolog 1 OS=Homo sapiens OX=9606 GN=PUM1 PE=1 SV=3 - [PUM1_HUMAN]	0	2.78266e+07	0	0	0	0	6.18911e+07	6.97939e+07	0	0	8.73511e+07	0					0	0.93	1	1																	1.72182	1.85	2	2	0	1.43	2	2
P00751	764	85.4785	7.06396	Complement factor B OS=Homo sapiens OX=9606 GN=CFB PE=1 SV=2 - [CFAB_HUMAN]	0	29780173	0	0	0	0	0	0	0	0	0	0					3.68518	2.36	1	1					3.08554	2.36	1	1
O75390	466	51.6795	8.32373	Citrate synthase, mitochondrial OS=Homo sapiens OX=9606 GN=CS PE=1 SV=2 - [CISY_HUMAN]	0	0	0	0	0	0	3.03065e+07	0	0	0	0	0																									2.37546	2.36	1	1
Q9NV70	894	101.917	6.60986	Exocyst complex component 1 OS=Homo sapiens OX=9606 GN=EXOC1 PE=1 SV=4 - [EXOC1_HUMAN]	0	0	0	0	0	0	6.64535e+07	0	0	6.02847e+07	0	0																									2.5054	1.23	1	1	2.20582	1.12	1	1
Q92922	1105	122.79	5.75732	SWI/SNF complex subunit SMARCC1 OS=Homo sapiens OX=9606 GN=SMARCC1 PE=1 SV=3 - [SMRC1_HUMAN]	0	0	0	0	0	0	0	7.31719e+07	3.5122e+06	34869618	0	0																													2.69312	1	1	1	0
O14681	340	38.9397	9.71533	Etoposide-induced protein 2.4 homolog OS=Homo sapiens OX=9606 GN=EI24 PE=1 SV=4 - [EI24_HUMAN]	0	0	0	0	0	0	0	0	4.81847e+06	0	0	5.37246e+06																																	0
Q5T4S7	5183	573.476	6.03662	E3 ubiquitin-protein ligase UBR4 OS=Homo sapiens OX=9606 GN=UBR4 PE=1 SV=1 - [UBR4_HUMAN]	0	0	0	0	0	0	7.65361e+07	1.09366e+08	0	51673858	70661565	0																									7.03456	0.85	4	4	16.5388	1.64	5	5
Q8NCA5	518	55.2382	8.95361	Protein FAM98A OS=Homo sapiens OX=9606 GN=FAM98A PE=1 SV=2 - [FA98A_HUMAN]	0	0	0	0	0	0	0	0	0	5.85039e+07	0	0
Q9H4A4	650	72.5495	5.74463	Aminopeptidase B OS=Homo sapiens OX=9606 GN=RNPEP PE=1 SV=2 - [AMPB_HUMAN]	0	0	0	0	0	0	2.29699e+07	0	0	0	0	0																									0	2.31	1	1
Q15008	389	45.5023	5.61768	26S proteasome non-ATPase regulatory subunit 6 OS=Homo sapiens OX=9606 GN=PSMD6 PE=1 SV=1 - [PSMD6_HUMAN]	0	0	0	0	0	0	0	5.28313e+07	0	0	0	0																													2.23104	2.31	1	1
Q9NP73	1137	125.975	6.7417	Putative bifunctional UDP-N-acetylglucosamine transferase and deubiquitinase ALG13 OS=Homo sapiens OX=9606 GN=ALG13 PE=1 SV=2 - [ALG13_HUMAN]	0	0	0	1.36642e+07	0	0	0	0	0	0	37477328	0													2.50393	1.67	1	1
O00255	615	67.9809	6.55127	Menin OS=Homo sapiens OX=9606 GN=MEN1 PE=1 SV=4 - [MEN1_HUMAN]	0	0	0	0	0	0	71410487	68475611	0	63004033	5.5371e+07	0																									2.93187	2.28	1	1	3.39288	2.28	1	1
Q86TM6	617	67.6403	6.94678	E3 ubiquitin-protein ligase synoviolin OS=Homo sapiens OX=9606 GN=SYVN1 PE=1 SV=2 - [SYVN1_HUMAN]	0	0	0	0	0	0	9.27537e+07	72145570	0	74140432	0	0																									2.99025	2.27	1	1	3.27247	2.27	1	1
P53602	400	43.3772	7.2251	Diphosphomevalonate decarboxylase OS=Homo sapiens OX=9606 GN=MVD PE=1 SV=1 - [MVD1_HUMAN]	0	0	0	0	0	0	7.5819e+07	0	0	0	0	0																									0	2.25	1	1
Q5VV42	579	65.0701	7.45947	Threonylcarbamoyladenosine tRNA methylthiotransferase OS=Homo sapiens OX=9606 GN=CDKAL1 PE=1 SV=1 - [CDKAL_HUMAN]	0	0	0	0	0	0	0	0	0	33660680	0	0
Q9NYY8	710	81.41	8.04541	FAST kinase domain-containing protein 2, mitochondrial OS=Homo sapiens OX=9606 GN=FASTKD2 PE=1 SV=1 - [FAKD2_HUMAN]	0	0	0	0	0	0	0	0	0	47434848	0	0
P29375	1690	191.972	6.49365	Lysine-specific demethylase 5A OS=Homo sapiens OX=9606 GN=KDM5A PE=1 SV=3 - [KDM5A_HUMAN]	0	0	0	0	0	0	0	0	0	0	2916379029	0
Q6UWY5	402	45.9214	8.08936	Olfactomedin-like protein 1 OS=Homo sapiens OX=9606 GN=OLFML1 PE=1 SV=2 - [OLFL1_HUMAN]	0	0	0	0	0	0	0	0	0	0	0	5.72238e+06
Q9BRR3	403	46.5578	7.59131	Post-GPI attachment to proteins factor 4 OS=Homo sapiens OX=9606 GN=PGAP4 PE=1 SV=1 - [PGAP4_HUMAN]	0	0	0	0	0	0	3.4679e+07	0	0	0	0	0																									1.81511	2.23	1	1
Q9UH99	717	80.2616	6.72705	SUN domain-containing protein 2 OS=Homo sapiens OX=9606 GN=SUN2 PE=1 SV=3 - [SUN2_HUMAN]	0	0	0	0	0	0	0	0	0	0	0	0
P43003	542	59.5337	8.41162	Excitatory amino acid transporter 1 OS=Homo sapiens OX=9606 GN=SLC1A3 PE=1 SV=1 - [EAA1_HUMAN]	0	0	0	0	0	0	53242059	0	0	3.85165e+08	0	0																									2.17457	2.21	1	1
Q86UK7	904	98.5752	8.39697	E3 ubiquitin-protein ligase ZNF598 OS=Homo sapiens OX=9606 GN=ZNF598 PE=1 SV=1 - [ZN598_HUMAN]	0	0	0	0	0	0	0	0	0	0	106546613	0
P42345	2549	288.707	7.1665	Serine/threonine-protein kinase mTOR OS=Homo sapiens OX=9606 GN=MTOR PE=1 SV=1 - [MTOR_HUMAN]	0	0	0	0	0	0	51270452	4.00115e+07	0	4.5156e+07	0	0																									2.29537	0.39	1	1	6.35726	1.14	2	2
P28331	727	79.4165	6.22705	NADH-ubiquinone oxidoreductase 75 kDa subunit, mitochondrial OS=Homo sapiens OX=9606 GN=NDUFS1 PE=1 SV=3 - [NDUS1_HUMAN]	0	0	0	0	0	0	0	76769216	0	0	69910421	0																													3.52402	2.2	1	1
Q15046	597	68.0046	6.354	Lysine--tRNA ligase OS=Homo sapiens OX=9606 GN=KARS1 PE=1 SV=3 - [SYK_HUMAN]	0	0	0	0	0	0	0	3.91645e+07	0	45668178	0	0																													3.6725	2.18	1	1
O95104	1147	125.79	9.5542	SR-related and CTD-associated factor 4 OS=Homo sapiens OX=9606 GN=SCAF4 PE=1 SV=3 - [SCAF4_HUMAN]	0	0	0	0	0	0	0	292413712	0	0	0	0																													0	2.18	1	1
Q08AM6	782	87.9167	6.12549	Protein VAC14 homolog OS=Homo sapiens OX=9606 GN=VAC14 PE=1 SV=1 - [VAC14_HUMAN]	0	0	0	0	0	0	118067994	0	0	0	0	0																									2.81461	2.17	1	1
Q9UPN7	881	96.6637	4.55127	Serine/threonine-protein phosphatase 6 regulatory subunit 1 OS=Homo sapiens OX=9606 GN=PPP6R1 PE=1 SV=5 - [PP6R1_HUMAN]	0	0	0	0	0	0	0	40459556	0	0	0	0																													4.30019	2.16	1	1
P07996	1170	129.3	4.94482	Thrombospondin-1 OS=Homo sapiens OX=9606 GN=THBS1 PE=1 SV=2 - [TSP1_HUMAN]	0	0	0	0	0	0	0	28178025	0	0	0	0																													0	2.14	1	1
Q14332	565	63.512	8.104	Frizzled-2 OS=Homo sapiens OX=9606 GN=FZD2 PE=1 SV=1 - [FZD2_HUMAN]	0	0	0	0	0	0	0	1.99899e+07	0	0	0	0																													0	2.12	1	1
Q9UBM4	332	37.2374	5.59229	Opticin OS=Homo sapiens OX=9606 GN=OPTC PE=1 SV=1 - [OPT_HUMAN]	0	0	0	0	0	0	1.16083e+08	0	0	0	0	0																									1.74851	2.11	1	1
Q96ER3	474	53.5237	4.50049	Protein SAAL1 OS=Homo sapiens OX=9606 GN=SAAL1 PE=1 SV=2 - [SAAL1_HUMAN]	0	0	0	0	0	0	101650934	0	0	120610404	0	0																									1.68272	2.11	1	1
P33981	857	97.0111	8.1626	Dual specificity protein kinase TTK OS=Homo sapiens OX=9606 GN=TTK PE=1 SV=2 - [TTK_HUMAN]	0	0	0	0	0	0	0	0	0	0	66288114	0
P51114	621	69.6779	6.15088	Fragile X mental retardation syndrome-related protein 1 OS=Homo sapiens OX=9606 GN=FXR1 PE=1 SV=3 - [FXR1_HUMAN]	0	0	0	0	0	0	0	0	0	0	1.53699e+08	0
P50748	2209	250.588	5.97314	Kinetochore-associated protein 1 OS=Homo sapiens OX=9606 GN=KNTC1 PE=1 SV=1 - [KNTC1_HUMAN]	0	0	0	0	0	2.42608e+06	0	41113843	0	100863336	82958348	0																					0	0.77	1	1					2.84453	0.54	1	1
Q8TF68	577	63.1789	8.95361	Zinc finger protein 384 OS=Homo sapiens OX=9606 GN=ZNF384 PE=1 SV=2 - [ZN384_HUMAN]	0	0	0	0	0	0	0	3.73536e+07	0	0	0	0																													2.97064	2.08	1	1
O95573	720	80.3683	8.38232	Long-chain-fatty-acid--CoA ligase 3 OS=Homo sapiens OX=9606 GN=ACSL3 PE=1 SV=3 - [ACSL3_HUMAN]	0	0	0	0	0	0	0	0	0	0	1.72948e+07	0
Q8IZ69	625	68.6822	7.94287	tRNA (uracil-5-)-methyltransferase homolog A OS=Homo sapiens OX=9606 GN=TRMT2A PE=1 SV=2 - [TRM2A_HUMAN]	0	0	0	0	0	0	0	0	0	0	0	0
Q0VF96	1302	148.989	5.66846	Cingulin-like protein 1 OS=Homo sapiens OX=9606 GN=CGNL1 PE=1 SV=2 - [CGNL1_HUMAN]	0	0	0	0	0	1.79054e+09	0	0	0	0	0	0																					0	2.07	1	2
Q9Y305	439	49.8695	8.60205	Acyl-coenzyme A thioesterase 9, mitochondrial OS=Homo sapiens OX=9606 GN=ACOT9 PE=1 SV=2 - [ACOT9_HUMAN]	0	0	0	0	0	0	2.75712e+07	0	0	0	0	0																									0	2.05	1	1
O00429	736	81.8261	6.81494	Dynamin-1-like protein OS=Homo sapiens OX=9606 GN=DNM1L PE=1 SV=2 - [DNM1L_HUMAN]	0	0	0	0	0	0	7.27903e+07	0	0	0	0	0																									2.696	2.04	1	1
Q96QU8	1125	128.801	6.354	Exportin-6 OS=Homo sapiens OX=9606 GN=XPO6 PE=1 SV=1 - [XPO6_HUMAN]	0	0	0	0	0	0	61874197	4.34258e+07	0	0	0	0																									0	0.89	1	1	2.47871	1.16	1	1
P33992	734	82.2332	8.36768	DNA replication licensing factor MCM5 OS=Homo sapiens OX=9606 GN=MCM5 PE=1 SV=5 - [MCM5_HUMAN]	0	0	0	0	0	0	0	40197704	0	0	0	0																													2.48795	2.04	1	1
Q16658	493	54.4961	7.23975	Fascin OS=Homo sapiens OX=9606 GN=FSCN1 PE=1 SV=3 - [FSCN1_HUMAN]	0	0	0	0	0	0	0	3.54336e+07	0	0	0	0																													2.88024	2.03	1	1
Q14697	944	106.807	6.13818	Neutral alpha-glucosidase AB OS=Homo sapiens OX=9606 GN=GANAB PE=1 SV=3 - [GANAB_HUMAN]	0	0	0	0	0	0	0	2.57473e+07	0	0	3.77764e+07	0																													2.29351	0.95	1	1
P54886	795	87.2475	7.12256	Delta-1-pyrroline-5-carboxylate synthase OS=Homo sapiens OX=9606 GN=ALDH18A1 PE=1 SV=2 - [P5CS_HUMAN]	0	0	0	0	0	0	0	0	0	55273862	0	0
Q9Y2R4	599	67.4559	9.67139	Probable ATP-dependent RNA helicase DDX52 OS=Homo sapiens OX=9606 GN=DDX52 PE=1 SV=3 - [DDX52_HUMAN]	0	0	0	0	0	0	5.04019e+07	0	0	4.60904e+07	0	0																									1.92683	2	1	1
Q9NTI5	1447	164.563	8.47021	Sister chromatid cohesion protein PDS5 homolog B OS=Homo sapiens OX=9606 GN=PDS5B PE=1 SV=1 - [PDS5B_HUMAN]	0	0	0	0	0	0	121160784	1.00995e+08	4.21688e+06	9.88824e+07	55001478	4.23022e+06																									2.82615	1.17	1	1	7.2289	2	2	2	1.88438
P38398	1863	207.592	5.41455	Breast cancer type 1 susceptibility protein OS=Homo sapiens OX=9606 GN=BRCA1 PE=1 SV=2 - [BRCA1_HUMAN]	0	0	0	170842871	0	0	0	0	0	0	0	0													3.0241	1.99	1	1
Q9BSJ8	1104	122.78	5.8335	Extended synaptotagmin-1 OS=Homo sapiens OX=9606 GN=ESYT1 PE=1 SV=1 - [ESYT1_HUMAN]	0	0	0	0	0	0	0	23611426	0	5.5377e+07	0	0																													1.96511	0.82	1	1
P18074	760	86.8541	7.15186	General transcription and DNA repair factor IIH helicase subunit XPD OS=Homo sapiens OX=9606 GN=ERCC2 PE=1 SV=1 - [ERCC2_HUMAN]	0	0	0	0	0	0	0	0	0	0	0	0																									0	1.97	1	1
Q14C86	1478	164.877	5.22412	GTPase-activating protein and VPS9 domain-containing protein 1 OS=Homo sapiens OX=9606 GN=GAPVD1 PE=1 SV=2 - [GAPD1_HUMAN]	0	0	0	0	0	0	8.08812e+07	35699201	0	95103961	0	0																									2.66316	1.22	1	1	2.33304	0.74	1	1
A8CG34	1229	125.015	10.3745	Nuclear envelope pore membrane protein POM 121C OS=Homo sapiens OX=9606 GN=POM121C PE=1 SV=3 - [P121C_HUMAN]	0	0	0	0	0	0	6.95507e+07	0	0	65369500	8.01612e+07	0																									3.3933	1.95	1	1
O00411	1230	138.532	8.98291	DNA-directed RNA polymerase, mitochondrial OS=Homo sapiens OX=9606 GN=POLRMT PE=1 SV=2 - [RPOM_HUMAN]	0	0	0	0	0	0	0	25395820	0	0	0	0																													3.92498	1.95	1	1
Q13976	671	76.316	6.03662	cGMP-dependent protein kinase 1 OS=Homo sapiens OX=9606 GN=PRKG1 PE=1 SV=3 - [KGP1_HUMAN]	0	3.35183e+07	0	8.39255e+07	0	0	0	0	0	0	0	0					3.29665	1.94	1	1					3.15123	1.94	1	1
Q6ZMU1	363	40.1711	6.78564	Putative protein C3P1 OS=Homo sapiens OX=9606 GN=C3P1 PE=5 SV=3 - [C3P1_HUMAN]	0	0	0	0	0	0	0	0	2.79078e+06	0	0	2.94718e+06																																	0
Q9UG63	623	71.2446	7.37158	ATP-binding cassette sub-family F member 2 OS=Homo sapiens OX=9606 GN=ABCF2 PE=1 SV=2 - [ABCF2_HUMAN]	0	0	0	0	0	0	0	0	0	0	3.64685e+07	0
P24468	414	45.5416	8.27979	COUP transcription factor 2 OS=Homo sapiens OX=9606 GN=NR2F2 PE=1 SV=1 - [COT2_HUMAN]	0	0	0	0	0	0	0	0	0	0	42063206	0
P02765	367	39.3157	5.71924	Alpha-2-HS-glycoprotein OS=Homo sapiens OX=9606 GN=AHSG PE=1 SV=2 - [FETUA_HUMAN]	1.94431e+07	0	0	2.56494e+07	0	0	0	0	0	0	0	0	1.91451	1.91	1	1									1.99695	1.91	1	1
O94808	682	76.8818	7.37158	Glutamine--fructose-6-phosphate aminotransferase [isomerizing] 2 OS=Homo sapiens OX=9606 GN=GFPT2 PE=1 SV=3 - [GFPT2_HUMAN]	0	0	0	0	0	0	0	6.82834e+09	0	0	0	0																													2.3017	1.91	1	1
P33240	577	60.9205	6.82959	Cleavage stimulation factor subunit 2 OS=Homo sapiens OX=9606 GN=CSTF2 PE=1 SV=1 - [CSTF2_HUMAN]	0	0	0	0	0	0	0	3.1668e+07	0	0	0	0																													2.67561	1.91	1	1
O60264	1052	121.828	8.08936	SWI/SNF-related matrix-associated actin-dependent regulator of chromatin subfamily A member 5 OS=Homo sapiens OX=9606 GN=SMARCA5 PE=1 SV=1 - [SMCA5_HUMAN]	0	0	0	0	0	0	4.55628e+07	50057024	0	0	4.11046e+07	0																									2.12129	0.86	1	1	7.59144	1.9	2	3
P51957	841	94.5382	7.89893	Serine/threonine-protein kinase Nek4 OS=Homo sapiens OX=9606 GN=NEK4 PE=1 SV=2 - [NEK4_HUMAN]	0	0	0	0	0	0	0	0	0	0	0	0																													2.57795	1.9	1	1
Q86U38	636	69.3945	7.28369	Nucleolar protein 9 OS=Homo sapiens OX=9606 GN=NOP9 PE=1 SV=1 - [NOP9_HUMAN]	0	0	0	0	0	0	2.72196e+07	1.3648e+07	0	0	0	0																									2.18593	1.89	1	1	2.18811	1.89	1	1
Q8N7X1	1067	114.868	9.1001	RNA-binding motif protein, X-linked-like-3 OS=Homo sapiens OX=9606 GN=RBMXL3 PE=2 SV=2 - [RMXL3_HUMAN]	0	0	0	0	0	0	0	0	0	0	0	0																									2.44417	1.87	1	1
P11498	1178	129.551	6.84424	Pyruvate carboxylase, mitochondrial OS=Homo sapiens OX=9606 GN=PC PE=1 SV=2 - [PYC_HUMAN]	0	0	0	0	0	0	0	2.88829e+07	0	0	0	0																													4.2471	1.87	2	2
Q13564	534	60.2086	5.40186	NEDD8-activating enzyme E1 regulatory subunit OS=Homo sapiens OX=9606 GN=NAE1 PE=1 SV=1 - [ULA1_HUMAN]	0	0	0	0	0	0	0	0	0	0	0	0																													1.80809	1.87	1	1
Q9Y2D4	811	94.1411	6.45557	Exocyst complex component 6B OS=Homo sapiens OX=9606 GN=EXOC6B PE=1 SV=3 - [EXC6B_HUMAN]	0	0	0	0	0	0	50846018	0	0	0	0	0																									3.31523	1.85	1	1
Q13576	1575	180.465	5.64307	Ras GTPase-activating-like protein IQGAP2 OS=Homo sapiens OX=9606 GN=IQGAP2 PE=1 SV=4 - [IQGA2_HUMAN]	1.98937e+07	0	0	0	0	1.08276e+07	5.54888e+07	47043244	0	4.96787e+07	0	0	0	0.57	1	1																	0	0.76	1	1	1.65805	1.08	2	2	2.029	0.57	1	1
Q9UJX6	822	93.7688	5.22412	Anaphase-promoting complex subunit 2 OS=Homo sapiens OX=9606 GN=ANAPC2 PE=1 SV=1 - [ANC2_HUMAN]	0	0	0	0	0	0	0	20842125	0	0	0	0																													3.57706	1.82	1	1
P50395	445	50.6309	6.46826	Rab GDP dissociation inhibitor beta OS=Homo sapiens OX=9606 GN=GDI2 PE=1 SV=2 - [GDIB_HUMAN]	0	3.09775e+07	0	40781238	26090488	0	0	30731591	0	0	0	0					0	1.8	1	1					1.66574	1.8	1	1	1.66026	1.8	1	1					1.85348	1.8	1	1	0	1.8	1	1
Q9HAZ2	1276	140.162	6.21436	Histone-lysine N-methyltransferase PRDM16 OS=Homo sapiens OX=9606 GN=PRDM16 PE=1 SV=3 - [PRD16_HUMAN]	0	0	0	0	0	0	0	0	0	0	0	0													0	1.8	1	1
Q9P0X4	2223	244.945	6.53662	Voltage-dependent T-type calcium channel subunit alpha-1I OS=Homo sapiens OX=9606 GN=CACNA1I PE=1 SV=1 - [CAC1I_HUMAN]	0	0	0	0	0	0	0	0	0	0	0	0																																	0
O14524	444	50.6071	6.93213	Nuclear envelope integral membrane protein 1 OS=Homo sapiens OX=9606 GN=NEMP1 PE=1 SV=2 - [NEMP1_HUMAN]	0	0	0	0	0	0	0	0	0	0	30463005	0
Q9H269	839	94.6336	6.771	Vacuolar protein sorting-associated protein 16 homolog OS=Homo sapiens OX=9606 GN=VPS16 PE=1 SV=2 - [VPS16_HUMAN]	0	0	0	0	0	0	0	0	0	0	0	0
P0C0L4	1744	192.664	7.07861	Complement C4-A OS=Homo sapiens OX=9606 GN=C4A PE=1 SV=2 - [CO4A_HUMAN]	2.12045e+08	144341883	0	201619330	1.93984e+08	0	1.51911e+08	1.93956e+08	0	179102628	124927290	9.88647e+06	7.93909	1.78	2	2	3.05814	0.52	1	1					4.51966	1.26	1	1	7.29941	1.78	2	2					6.34665	1.78	2	2	7.77748	1.78	2	2
P36957	453	48.7245	8.95361	Dihydrolipoyllysine-residue succinyltransferase component of 2-oxoglutarate dehydrogenase complex, mitochondrial OS=Homo sapiens OX=9606 GN=DLST PE=1 SV=4 - [ODO2_HUMAN]	0	0	0	0	0	4.62224e+07	0	0	20025378	0	0	2.14778e+07																					1.9895	1.77	1	1									1.66323
Q6NW34	567	64.5104	9.74463	Nucleolus and neural progenitor protein OS=Homo sapiens OX=9606 GN=NEPRO PE=1 SV=3 - [NEPRO_HUMAN]	0	0	0	0	0	0	0	0	0	0	0	0																									2.20318	1.76	1	1
Q14694	798	87.0798	5.31299	Ubiquitin carboxyl-terminal hydrolase 10 OS=Homo sapiens OX=9606 GN=USP10 PE=1 SV=2 - [UBP10_HUMAN]	0	0	0	0	0	0	0	2.85434e+07	0	0	0	0																													3.21839	1.75	1	1
Q99567	741	83.4888	5.69385	Nuclear pore complex protein Nup88 OS=Homo sapiens OX=9606 GN=NUP88 PE=1 SV=2 - [NUP88_HUMAN]	0	0	0	0	0	0	0	4.53562e+07	0	0	0	0																													3.23047	1.75	1	1
Q9NRW7	570	65.0358	8.23584	Vacuolar protein sorting-associated protein 45 OS=Homo sapiens OX=9606 GN=VPS45 PE=1 SV=1 - [VPS45_HUMAN]	0	0	0	0	0	0	0	0	0	0	0	0
O15381	856	94.991	6.48096	Nuclear valosin-containing protein-like OS=Homo sapiens OX=9606 GN=NVL PE=1 SV=1 - [NVL_HUMAN]	0	0	0	0	0	0	0	0	0	0	0	0
Q5VYS8	1495	171.122	6.82959	Terminal uridylyltransferase 7 OS=Homo sapiens OX=9606 GN=TUT7 PE=1 SV=1 - [TUT7_HUMAN]	0	0	0	0	0	0	0	1.449e+07	0	0	1.64569e+07	0																													1.81857	0.47	1	1
Q8NHP6	518	59.7084	5.96045	Motile sperm domain-containing protein 2 OS=Homo sapiens OX=9606 GN=MOSPD2 PE=1 SV=1 - [MSPD2_HUMAN]	0	0	0	0	0	0	0	0	0	64637004	59320664	0
P57740	925	106.307	5.42725	Nuclear pore complex protein Nup107 OS=Homo sapiens OX=9606 GN=NUP107 PE=1 SV=1 - [NU107_HUMAN]	0	0	0	0	0	0	0	0	0	0	0	0																					2.53748	1.73	1	1
Q5T160	578	65.464	8.20654	Probable arginine--tRNA ligase, mitochondrial OS=Homo sapiens OX=9606 GN=RARS2 PE=1 SV=1 - [SYRM_HUMAN]	0	0	0	0	0	0	47047750	0	0	5.03477e+07	0	0																									0	1.73	1	1
Q02297	640	70.3479	8.79248	Pro-neuregulin-1, membrane-bound isoform OS=Homo sapiens OX=9606 GN=NRG1 PE=1 SV=3 - [NRG1_HUMAN]	0	0	0	0	0	0	0	2.2957e+07	0	0	1.93001e+07	0																													2.70863	1.72	1	1
Q8NG27	643	70.9586	5.17334	E3 ubiquitin-protein ligase Praja-1 OS=Homo sapiens OX=9606 GN=PJA1 PE=1 SV=2 - [PJA1_HUMAN]	0	0	0	10962599328	0	0	2.65262e+10	5374625280	0	22722062012	9492919584	0					2.7155	1.71	1	1					2.19551	1.71	1	1									2.82816	1.71	1	1	2.35282	1.71	1	2
Q96MT8	703	81.2932	6.12549	Centrosomal protein of 63 kDa OS=Homo sapiens OX=9606 GN=CEP63 PE=1 SV=1 - [CEP63_HUMAN]	0	0	0	0	0	0	0	0	0	0	0	0
P00966	412	46.501	8.01611	Argininosuccinate synthase OS=Homo sapiens OX=9606 GN=ASS1 PE=1 SV=2 - [ASSY_HUMAN]	0	0	0	0	0	0	0	54564295	0	0	37182513	0																													1.93916	1.7	1	1
Q9H1A4	1944	216.361	6.30322	Anaphase-promoting complex subunit 1 OS=Homo sapiens OX=9606 GN=ANAPC1 PE=1 SV=1 - [APC1_HUMAN]	0	0	0	0	0	0	0	86487010	0	2.4175e+07	0	0																													3.76074	1.13	1	1
Q96T51	708	79.7673	5.74463	RUN and FYVE domain-containing protein 1 OS=Homo sapiens OX=9606 GN=RUFY1 PE=1 SV=2 - [RUFY1_HUMAN]	0	0	0	0	0	0	30355114	1.74889e+07	0	0	0	0																									2.13561	1.69	1	1	2.64686	1.69	1	1
O00159	1063	121.606	9.40771	Unconventional myosin-Ic OS=Homo sapiens OX=9606 GN=MYO1C PE=1 SV=4 - [MYO1C_HUMAN]	0	0	0	0	0	0	0	0	0	0	76533590	0																													1.70504	0.75	1	1
Q9UIG0	1483	170.796	8.48486	Tyrosine-protein kinase BAZ1B OS=Homo sapiens OX=9606 GN=BAZ1B PE=1 SV=2 - [BAZ1B_HUMAN]	0	0	0	0	0	0	0	4.55215e+06	0	0	0	0																													4.10914	1.69	1	1
Q96TA2	773	86.4009	8.76318	ATP-dependent zinc metalloprotease YME1L1 OS=Homo sapiens OX=9606 GN=YME1L1 PE=1 SV=2 - [YMEL1_HUMAN]	0	0	0	0	0	0	40153282	0	0	0	0	0																									2.4156	1.68	1	1
Q86TJ2	420	48.4396	7.82568	Transcriptional adapter 2-beta OS=Homo sapiens OX=9606 GN=TADA2B PE=1 SV=2 - [TAD2B_HUMAN]	1.27119e+08	0	0	0	0	1.57576e+07	120813348	0	9.29549e+06	76599510	0	0	1.79068	1.67	1	1																	1.71255	1.67	1	1	0	1.67	1	1					0
Q12769	1436	162.017	5.50342	Nuclear pore complex protein Nup160 OS=Homo sapiens OX=9606 GN=NUP160 PE=1 SV=3 - [NU160_HUMAN]	0	0	0	0	0	0	0	50345853	0	0	0	0																													5.30786	1.67	2	2
Q9BV73	2442	280.967	5.021	Centrosome-associated protein CEP250 OS=Homo sapiens OX=9606 GN=CEP250 PE=1 SV=2 - [CP250_HUMAN]	111484414	0	0	0	0	0	0	0	0	0	0	0	0	1.64	1	1
Q9UNY4	1162	129.508	8.36768	Transcription termination factor 2 OS=Homo sapiens OX=9606 GN=TTF2 PE=1 SV=2 - [TTF2_HUMAN]	0	0	0	0	0	0	0	61196005	0	0	0	0																													5.55227	1.64	1	1
Q5SSJ5	553	61.1693	9.67139	Heterochromatin protein 1-binding protein 3 OS=Homo sapiens OX=9606 GN=HP1BP3 PE=1 SV=1 - [HP1B3_HUMAN]	0	0	0	0	0	0	0	3.47551e+07	0	0	0	0																													1.93135	1.63	1	1
Q8N163	923	102.838	5.22412	Cell cycle and apoptosis regulator protein 2 OS=Homo sapiens OX=9606 GN=CCAR2 PE=1 SV=2 - [CCAR2_HUMAN]	0	0	0	0	0	0	0	51866540	0	50235771	0	0																													3.74936	1.63	1	1
Q9NQZ5	370	43.0857	8.95361	StAR-related lipid transfer protein 7, mitochondrial OS=Homo sapiens OX=9606 GN=STARD7 PE=1 SV=2 - [STAR7_HUMAN]	0	8.10239e+07	0	0	0	0	0	0	0	0	6.31437e+07	0					0	1.62	1	1
P14923	745	81.6927	6.13818	Junction plakoglobin OS=Homo sapiens OX=9606 GN=JUP PE=1 SV=3 - [PLAK_HUMAN]	5.62566e+07	0	0	0	0	0	0	0	0	0	0	0	2.88244	1.61	1	1
Q13042	620	71.6095	5.84619	Cell division cycle protein 16 homolog OS=Homo sapiens OX=9606 GN=CDC16 PE=1 SV=2 - [CDC16_HUMAN]	0	0	0	0	0	0	4.84825e+07	0	0	0	0	0																									1.93325	1.61	1	1
Q8TF39	744	85.0441	8.57275	Zinc finger protein 483 OS=Homo sapiens OX=9606 GN=ZNF483 PE=1 SV=3 - [ZN483_HUMAN]	0	0	0	0	0	0	46527993	0	0	0	0	0																									1.69676	1.61	1	1
Q13617	745	86.9268	6.91748	Cullin-2 OS=Homo sapiens OX=9606 GN=CUL2 PE=1 SV=2 - [CUL2_HUMAN]	0	0	0	0	0	0	0	0	0	3.15645e+07	0	0
Q6P5Z2	889	99.358	8.45557	Serine/threonine-protein kinase N3 OS=Homo sapiens OX=9606 GN=PKN3 PE=1 SV=1 - [PKN3_HUMAN]	0	0	0	0	0	0	0	284530320	0	51731157	0	0																													2.12224	1.57	1	1
Q9Y4K0	774	86.6683	6.37939	Lysyl oxidase homolog 2 OS=Homo sapiens OX=9606 GN=LOXL2 PE=1 SV=1 - [LOXL2_HUMAN]	0	0	0	0	0	0	0	0	0	0	0	0					2.16196	1.55	1	1
P0C874	917	102.354	8.07471	Spermatogenesis-associated protein 31D3 OS=Homo sapiens OX=9606 GN=SPATA31D3 PE=2 SV=1 - [S31D3_HUMAN]	0	0	0	0	0	0	0	0	0	0	0	0
Q5C9Z4	860	96.1976	8.104	Nucleolar MIF4G domain-containing protein 1 OS=Homo sapiens OX=9606 GN=NOM1 PE=1 SV=1 - [NOM1_HUMAN]	0	0	0	0	0	0	0	0	0	0	66868062	0																													2.57148	1.51	1	1
P43246	934	104.677	5.77002	DNA mismatch repair protein Msh2 OS=Homo sapiens OX=9606 GN=MSH2 PE=1 SV=1 - [MSH2_HUMAN]	0	0	0	0	0	0	0	4.92483e+07	0	0	0	0																													2.03669	1.5	1	1
A0JNW5	1464	164.095	6.31592	UHRF1-binding protein 1-like OS=Homo sapiens OX=9606 GN=UHRF1BP1L PE=1 SV=2 - [UH1BL_HUMAN]	0	0	0	0	0	0	0	0	0	0	0	0																																	0
P55072	806	89.2657	5.26221	Transitional endoplasmic reticulum ATPase OS=Homo sapiens OX=9606 GN=VCP PE=1 SV=4 - [TERA_HUMAN]	0	0	0	0	0	0	3.02369e+07	6.05545e+07	0	0	44585660	0																									3.00892	1.49	1	1	2.99181	1.49	1	1
Q13206	875	100.825	8.63135	Probable ATP-dependent RNA helicase DDX10 OS=Homo sapiens OX=9606 GN=DDX10 PE=1 SV=2 - [DDX10_HUMAN]	0	0	0	0	0	0	35740735	0	0	0	0	0																									2.51323	1.49	1	1
Q96ME1	805	88.2845	8.32373	F-box/LRR-repeat protein 18 OS=Homo sapiens OX=9606 GN=FBXL18 PE=1 SV=2 - [FXL18_HUMAN]	0	0	0	0	0	0	0	1.10222e+09	0	0	825975285	0																													2.59501	1.49	1	1
O60447	810	92.8901	6.1001	Ecotropic viral integration site 5 protein homolog OS=Homo sapiens OX=9606 GN=EVI5 PE=1 SV=3 - [EVI5_HUMAN]	0	0	4.52562e+06	0	0	0	0	0	0	0	0	0									1.80065	1.48	1	1
Q9HCD6	1990	219.512	8.07471	Protein TANC2 OS=Homo sapiens OX=9606 GN=TANC2 PE=1 SV=3 - [TANC2_HUMAN]	0	0	0	0	0	7.7752e+07	0	0	0	0	0	0																					0	1.46	1	1
P51532	1647	184.53	7.88428	Transcription activator BRG1 OS=Homo sapiens OX=9606 GN=SMARCA4 PE=1 SV=2 - [SMCA4_HUMAN]	0	0	0	0	0	0	7.55319e+07	6.42188e+07	0	0	38805433	0																									4.95762	1.46	2	2	2.88788	0.61	1	1
O14981	1849	206.756	6.52197	TATA-binding protein-associated factor 172 OS=Homo sapiens OX=9606 GN=BTAF1 PE=1 SV=2 - [BTAF1_HUMAN]	0	0	0	0	0	0	4.51932e+07	4.32134e+07	0	4.3586e+07	1.0437e+08	0																									1.73773	0.49	1	1	6.00539	1.46	2	2
Q9ULK4	1368	156.372	7.40088	Mediator of RNA polymerase II transcription subunit 23 OS=Homo sapiens OX=9606 GN=MED23 PE=1 SV=2 - [MED23_HUMAN]	0	0	0	0	0	0	0	0	0	6.61272e+07	0	0
Q14409	553	60.5587	6.39209	Glycerol kinase 3 OS=Homo sapiens OX=9606 GN=GK3P PE=2 SV=2 - [GLPK3_HUMAN]	0	0	0	0	0	0	0	0	0	0	0	0																									2.25329	1.45	1	1
Q9ULG6	757	87.2861	5.94775	Cell cycle progression protein 1 OS=Homo sapiens OX=9606 GN=CCPG1 PE=1 SV=3 - [CCPG1_HUMAN]	0	0	0	0	0	0	0	0	0	0	92320842	0
Q01955	1670	161.711	9.15869	Collagen alpha-3(IV) chain OS=Homo sapiens OX=9606 GN=COL4A3 PE=1 SV=3 - [CO4A3_HUMAN]	0	0	0	0	0	0	0	0	0	0	0	0																													3.05201	1.44	1	1
Q5VIR6	699	79.602	6.02393	Vacuolar protein sorting-associated protein 53 homolog OS=Homo sapiens OX=9606 GN=VPS53 PE=1 SV=1 - [VPS53_HUMAN]	0	0	0	0	0	0	0	2.61921e+07	0	0	0	0																													3.05487	1.43	1	1
Q3KQU3	841	92.7641	10.1108	MAP7 domain-containing protein 1 OS=Homo sapiens OX=9606 GN=MAP7D1 PE=1 SV=1 - [MA7D1_HUMAN]	0	0	0	0	0	0	0	0	0	0	5.63833e+07	0
Q969Y2	492	52.0262	6.48096	tRNA modification GTPase GTPBP3, mitochondrial OS=Homo sapiens OX=9606 GN=GTPBP3 PE=1 SV=2 - [GTPB3_HUMAN]	0	0	0	0	0	0	136400086	0	0	1.46894e+08	159695501	0																									1.74444	1.42	1	1
P08235	984	107.013	7.38623	Mineralocorticoid receptor OS=Homo sapiens OX=9606 GN=NR3C2 PE=1 SV=2 - [MCR_HUMAN]	0	0	0	0	0	0	0	2297510340	0	0	0	0																													2.70815	1.42	1	1
Q9H6R0	707	78.8238	8.90967	ATP-dependent RNA helicase DHX33 OS=Homo sapiens OX=9606 GN=DHX33 PE=1 SV=2 - [DHX33_HUMAN]	0	0	0	0	0	0	45328930	0	0	4.5798e+07	0	0																									2.403	1.41	1	1
G3V0H7	640	71.2007	8.49951	Putative solute carrier organic anion transporter family member 1B7 OS=Homo sapiens OX=9606 GN=SLCO1B7 PE=5 SV=1 - [SO1B7_HUMAN]	0	0	0	0	0	0	0	0	0	0	0	0
P06400	928	106.092	7.94287	Retinoblastoma-associated protein OS=Homo sapiens OX=9606 GN=RB1 PE=1 SV=2 - [RB_HUMAN]	0	0	0	0	0	0	0	0	0	0	0	0
P63010	937	104.486	5.37646	AP-2 complex subunit beta OS=Homo sapiens OX=9606 GN=AP2B1 PE=1 SV=1 - [AP2B1_HUMAN]	0	0	0	0	0	0	63125033	0	0	0	0	0																									2.24828	1.39	1	1
Q9ULX6	646	71.5947	5.04639	A-kinase anchor protein 8-like OS=Homo sapiens OX=9606 GN=AKAP8L PE=1 SV=4 - [AKP8L_HUMAN]	0	0	0	0	0	0	1.38451e+08	128367177	0	0	0	0																									2.06437	1.39	1	1	2.04636	1.39	1	1
P02751	2477	272.15	5.50342	Fibronectin OS=Homo sapiens OX=9606 GN=FN1 PE=1 SV=5 - [FINC_HUMAN]	8.35053e+07	63590934	0	1.2987e+08	8.95862e+07	0	0	6.30339e+07	0	91504603	78321777	0	5.55922	1.37	2	2	3.75216	0.48	1	1					2.85347	0.89	1	1	7.35611	1.37	2	2									6.81546	1.37	2	2
Q9H0D6	950	108.513	7.47412	5'-3' exoribonuclease 2 OS=Homo sapiens OX=9606 GN=XRN2 PE=1 SV=1 - [XRN2_HUMAN]	0	0	0	0	0	0	0	1.23322e+08	0	0	0	0																													2.63701	1.37	1	1
Q8NI51	663	75.6983	8.23584	Transcriptional repressor CTCFL OS=Homo sapiens OX=9606 GN=CTCFL PE=1 SV=2 - [CTCFL_HUMAN]	0	6.74763e+07	0	0	0	0	0	75320071	0	0	0	0					2.20149	1.36	1	1																					2.12294	1.36	1	1
Q8IWA4	741	84.1062	6.32861	Mitofusin-1 OS=Homo sapiens OX=9606 GN=MFN1 PE=1 SV=3 - [MFN1_HUMAN]	0	0	0	0	0	0	0	0	0	21158532	0	0
P46459	744	82.5421	6.94678	Vesicle-fusing ATPase OS=Homo sapiens OX=9606 GN=NSF PE=1 SV=3 - [NSF_HUMAN]	0	0	0	0	0	0	0	0	0	45196673	0	0
P78344	907	102.297	7.13721	Eukaryotic translation initiation factor 4 gamma 2 OS=Homo sapiens OX=9606 GN=EIF4G2 PE=1 SV=1 - [IF4G2_HUMAN]	0	0	0	0	0	0	0	72016726	0	6.09121e+07	0	0																													2.52317	1.32	1	1
Q9H5I5	2752	317.858	6.15088	Piezo-type mechanosensitive ion channel component 2 OS=Homo sapiens OX=9606 GN=PIEZO2 PE=1 SV=2 - [PIEZ2_HUMAN]	0	0	0	0	16915032	0	0	0	0	0	0	0																	2.89846	1.31	1	1
Q9NVU7	687	79.8205	9.24658	Protein SDA1 homolog OS=Homo sapiens OX=9606 GN=SDAD1 PE=1 SV=3 - [SDA1_HUMAN]	0	0	0	0	0	0	0	64435166	0	0	78466452	0																													2.41783	1.31	1	1
Q8N766	993	111.689	7.66455	ER membrane protein complex subunit 1 OS=Homo sapiens OX=9606 GN=EMC1 PE=1 SV=1 - [EMC1_HUMAN]	0	0	0	0	0	0	0	0	0	0	0	0																													1.92757	1.31	1	1
P00450	1065	122.128	5.71924	Ceruloplasmin OS=Homo sapiens OX=9606 GN=CP PE=1 SV=1 - [CERU_HUMAN]	0	0	0	0	0	0	0	0	0	0	0	0																													3.17141	1.31	1	1
O94898	1065	118.89	5.5542	Leucine-rich repeats and immunoglobulin-like domains protein 2 OS=Homo sapiens OX=9606 GN=LRIG2 PE=1 SV=3 - [LRIG2_HUMAN]	0	0	0	0	0	0	0	31357703	0	0	0	0																													2.52223	1.31	1	1
Q5D862	2391	247.928	8.30908	Filaggrin-2 OS=Homo sapiens OX=9606 GN=FLG2 PE=1 SV=1 - [FILA2_HUMAN]	0	57239516	0	18731863	0	0	0	7.7271e+07	0	0	0	0					3.40163	0.5	1	1					4.5369	0.79	1	1													8.93747	1.3	2	2
O43156	1089	121.992	5.97314	TELO2-interacting protein 1 homolog OS=Homo sapiens OX=9606 GN=TTI1 PE=1 SV=3 - [TTI1_HUMAN]	0	0	0	0	0	0	128970621	0	0	111703266	0	0																									2.56623	1.29	1	1
Q96JN8	1562	166.802	5.85889	Neuralized-like protein 4 OS=Homo sapiens OX=9606 GN=NEURL4 PE=1 SV=2 - [NEUL4_HUMAN]	0	0	0	0	0	0	0	0	0	0	0	0																													2.78609	1.28	1	1
P26640	1264	140.387	7.59131	Valine--tRNA ligase OS=Homo sapiens OX=9606 GN=VARS1 PE=1 SV=4 - [SYVC_HUMAN]	0	0	0	0	0	0	0	0	0	0	21264337	0
O95197	1032	112.541	4.95752	Reticulon-3 OS=Homo sapiens OX=9606 GN=RTN3 PE=1 SV=2 - [RTN3_HUMAN]	0	0	0	0	0	0	4.72713e+07	64464688	5.33872e+06	7.74274e+07	8.53431e+07	0																									4.79629	1.26	2	2	5.4023	1.07	1	2	0
O00462	879	100.831	5.51611	Beta-mannosidase OS=Homo sapiens OX=9606 GN=MANBA PE=1 SV=3 - [MANBA_HUMAN]	0	0	0	9.1452e+07	0	0	0	0	0	0	0	0													0	1.25	1	1
Q99570	1358	153.007	7.1665	Phosphoinositide 3-kinase regulatory subunit 4 OS=Homo sapiens OX=9606 GN=PIK3R4 PE=1 SV=3 - [PI3R4_HUMAN]	0	0	0	0	0	0	0	280521553	0	0	0	0																													1.983	1.25	1	1
Q13057	564	62.29	6.99072	Bifunctional coenzyme A synthase OS=Homo sapiens OX=9606 GN=COASY PE=1 SV=4 - [COASY_HUMAN]	0	0	0	0	0	0	0	8.08488e+07	0	0	6.02855e+07	0																													0	1.24	1	1
Q12906	894	95.2791	8.76318	Interleukin enhancer-binding factor 3 OS=Homo sapiens OX=9606 GN=ILF3 PE=1 SV=3 - [ILF3_HUMAN]	0	0	0	0	0	0	0	0	0	3.56412e+07	0	0
P01023	1474	163.188	6.45557	Alpha-2-macroglobulin OS=Homo sapiens OX=9606 GN=A2M PE=1 SV=3 - [A2MG_HUMAN]	259570393	2.16533e+08	0	0	2.1939e+08	0	0	1.98468e+08	0	231340923	1.82406e+08	0	2.30331	0.54	1	1	2.34829	0.54	1	1									4.9635	1.22	2	2									4.4264	1.22	2	2
Q9UL54	1235	138.166	7.26904	Serine/threonine-protein kinase TAO2 OS=Homo sapiens OX=9606 GN=TAOK2 PE=1 SV=2 - [TAOK2_HUMAN]	0	0	0	0	0	0	0	25337097	0	0	0	0																													2.1283	1.21	1	1
P98194	919	100.512	6.7417	Calcium-transporting ATPase type 2C member 1 OS=Homo sapiens OX=9606 GN=ATP2C1 PE=1 SV=3 - [AT2C1_HUMAN]	0	0	0	0	0	0	0	24429449	0	32372354	0	0																													2.7331	1.2	1	1
Q15269	919	102.387	6.15088	Periodic tryptophan protein 2 homolog OS=Homo sapiens OX=9606 GN=PWP2 PE=2 SV=2 - [PWP2_HUMAN]	0	0	0	0	0	0	0	104867767	0	0	0	0																													2.03821	1.2	1	1
Q0ZGT2	675	80.6087	5.32568	Nexilin OS=Homo sapiens OX=9606 GN=NEXN PE=1 SV=1 - [NEXN_HUMAN]	0	0	0	0	0	0	5.85775e+07	0	0	0	0	0																									0	1.19	1	1
Q9H2P0	1102	123.485	7.34229	Activity-dependent neuroprotector homeobox protein OS=Homo sapiens OX=9606 GN=ADNP PE=1 SV=1 - [ADNP_HUMAN]	0	0	0	0	0	0	0	0	0	0	2.06519e+07	0
Q9UPS6	1966	212.67	4.95752	Histone-lysine N-methyltransferase SETD1B OS=Homo sapiens OX=9606 GN=SETD1B PE=1 SV=3 - [SET1B_HUMAN]	0	0	0	0	32485776	0	0	0	0	0	0	0																	0	1.17	1	1
P78316	857	97.6074	7.57666	Nucleolar protein 14 OS=Homo sapiens OX=9606 GN=NOP14 PE=1 SV=3 - [NOP14_HUMAN]	0	0	0	0	0	0	0	56852607	0	0	0	0																													2.29525	1.17	1	1
Q8WXH0	6885	795.944	5.36377	Nesprin-2 OS=Homo sapiens OX=9606 GN=SYNE2 PE=1 SV=3 - [SYNE2_HUMAN]	73078773	2.51131e+07	0	0	5394318	0	4.87227e+07	47859750	0	0	1.7192e+07	0	4.25506	0.29	2	2	5.81308	0.32	2	2									2.17373	0.23	1	1					4.60647	0.26	2	2	3.81788	0.33	2	2
Q7Z3U7	1717	190.237	6.06201	Protein MON2 homolog OS=Homo sapiens OX=9606 GN=MON2 PE=1 SV=3 - [MON2_HUMAN]	0	0	0	0	0	0	0	8.58787e+07	0	0	0	0																													4.85305	1.16	2	2
P02771	609	68.633	5.68115	Alpha-fetoprotein OS=Homo sapiens OX=9606 GN=AFP PE=1 SV=1 - [FETA_HUMAN]	0	0	0	5.90071e+07	0	0	6.15444e+07	0	0	0	0	0													0	1.15	1	1									0	1.15	1	1
Q9UQ16	869	97.685	8.35303	Dynamin-3 OS=Homo sapiens OX=9606 GN=DNM3 PE=1 SV=4 - [DYN3_HUMAN]	0	0	0	0	0	0	0	0	0	0	3.2939e+07	0
Q149N8	1683	192.957	7.47412	E3 ubiquitin-protein ligase SHPRH OS=Homo sapiens OX=9606 GN=SHPRH PE=1 SV=2 - [SHPRH_HUMAN]	1770395564	0	0	0	0	0	0	1.00614e+09	0	1.70282e+09	0	8.16434e+07	0	1.13	1	1																									0	1.13	1	1
Q9NQR7	707	79.6914	10.7407	Coiled-coil domain-containing protein 177 OS=Homo sapiens OX=9606 GN=CCDC177 PE=2 SV=3 - [CC177_HUMAN]	0	0	0	0	0	0	0	1.94546e+08	0	0	0	0																													2.20087	1.13	1	1
P31327	1500	164.835	6.7417	Carbamoyl-phosphate synthase [ammonia], mitochondrial OS=Homo sapiens OX=9606 GN=CPS1 PE=1 SV=2 - [CPSM_HUMAN]	0	0	0	0	0	0	0	3.85445e+07	0	0	0	0																													4.30965	1.13	2	2
Q6ZMZ3	975	112.146	6.22705	Nesprin-3 OS=Homo sapiens OX=9606 GN=SYNE3 PE=1 SV=2 - [SYNE3_HUMAN]	0	0	0	0	0	0	0	49894849	0	0	0	0																													0	1.13	1	1
Q08554	894	99.9238	5.42725	Desmocollin-1 OS=Homo sapiens OX=9606 GN=DSC1 PE=1 SV=2 - [DSC1_HUMAN]	0	0	0	32208883	0	0	0	0	0	0	0	0													2.19607	1.12	1	1
Q13233	1512	164.366	7.73779	Mitogen-activated protein kinase kinase kinase 1 OS=Homo sapiens OX=9606 GN=MAP3K1 PE=1 SV=4 - [M3K1_HUMAN]	0	0	0	0	0	0	0	110353281	0	0	0	0																													2.64319	1.12	1	1
O75448	989	110.234	6.94678	Mediator of RNA polymerase II transcription subunit 24 OS=Homo sapiens OX=9606 GN=MED24 PE=1 SV=1 - [MED24_HUMAN]	0	0	0	0	0	0	43585625	0	0	0	0	0																									2.59594	1.11	1	1
Q99613	913	105.278	5.68115	Eukaryotic translation initiation factor 3 subunit C OS=Homo sapiens OX=9606 GN=EIF3C PE=1 SV=1 - [EIF3C_HUMAN]	0	0	0	0	0	0	0	0	0	0	0	0
O60610	1272	141.258	5.41455	Protein diaphanous homolog 1 OS=Homo sapiens OX=9606 GN=DIAPH1 PE=1 SV=2 - [DIAP1_HUMAN]	0	0	0	0	0	0	0	0	0	2.94138e+08	0	0
O15360	1455	162.671	6.59521	Fanconi anemia group A protein OS=Homo sapiens OX=9606 GN=FANCA PE=1 SV=2 - [FANCA_HUMAN]	0	0	0	0	0	0	0	0	0	0	2.06018e+07	0
Q7Z5K2	1190	132.863	5.43994	Wings apart-like protein homolog OS=Homo sapiens OX=9606 GN=WAPL PE=1 SV=1 - [WAPL_HUMAN]	0	0	0	0	0	0	63579858	0	0	57136977	67860738	0																									3.01112	1.09	1	1
P53396	1101	120.762	7.32764	ATP-citrate synthase OS=Homo sapiens OX=9606 GN=ACLY PE=1 SV=3 - [ACLY_HUMAN]	0	0	0	0	0	0	0	0	0	0	0	0																													3.16483	1.09	1	1
P35579	1960	226.392	5.60498	Myosin-9 OS=Homo sapiens OX=9606 GN=MYH9 PE=1 SV=4 - [MYH9_HUMAN]	0	0	8.19239e+06	0	0	0	0	0	0	0	0	0									3.13203	1.07	1	1
O15439	1325	149.432	8.19189	Multidrug resistance-associated protein 4 OS=Homo sapiens OX=9606 GN=ABCC4 PE=1 SV=3 - [MRP4_HUMAN]	0	0	0	0	0	0	1.33076e+09	0	0	0	1914117432	0																									2.13211	1.06	1	1
Q96GD3	660	73.3073	9.24658	Polycomb protein SCMH1 OS=Homo sapiens OX=9606 GN=SCMH1 PE=1 SV=1 - [SCMH1_HUMAN]	0	0	0	0	0	0	0	0	2.67363e+07	0	0	0																																	0
A4D1F6	860	97.9737	7.45947	Leucine-rich repeat and death domain-containing protein 1 OS=Homo sapiens OX=9606 GN=LRRD1 PE=2 SV=2 - [LRRD1_HUMAN]	0	0	0	0	0	1.51161e+07	0	0	1.32547e+07	0	0	0																					0	1.05	1	1									1.72692
Q8WVB6	975	107.317	7.21045	Chromosome transmission fidelity protein 18 homolog OS=Homo sapiens OX=9606 GN=CHTF18 PE=1 SV=1 - [CTF18_HUMAN]	0	0	0	0	0	0	0	0	0	0	0	0
P52849	883	100.811	8.63135	Bifunctional heparan sulfate N-deacetylase/N-sulfotransferase 2 OS=Homo sapiens OX=9606 GN=NDST2 PE=1 SV=1 - [NDST2_HUMAN]	0	0	0	1195891616	1993130143	0	0	0	0	1288352094	1570830088	0													2.42802	1.02	1	1	2.15627	1.02	1	1
P42858	3142	347.383	6.20166	Huntingtin OS=Homo sapiens OX=9606 GN=HTT PE=1 SV=2 - [HD_HUMAN]	0	0	0	0	0	0	0	0	0	0	0	0																									3.60364	0.6	1	1	1.89082	0.41	1	1
Q15386	1083	123.844	6.7124	Ubiquitin-protein ligase E3C OS=Homo sapiens OX=9606 GN=UBE3C PE=1 SV=3 - [UBE3C_HUMAN]	0	0	0	0	0	0	4.44747e+07	0	0	0	0	0																									2.33332	1.02	1	1
Q92797	1274	141.059	6.12549	Symplekin OS=Homo sapiens OX=9606 GN=SYMPK PE=1 SV=2 - [SYMPK_HUMAN]	0	0	0	0	0	0	0	8.86905e+07	0	0	90643600	0																													3.03997	1.02	1	1
Q4LE39	1312	147.719	5.12256	AT-rich interactive domain-containing protein 4B OS=Homo sapiens OX=9606 GN=ARID4B PE=1 SV=2 - [ARI4B_HUMAN]	0	1.53455e+07	0	0	0	0	0	0	0	0	0	0					2.76219	0.99	1	1
Q4L180	1135	130.301	6.56592	Filamin A-interacting protein 1-like OS=Homo sapiens OX=9606 GN=FILIP1L PE=1 SV=2 - [FIL1L_HUMAN]	0	0	0	0	0	0	0	0	0	0	0	0
P21359	2839	319.168	7.38623	Neurofibromin OS=Homo sapiens OX=9606 GN=NF1 PE=1 SV=2 - [NF1_HUMAN]	0	0	0	0	0	0	0	52637836	0	29345325	6.11697e+07	0																													4.36371	0.74	1	1
Q00341	1268	141.368	6.87354	Vigilin OS=Homo sapiens OX=9606 GN=HDLBP PE=1 SV=2 - [VIGLN_HUMAN]	0	0	0	0	0	0	0	48555174	0	0	0	0																													2.47738	0.95	1	1
P27816	1152	120.93	5.42725	Microtubule-associated protein 4 OS=Homo sapiens OX=9606 GN=MAP4 PE=1 SV=3 - [MAP4_HUMAN]	0	0	0	0	0	0	0	0	0	0	126137534	0
Q14203	1278	141.607	5.80811	Dynactin subunit 1 OS=Homo sapiens OX=9606 GN=DCTN1 PE=1 SV=3 - [DCTN1_HUMAN]	0	0	0	0	0	0	0	58571611	0	0	0	0																													2.89042	0.94	1	1
O75369	2602	277.99	5.73193	Filamin-B OS=Homo sapiens OX=9606 GN=FLNB PE=1 SV=2 - [FLNB_HUMAN]	0	0	4.32175e+06	0	0	0	0	0	0	0	0	0									0	0.92	1	1
Q9NSV4	1193	136.839	7.03467	Protein diaphanous homolog 3 OS=Homo sapiens OX=9606 GN=DIAPH3 PE=1 SV=4 - [DIAP3_HUMAN]	0	0	0	0	0	0	0	0	0	0	98837851	0
P18583	2426	263.664	5.64307	Protein SON OS=Homo sapiens OX=9606 GN=SON PE=1 SV=4 - [SON_HUMAN]	0	0	0	0	0	0	0	0	0	0	2.33413e+07	0
Q86YR7	1114	126.913	6.41748	Probable guanine nucleotide exchange factor MCF2L2 OS=Homo sapiens OX=9606 GN=MCF2L2 PE=2 SV=3 - [MF2L2_HUMAN]	0	2489671683	0	0	0	0	0	0	0	5288765096	0	0					2.10891	0.9	1	1
Q8WUA4	911	100.616	7.31299	General transcription factor 3C polypeptide 2 OS=Homo sapiens OX=9606 GN=GTF3C2 PE=1 SV=2 - [TF3C2_HUMAN]	0	0	0	0	0	0	0	0	0	0	0	0																													2.43044	0.88	1	1
Q7RTW8	1153	128.451	5.8208	Otoancorin OS=Homo sapiens OX=9606 GN=OTOA PE=1 SV=1 - [OTOAN_HUMAN]	0	0	0	0	0	0	0	0	0	0	0	0
Q8NEP3	725	79.9765	4.66553	Dynein assembly factor 1, axonemal OS=Homo sapiens OX=9606 GN=DNAAF1 PE=1 SV=5 - [DAAF1_HUMAN]	0	0	0	0	0	0	0	0	0	2.96755e+07	0	0
Q9P2D3	2071	224.159	7.1665	HEAT repeat-containing protein 5B OS=Homo sapiens OX=9606 GN=HEATR5B PE=1 SV=2 - [HTR5B_HUMAN]	0	0	0	0	0	0	0	0	0	0	35393243	0
Q68DQ2	2970	330.427	5.19873	Very large A-kinase anchor protein OS=Homo sapiens OX=9606 GN=CRYBG3 PE=1 SV=3 - [CRBG3_HUMAN]	0	0	0	52083710	0	0	0	0	0	0	0	0													0	0.81	1	1
Q5T7B8	1368	151.809	7.13721	Kinesin-like protein KIF24 OS=Homo sapiens OX=9606 GN=KIF24 PE=1 SV=2 - [KIF24_HUMAN]	0	0	0	0	0	0	0	0	0	0	419547040	0
Q9H0A0	1025	115.657	8.26514	RNA cytidine acetyltransferase OS=Homo sapiens OX=9606 GN=NAT10 PE=1 SV=2 - [NAT10_HUMAN]	0	0	0	0	0	0	0	0	0	0	0	0																													1.74782	0.78	1	1
Q8N201	2190	244.143	6.12549	Integrator complex subunit 1 OS=Homo sapiens OX=9606 GN=INTS1 PE=1 SV=2 - [INT1_HUMAN]	0	0	0	0	0	0	0	39551445	0	0	0	0																													3.06233	0.78	1	1
A2PYH4	1435	162.507	7.09326	Probable ATP-dependent DNA helicase HFM1 OS=Homo sapiens OX=9606 GN=HFM1 PE=1 SV=2 - [HFM1_HUMAN]	0	32051665	0	0	0	0	0	0	0	0	0	0					3.07256	0.77	1	1
P49790	1475	153.843	8.73389	Nuclear pore complex protein Nup153 OS=Homo sapiens OX=9606 GN=NUP153 PE=1 SV=2 - [NU153_HUMAN]	0	0	0	0	0	0	0	34555812	0	0	0	0																													2.24807	0.75	1	1
Q9C0H5	1083	121.21	7.50342	Rho GTPase-activating protein 39 OS=Homo sapiens OX=9606 GN=ARHGAP39 PE=1 SV=2 - [RHG39_HUMAN]	0	0	0	0	0	0	0	0	0	0	224094736	0
Q8TEQ6	1508	168.483	6.62451	Gem-associated protein 5 OS=Homo sapiens OX=9606 GN=GEMIN5 PE=1 SV=3 - [GEMI5_HUMAN]	0	0	0	0	0	0	4.94305e+07	0	0	0	0	0																									2.92229	0.73	1	1
P42694	1942	218.833	7.41553	Probable helicase with zinc finger domain OS=Homo sapiens OX=9606 GN=HELZ PE=1 SV=2 - [HELZ_HUMAN]	0	0	0	0	0	2.29557e+07	0	0	0	0	0	0																					2.997	0.72	1	1
Q14146	1524	170.435	7.31299	Unhealthy ribosome biogenesis protein 2 homolog OS=Homo sapiens OX=9606 GN=URB2 PE=1 SV=2 - [URB2_HUMAN]	0	0	0	0	0	0	0	0	0	0	0	0																													0	0.72	1	1
Q5VZL5	1548	172.677	6.84424	Zinc finger MYM-type protein 4 OS=Homo sapiens OX=9606 GN=ZMYM4 PE=1 SV=1 - [ZMYM4_HUMAN]	0	0	0	0	0	0	0	8.67013e+06	0	0	0	0																													1.69508	0.71	1	1
Q92878	1312	153.797	6.88818	DNA repair protein RAD50 OS=Homo sapiens OX=9606 GN=RAD50 PE=1 SV=1 - [RAD50_HUMAN]	0	0	0	0	0	0	0	26772844	0	0	0	0																													2.24423	0.69	1	1
Q9UL51	889	96.8883	8.96826	Potassium/sodium hyperpolarization-activated cyclic nucleotide-gated channel 2 OS=Homo sapiens OX=9606 GN=HCN2 PE=1 SV=3 - [HCN2_HUMAN]	0	7.54052e+07	0	0	0	0	0	0	0	0	0	0					0	0.67	1	1
A4FU69	1503	173.295	5.8208	EF-hand calcium-binding domain-containing protein 5 OS=Homo sapiens OX=9606 GN=EFCAB5 PE=1 SV=3 - [EFCB5_HUMAN]	0	0	0	0	74813149	0	0	7.13695e+07	0	0	62720204	0																	2.2694	0.67	1	1									2.05303	0.67	1	1
Q9Y4G8	1499	167.313	6.66846	Rap guanine nucleotide exchange factor 2 OS=Homo sapiens OX=9606 GN=RAPGEF2 PE=1 SV=1 - [RPGF2_HUMAN]	0	0	0	0	0	0	0	121307326	0	0	0	0																													2.18168	0.67	1	1
Q07617	926	103.574	6.85889	Sperm-associated antigen 1 OS=Homo sapiens OX=9606 GN=SPAG1 PE=1 SV=3 - [SPAG1_HUMAN]	0	0	0	0	0	0	0	0	2.99157e+06	0	0	0																																	0
O00555	2506	282.384	8.83643	Voltage-dependent P/Q-type calcium channel subunit alpha-1A OS=Homo sapiens OX=9606 GN=CACNA1A PE=1 SV=3 - [CAC1A_HUMAN]	0	0	0	0	0	5.97511e+08	0	0	0	0	0	0																					2.52024	0.64	1	1
P42356	2102	236.678	7.06396	Phosphatidylinositol 4-kinase alpha OS=Homo sapiens OX=9606 GN=PI4KA PE=1 SV=4 - [PI4KA_HUMAN]	0	0	0	0	0	0	0	0	0	0	2.06663e+07	0
Q8NCM8	4307	492.311	6.53662	Cytoplasmic dynein 2 heavy chain 1 OS=Homo sapiens OX=9606 GN=DYNC2H1 PE=1 SV=4 - [DYHC2_HUMAN]	0	0	0	0	0	0	89459747	0	0	0	0	0																									3.18768	0.6	1	1
Q8WXG6	1647	183.188	6.03662	MAP kinase-activating death domain protein OS=Homo sapiens OX=9606 GN=MADD PE=1 SV=2 - [MADD_HUMAN]	0	0	0	0	0	1.20624e+07	0	0	0	0	0	0																					1.65648	0.55	1	1
Q8TD26	2715	305.22	6.26514	Chromodomain-helicase-DNA-binding protein 6 OS=Homo sapiens OX=9606 GN=CHD6 PE=1 SV=4 - [CHD6_HUMAN]	0	0	0	0	0	0	4.89659e+08	25688428	0	0	0	0																									1.80805	0.33	1	1	0	0.22	1	1
O43149	2961	330.864	5.94775	Zinc finger ZZ-type and EF-hand domain-containing protein 1 OS=Homo sapiens OX=9606 GN=ZZEF1 PE=1 SV=6 - [ZZEF1_HUMAN]	0	0	0	0	0	0	0	2.72189e+07	0	0	0	0																													1.80203	0.54	1	1
Q9BVR0	1158	128.86	6.88818	Putative HERC2-like protein 3 OS=Homo sapiens OX=9606 GN=HERC2P3 PE=5 SV=2 - [HRC23_HUMAN]	0	0	0	0	105181054	4.35503e+06	0	86155253	3.4027e+06	0	97668838	0																	0	0.52	1	1	0	0.52	1	1					0	0.52	1	1	0
Q9NZQ8	1165	131.368	6.771	Transient receptor potential cation channel subfamily M member 5 OS=Homo sapiens OX=9606 GN=TRPM5 PE=1 SV=1 - [TRPM5_HUMAN]	0	0	0	0	0	0	0	0	0	0	2.34557e+07	0
P12270	2363	267.131	5.021	Nucleoprotein TPR OS=Homo sapiens OX=9606 GN=TPR PE=1 SV=3 - [TPR_HUMAN]	0	0	0	849309888	0	0	0	0	0	0	0	0													0	0.51	1	1
Q96RL7	3174	360.047	6.32861	Vacuolar protein sorting-associated protein 13A OS=Homo sapiens OX=9606 GN=VPS13A PE=1 SV=2 - [VP13A_HUMAN]	0	0	0	0	0	0	0	0	0	5.50577e+07	0	0
Q8WWZ7	1642	186.387	6.94678	ATP-binding cassette sub-family A member 5 OS=Homo sapiens OX=9606 GN=ABCA5 PE=2 SV=2 - [ABCA5_HUMAN]	94636909	0	0	0	0	0	0	0	0	0	0	0	2.01208	0.43	1	1
Q9UPU5	2620	294.178	6.13818	Ubiquitin carboxyl-terminal hydrolase 24 OS=Homo sapiens OX=9606 GN=USP24 PE=1 SV=3 - [UBP24_HUMAN]	0	0	0	0	0	0	0	1.59035e+07	0	0	0	0																													3.35111	0.42	1	1
Q6ZR08	3092	356.713	6.18896	Dynein heavy chain 12, axonemal OS=Homo sapiens OX=9606 GN=DNAH12 PE=2 SV=2 - [DYH12_HUMAN]	0	0	0	0	0	0	0	2.51527e+07	0	0	0	0																													2.20895	0.42	1	1
O60449	1722	198.184	6.66846	Lymphocyte antigen 75 OS=Homo sapiens OX=9606 GN=LY75 PE=1 SV=3 - [LY75_HUMAN]	0	4.05742e+07	0	0	0	0	0	0	0	0	0	0					0	0.41	1	1
P13569	1480	168.034	8.73389	Cystic fibrosis transmembrane conductance regulator OS=Homo sapiens OX=9606 GN=CFTR PE=1 SV=3 - [CFTR_HUMAN]	0	0	0	0	0	0	0	2.26263e+07	0	0	0	0																													0	0.41	1	1
Q99715	3063	332.941	5.52881	Collagen alpha-1(XII) chain OS=Homo sapiens OX=9606 GN=COL12A1 PE=1 SV=2 - [COCA1_HUMAN]	0	0	0	0	0	0	0	1.04285e+10	0	0	0	0																													2.31207	0.39	1	1
Q8IZQ1	3526	395.006	6.75635	WD repeat and FYVE domain-containing protein 3 OS=Homo sapiens OX=9606 GN=WDFY3 PE=1 SV=2 - [WDFY3_HUMAN]	0	0	0	0	0	0	0	34575000	0	0	0	0																													2.18043	0.37	1	1
O75691	2785	318.182	7.38623	Small subunit processome component 20 homolog OS=Homo sapiens OX=9606 GN=UTP20 PE=1 SV=3 - [UTP20_HUMAN]	0	0	0	0	0	0	0	35929173	0	0	3.58486e+07	0																													2.79921	0.36	1	1
Q8NF91	8797	1010.46	5.52881	Nesprin-1 OS=Homo sapiens OX=9606 GN=SYNE1 PE=1 SV=4 - [SYNE1_HUMAN]	0	0	0	0	0	0	39849105	70709899	0	0	59551208	0																									1.60931	0.09	1	1	4.1737	0.26	1	1
Q9Y4A5	3859	437.318	8.19189	Transformation/transcription domain-associated protein OS=Homo sapiens OX=9606 GN=TRRAP PE=1 SV=3 - [TRRAP_HUMAN]	0	0	0	0	0	0	0	0	0	0	0	0
Q9Y4G6	2542	271.443	5.56689	Talin-2 OS=Homo sapiens OX=9606 GN=TLN2 PE=1 SV=4 - [TLN2_HUMAN]	0	0	0	0	0	0	0	0	0	0	32197321	0
Q9UPN3	7388	837.787	5.38916	Microtubule-actin cross-linking factor 1, isoforms 1/2/3/5 OS=Homo sapiens OX=9606 GN=MACF1 PE=1 SV=4 - [MACF1_HUMAN]	0	0	0	0	0	0	0	0	0	0	23127286	0
Q8WZ42	34350	3813.65	6.354	Titin OS=Homo sapiens OX=9606 GN=TTN PE=1 SV=4 - [TITIN_HUMAN]	0	0	0	0	0	0	0	0	5.04272e+07	0	0	0																																	2.48857
[truncated: 15 more columns]

## Sheet: All peptides
VEC_GFP_1	VEC_GFP_2	VEC_GFP_3	VEC_KRAS_1	VEC_KRAS_2	VEC_KRAS_3	HA-iRHOM2_GFP_1	HA-iRHOM2_GFP_2	HA-iRHOM2_GFP_3	HA-iRHOM2_KRAS_1	HA-iRHOM2_KRAS_2	HA-iRHOM2_KRAS_3
A2	B2	C2	D2	E2	F2	G2	H2	I2	J2	K2	L2	Sequence	PSM Ambiguity	# Proteins	# Protein Groups	Protein Group Accessions	Modifications	Activation Type	ΔScore	ΔCn	Rank	Search Engine Rank	QuanResultID	Precursor Area	q-Value	PEP	XCorr	# Missed Cleavages	Isolation Interference [%]	Ion Inject Time [ms]	Charge	m/z [Da]	MH+ [Da]	ΔM [ppm]	RT [min]	First Scan	Last Scan	MS Order	Ions Matched	Spectrum File
						High						KLADQcTGLQGFLVFHSFGGGTGSGFTSLLMER	Unambiguous	3	2	P68363;Q9BQE3	C6(Carbamidomethyl)	HCD	1	0	1	1		2.31482e+08	0	3.42087e-20	10.1739	1	7.66071	120	3	1173.58	3518.74	5.76003	71.0579	31070	31070	MS2	0/0	QEX01_MF_210321_FF3-WT-GFP_117.raw
							High					KEAEScDcLQGFQLTHSLGGGTGSGMGTLLLSK	Unambiguous	5	3	P68371;P07437;P04350	C6(Carbamidomethyl); C8(Carbamidomethyl)	HCD	1	0	1	1		1516620707	0	6.352e-05	9.88714	1	0	51	3	1147.22	3439.65	6.82155	60.8382	26111	26111	MS2	0/0	QEX01_MF_210518_FL3-WT+GFP-2_026.raw
							High					KEAEScDcLQGFQLTHSLGGGTGSGMGTLLISK	Unambiguous	5	3	P68371;P07437;P04350	C6(Carbamidomethyl); C8(Carbamidomethyl)	HCD	1	0	1	2		1516620707	0	6.352e-05	9.88714	1	0	51	3	1147.22	3439.65	6.82155	60.8382	26111	26111	MS2	0/0	QEX01_MF_210518_FL3-WT+GFP-2_026.raw
							High					KLADQcTGLQGFLVFHSFGGGTGSGFTSLLMER	Unambiguous	3	2	P68363;Q9BQE3	C6(Carbamidomethyl)	HCD	1	0	1	1		487636488	0	2.5463e-07	9.76004	1	0	79	3	1173.58	3518.73	2.74188	69.9076	30920	30920	MS2	0/0	QEX01_MF_210518_FL3-WT+GFP-2_026.raw
										High		GGSGGSHGGGSGFGGESGGSYGGGEEASGSGGGYGGGSGK	Unambiguous	2	1	P35527		HCD	1	0	1	1		367419301	0	9.005e-14	9.74398	0	0	77	3	1075.1	3223.29	3.96411	20.995	4626	4626	MS2	0/0	QEX01_MF_210518_FL4-WT+KRAS-2_028.raw
			High									GGSGGSHGGGSGFGGESGGSYGGGEEASGSGGGYGGGSGK	Unambiguous	2	1	P35527		HCD	1	0	1	1		2192999699	0	0.0001829	9.59057	0	1.94626	72	3	1075.1	3223.29	2.37352	22.4112	5347	5347	MS2	0/0	QEX01_MF_210321_FF2-VEC-RAS_115.raw
										High		KEAEScDcLQGFQLTHSLGGGTGSGMGTLLLSK	Unambiguous	5	3	P68371;P07437;P04350	C6(Carbamidomethyl); C8(Carbamidomethyl)	HCD	1	0	1	1		1289028916	0	3.862e-11	9.58211	1	0	70	3	1147.22	3439.64	2.66934	60.8483	26034	26034	MS2	0/0	QEX01_MF_210518_FL4-WT+KRAS-2_028.raw
										High		KEAEScDcLQGFQLTHSLGGGTGSGMGTLLISK	Unambiguous	5	3	P68371;P07437;P04350	C6(Carbamidomethyl); C8(Carbamidomethyl)	HCD	1	0	1	2		1289028916	0	3.862e-11	9.58211	1	0	70	3	1147.22	3439.64	2.66934	60.8483	26034	26034	MS2	0/0	QEX01_MF_210518_FL4-WT+KRAS-2_028.raw
							High					MRPGVAcSVSQAQKDELILEGNDIELVSNSAALIQQATTVK	Unambiguous	1	1	P32969	C7(Carbamidomethyl)	HCD	1	0	1	1		2.05091e+09	0	8.638e-06	9.53616	1	9.62467	62	4	1096.82	4384.26	2.28922	68.7955	30359	30359	MS2	0/0	QEX01_MF_210518_FL3-WT+GFP-2_026.raw
High												GGSGGSHGGGSGFGGESGGSYGGGEEASGSGGGYGGGSGK	Unambiguous	2	1	P35527		HCD	1	0	1	1		1.09842e+09	0	4.6e-14	9.51203	0	0	71	3	1075.1	3223.29	1.12376	22.2449	4747	4747	MS2	0/0	QEX01_MF_210321_FF1-VEC-GFP_113.raw
	High											GSYGSGGSSYGSGGGSYGSGGGGGGHGSYGSGSSSGGYR	Unambiguous	2	1	P04264		HCD	1	0	1	1		3.26278e+08	0	9.078e-15	9.4896	0	11.649	120	3	1104.78	3312.32	3.45497	21.4621	4988	4988	MS2	0/0	QEX01_MF_210518_FL1-VEC+GFP-2_022.raw
							High					GGSGGSHGGGSGFGGESGGSYGGGEEASGSGGGYGGGSGK	Unambiguous	2	1	P35527		HCD	1	0	1	1		326117148	0	1.346e-06	9.45073	0	0	70	3	1075.1	3223.29	2.71436	21.1405	4896	4896	MS2	0/0	QEX01_MF_210518_FL3-WT+GFP-2_026.raw
	High											GGSGGSHGGGSGFGGESGGSYGGGEEASGSGGGYGGGSGK	Unambiguous	2	1	P35527		HCD	1	0	1	1		2.23229e+08	0	2.574e-14	9.30776	0	7.54763	96	3	1075.1	3223.29	1.80545	21.2715	4893	4893	MS2	0/0	QEX01_MF_210518_FL1-VEC+GFP-2_022.raw
									High			KLADQcTGLQGFLVFHSFGGGTGSGFTSLLMER	Unambiguous	3	2	P68363;Q9BQE3	C6(Carbamidomethyl)	HCD	1	0	1	1			0	3.896e-06	9.08576	1	6.12468	90	3	1173.59	3518.74	6.90484	71.0156	31115	31115	MS2	0/0	QEX01_MF_210321_FF4-WT-KRAS_119.raw
				High								GGSGGSHGGGSGFGGESGGSYGGGEEASGSGGGYGGGSGK	Unambiguous	2	1	P35527		HCD	1	0	1	1		2.54218e+08	0	4.08e-12	9.08028	0	0	82	3	1075.1	3223.28	-0.80768	20.971	4759	4759	MS2	0/0	QEX01_MF_210518_FL2-VEC+KRAS-2_024.raw
							High					GSYGSGGSSYGSGGGSYGSGGGGGGHGSYGSGSSSGGYR	Unambiguous	2	1	P04264		HCD	1	0	1	1		5.79201e+08	0	1.1e-06	9.05635	0	3.01717	36	3	1104.78	3312.32	4.00777	21.295	4987	4987	MS2	0/0	QEX01_MF_210518_FL3-WT+GFP-2_026.raw
										High		GSYGSGGSSYGSGGGSYGSGGGGGGHGSYGSGSSSGGYR	Unambiguous	2	1	P04264		HCD	1	0	1	1		608619263	0	8.905e-12	9.05381	0	8.45257	74	3	1104.78	3312.32	3.78665	21.1625	4724	4724	MS2	0/0	QEX01_MF_210518_FL4-WT+KRAS-2_028.raw
						High						GGSGGSHGGGSGFGGESGGSYGGGEEASGSGGGYGGGSGK	Unambiguous	2	1	P35527		HCD	1	0	1	1		7.35473e+08	0	2.505e-17	8.86162	0	5.87078	52	3	1075.1	3223.29	2.94158	21.9439	5266	5266	MS2	0/0	QEX01_MF_210321_FF3-WT-GFP_117.raw
				High								GSYGSGGSSYGSGGGSYGSGGGGGGHGSYGSGSSSGGYR	Unambiguous	2	1	P04264		HCD	1	0	1	1		4.5457e+08	0	1.919e-13	8.70055	0	4.21249	53	3	1104.78	3312.32	3.01273	21.1287	4842	4842	MS2	0/0	QEX01_MF_210518_FL2-VEC+KRAS-2_024.raw
						High						GSYGSGGSSYGSGGGSYGSGGGGGGHGSYGSGSSSGGYR	Unambiguous	2	1	P04264		HCD	1	0	1	1		1736410091	0	3.842e-15	8.5401	0	28.2089	33	3	1104.77	3312.31	0.248723	22.0463	5327	5327	MS2	0/0	QEX01_MF_210321_FF3-WT-GFP_117.raw
										High		HNIEDGSVQLADHYQQNTPIGDGPVLLPDNHYLSTQSALSK	Unambiguous	1	1	sp		HCD	1	0	1	1		375477402	0	3.537e-10	8.52353	0	6.55695	28	5	895.243	4472.19	2.65258	59.5022	25289	25289	MS2	0/0	QEX01_MF_210518_FL4-WT+KRAS-2_028.raw
									High			GGSGGSHGGGSGFGGESGGSYGGGEEASGSGGGYGGGSGK	Unambiguous	2	1	P35527		HCD	1	0	1	1		834218235	0	1.67012e-06	8.52182	0	6.66599	50	3	1075.1	3223.29	1.80545	22.0372	5332	5332	MS2	0/0	QEX01_MF_210321_FF4-WT-KRAS_119.raw
									High			SGPFGQIFRPDNFVFGQSGAGNNWAK	Unambiguous	5	5	Q13885;Q9BVA1;P68371;P07437;P04350		HCD	1	0	1	1		1553241868	0	0.0001045	8.51706	0	0	91	2	1399.68	2798.35	3.4176	67.9938	29802	29802	MS2	0/0	QEX01_MF_210321_FF4-WT-KRAS_119.raw
	High											KLADQcTGLQGFLVFHSFGGGTGSGFTSLLMER	Unambiguous	3	2	P68363;Q9BQE3	C6(Carbamidomethyl)	HCD	1	0	1	1		157080952	0	3.5e-10	8.49709	1	12.0453	120	4	880.442	3518.74	7.05713	70.064	28667	28667	MS2	0/0	QEX01_MF_210518_FL1-VEC+GFP-2_022.raw
						High						SGPFGQIFRPDNFVFGQSGAGNNWAK	Unambiguous	5	5	Q13885;Q9BVA1;P68371;P07437;P04350		HCD	1	0	1	1		2552949705	0	1.23e-12	8.41744	0	0	89	2	1399.68	2798.36	5.51145	68.0831	29825	29825	MS2	0/0	QEX01_MF_210321_FF3-WT-GFP_117.raw
										High		SGPFGQIFRPDNFVFGQSGAGNNWAK	Unambiguous	5	5	Q13885;Q9BVA1;P68371;P07437;P04350		HCD	1	0	1	1		3356521169	0	1.444e-07	8.40168	0	0	81	2	1399.68	2798.35	3.85382	66.9051	29260	29260	MS2	0/0	QEX01_MF_210518_FL4-WT+KRAS-2_028.raw
				High								SGPFGQIFRPDNFVFGQSGAGNNWAK	Unambiguous	5	5	Q13885;Q9BVA1;P68371;P07437;P04350		HCD	1	0	1	1		343829250	0	1.322e-10	8.34137	0	0	56	2	1399.68	2798.35	1.23649	66.9779	27548	27548	MS2	0/0	QEX01_MF_210518_FL2-VEC+KRAS-2_024.raw
										High		RKELEQVcNPIISGLYQGAGGPGPGGFGAQGPK	Unambiguous	1	1	P0DMV8	C8(Carbamidomethyl)	HCD	1	0	1	1		2287768944	0	1.293e-11	8.3277	2	32.6029	39	3	1113.9	3339.69	0.937611	58.6877	24826	24826	MS2	0/0	QEX01_MF_210518_FL4-WT+KRAS-2_028.raw
										High		KLADQcTGLQGFLVFHSFGGGTGSGFTSLLMER	Unambiguous	3	2	P68363;Q9BQE3	C6(Carbamidomethyl)	HCD	1	0	1	1		3.92846e+08	0	9.231e-08	8.29087	1	2.77865	95	4	880.442	3518.75	7.40404	69.966	30546	30546	MS2	0/0	QEX01_MF_210518_FL4-WT+KRAS-2_028.raw
						High						KLADQcTGLQGFLVFHSFGGGTGSGFTSLLmER	Unambiguous	3	2	P68363;Q9BQE3	C6(Carbamidomethyl); M31(Oxidation)	HCD	1	0	1	1		2.32739e+08	0	4.534e-18	8.24443	1	25.5258	120	3	1178.92	3534.73	5.44582	69.8441	30620	30620	MS2	0/0	QEX01_MF_210321_FF3-WT-GFP_117.raw
							High					HNIEDGSVQLADHYQQNTPIGDGPVLLPDNHYLSTQSALSK	Unambiguous	1	1	sp		HCD	1	0	1	1		288391943	0	3.323e-05	8.21695	0	11.9789	27	5	895.242	4472.18	1.42429	59.5002	25352	25352	MS2	0/0	QEX01_MF_210518_FL3-WT+GFP-2_026.raw
						High						KLADQcTGLQGFLVFHSFGGGTGSGFTSLLMER	Unambiguous	3	2	P68363;Q9BQE3	C6(Carbamidomethyl)	HCD	1	0	1	1		3.31553e+08	0	3.643e-13	8.15664	1	19.2758	120	4	880.439	3518.74	4.62874	71.0421	31064	31064	MS2	0/0	QEX01_MF_210321_FF3-WT-GFP_117.raw
							High					RKELEQVcNPIISGLYQGAGGPGPGGFGAQGPK	Unambiguous	1	1	P0DMV8	C8(Carbamidomethyl)	HCD	1	0	1	1		1614618580	0	8.027e-06	8.14326	2	36.3955	30	3	1113.91	3339.71	4.99479	58.7915	24945	24945	MS2	0/0	QEX01_MF_210518_FL3-WT+GFP-2_026.raw
			High									GSYGSGGSSYGSGGGSYGSGGGGGGHGSYGSGSSSGGYR	Unambiguous	2	1	P04264		HCD	1	0	1	1		3452947830	0	2.372e-05	8.12951	0	16.7314	41	3	1104.77	3312.3	-1.07801	22.5677	5435	5435	MS2	0/0	QEX01_MF_210321_FF2-VEC-RAS_115.raw
						High						TVEEVLGHFGVNESTGLSLEQVK	Unambiguous	1	1	P16615		HCD	1	0	1	1		89636807	0	1.261e-14	8.10511	0	0	76	2	1236.64	2472.27	5.03432	65.435	28522	28522	MS2	0/0	QEX01_MF_210321_FF3-WT-GFP_117.raw
										High		LILPVGPAGGNQMLEQYDKLQDGSIK	Unambiguous	1	1	P22061		HCD	1	0	1	1		2021983558	0	5.929e-08	8.09681	1	26.9872	48	3	928.833	2784.48	8.85446	64.7946	28203	28203	MS2	0/0	QEX01_MF_210518_FL4-WT+KRAS-2_028.raw
	High											TTIPEEEEEEEEAAGVVVEEELFHQQGTPR	Unambiguous	1	1	P20700		HCD	1	0	1	1		8437281702	0	3.179e-15	8.01208	0	0.569069	6	3	1137.87	3411.59	6.67018	68.0044	27897	27897	MS2	0/0	QEX01_MF_210518_FL1-VEC+GFP-2_022.raw
									High			TVEEVLGHFGVNESTGLSLEQVK	Unambiguous	1	1	P16615		HCD	1	0	1	1		87645729	0	4.127e-05	7.99464	0	0	66	2	1236.64	2472.28	5.42932	65.348	28473	28473	MS2	0/0	QEX01_MF_210321_FF4-WT-KRAS_119.raw
									High			HNIEDGSVQLADHYQQNTPIGDGPVLLPDNHYLSTQSALSK	Unambiguous	1	1	sp		HCD	1	0	1	1		420754706	0	0.0003104	7.93813	0	34.2643	42	5	895.241	4472.18	-0.0087209	60.7568	26007	26007	MS2	0/0	QEX01_MF_210321_FF4-WT-KRAS_119.raw
									High			KLADQcTGLQGFLVFHSFGGGTGSGFTSLLmER	Unambiguous	3	2	P68363;Q9BQE3	C6(Carbamidomethyl); M31(Oxidation)	HCD	1	0	1	1		147239718	0	1.641e-05	7.88491	1	1.20205	120	3	1178.92	3534.75	8.65751	69.773	30593	30593	MS2	0/0	QEX01_MF_210321_FF4-WT-KRAS_119.raw
									High			HNIEDGSVQLADHYQQNTPIGDGPVLLPDNHYLSTQSALSK	Unambiguous	1	1	sp		HCD	1	0	1	1		431947182	0	2.25e-05	7.80698	0	8.42571	54	4	1118.8	4472.2	4.57991	60.7674	26012	26012	MS2	0/0	QEX01_MF_210321_FF4-WT-KRAS_119.raw
										High		EMAEIRDQMQQQLNDYEQLLDVK	Unambiguous	1	1	P20700		HCD	1	0	1	1			0	1.343e-08	7.79557	1	0	120	2	1419.18	2837.35	2.14363	69.4081	30340	30340	MS2	0/0	QEX01_MF_210518_FL4-WT+KRAS-2_028.raw
										High		STVFKTTIPEEEEEEEEAAGVVVEEELFHQQGTPR	Unambiguous	1	1	P20700		HCD	1	0	1	1		347666634	0	5.274e-13	7.78467	1	0	81	3	1325.3	3973.9	4.31419	66.0194	28811	28811	MS2	0/0	QEX01_MF_210518_FL4-WT+KRAS-2_028.raw
										High		EKKEEQVISLGPQVAEGENVFGVcHIFASFNDTFVHVTDLSGK	Unambiguous	1	1	P62263	C24(Carbamidomethyl)	HCD	1	0	1	1		1.02237e+08	0	3.397e-10	7.77486	2	2.1687	120	5	953.276	4762.35	0.715444	69.7934	30482	30482	MS2	0/0	QEX01_MF_210518_FL4-WT+KRAS-2_028.raw
										High		KLADQcTGLQGFLVFHSFGGGTGSGFTSLLmER	Unambiguous	3	2	P68363;Q9BQE3	C6(Carbamidomethyl); M31(Oxidation)	HCD	1	0	1	1		1.6152e+08	0	5.237e-11	7.75271	1	25.3484	120	3	1178.92	3534.74	8.3467	68.8045	30119	30119	MS2	0/0	QEX01_MF_210518_FL4-WT+KRAS-2_028.raw
										High		TTIPEEEEEEEEAAGVVVEEELFHQQGTPR	Unambiguous	1	1	P20700		HCD	1	0	1	1		6.37027e+08	0	5.562e-12	7.73164	0	1.15642	74	3	1137.87	3411.6	9.03171	68.0429	29842	29842	MS2	0/0	QEX01_MF_210518_FL4-WT+KRAS-2_028.raw
										High		mRPGVAcSVSQAQKDELILEGNDIELVSNSAALIQQATTVK	Unambiguous	1	1	P32969	M1(Oxidation); C7(Carbamidomethyl)	HCD	1	0	1	1		4.35604e+07	0	5.954e-10	7.72732	1	16.9787	120	5	880.86	4400.27	5.72213	68.3876	29967	29967	MS2	0/0	QEX01_MF_210518_FL4-WT+KRAS-2_028.raw
							High					AYHEQLSVAEITNAcFEPANQMVK	Unambiguous	5	2	P68363;Q6PEY2	C15(Carbamidomethyl)	HCD	1	0	1	1		1297687784	0	2.921e-06	7.71657	0	0	41	2	1375.65	2750.29	0.330375	59.6134	25418	25418	MS2	0/0	QEX01_MF_210518_FL3-WT+GFP-2_026.raw
						High						TTIPEEEEEEEEAAGVVVEEELFHQQGTPR	Unambiguous	1	1	P20700		HCD	1	0	1	1		1.20012e+09	0	1.042e-14	7.6948	0	3.42357	90	3	1137.87	3411.6	7.20689	69.3262	30431	30431	MS2	0/0	QEX01_MF_210321_FF3-WT-GFP_117.raw
							High					KEEENASVIDSAELQAYPALVVEK	Unambiguous	1	1	P78527		HCD	1	0	1	1		141799805	0	2.336e-06	7.69442	1	0	75	2	1316.67	2632.34	-0.126414	61.3478	26398	26398	MS2	0/0	QEX01_MF_210518_FL3-WT+GFP-2_026.raw
High												GSYGSGGSSYGSGGGSYGSGGGGGGHGSYGSGSSSGGYR	Unambiguous	2	1	P04264		HCD	1	0	1	1		2.32932e+09	0	1.838e-10	7.68875	0	7.84521	19	3	1104.78	3312.31	1.68601	22.3867	4827	4827	MS2	0/0	QEX01_MF_210321_FF1-VEC-GFP_113.raw
										High		RKELEQVcNPIISGLYQGAGGPGPGGFGAQGPK	Unambiguous	1	1	P0DMV8	C8(Carbamidomethyl)	HCD	1	0	1	1		4418095158	0	4.699e-09	7.6391	2	31.0175	57	4	835.676	3339.68	-2.95915	58.6586	24810	24810	MS2	0/0	QEX01_MF_210518_FL4-WT+KRAS-2_028.raw
									High			GGGGGGYGSGGSSYGSGGGSYGSGGGGGGGR	Unambiguous	2	1	P04264		HCD	1	0	1	1		1011448992	0	0.0001232	7.61516	0	7.24877	56	2	1192.48	2383.96	4.49788	21.6819	5115	5115	MS2	0/0	QEX01_MF_210321_FF4-WT-KRAS_119.raw
							High					DLERDSGccVQNDHSGcIQTQR	Unambiguous	1	1		C8(Carbamidomethyl); C9(Carbamidomethyl); C17(Carbamidomethyl)	HCD	1	0	1	1		4626086259	0	3.028e-05	7.60914	1	0	22	3	879.041	2635.11	1.09999	20.5903	4563	4563	MS2	0/0	QEX01_MF_210518_FL3-WT+GFP-2_026.raw
				High								KLADQcTGLQGFLVFHSFGGGTGSGFTSLLMER	Unambiguous	3	2	P68363;Q9BQE3	C6(Carbamidomethyl)	HCD	1	0	1	1		5.68447e+07	0	4.1e-09	7.58027	1	5.20387	120	4	880.444	3518.76	10.1793	69.9564	28780	28780	MS2	0/0	QEX01_MF_210518_FL2-VEC+KRAS-2_024.raw
							High					KLADQcTGLQGFLVFHSFGGGTGSGFTSLLmER	Unambiguous	3	2	P68363;Q9BQE3	C6(Carbamidomethyl); M31(Oxidation)	HCD	1	0	1	1		1334598860	0	3.264e-06	7.56882	1	10.5716	67	3	1178.92	3534.74	6.48185	68.7972	30360	30360	MS2	0/0	QEX01_MF_210518_FL3-WT+GFP-2_026.raw
										High		KQVVIDGETcLLDILDTAGQEEYSAMR	Unambiguous	3	1	P01116	C10(Carbamidomethyl)	HCD	1	0	1	1		6.16426e+07	0	3.224e-10	7.56387	1	6.79189	120	3	1018.84	3054.49	5.77842	71.4936	31109	31109	MS2	0/0	QEX01_MF_210518_FL4-WT+KRAS-2_028.raw
										High		NAESNAELKGLDVDSLVIEHIQVNK	Unambiguous	1	1	P18621		HCD	1	0	1	1		382593130	0	6.052e-10	7.55476	1	0	24	3	912.48	2735.43	2.08805	61.0848	26170	26170	MS2	0/0	QEX01_MF_210518_FL4-WT+KRAS-2_028.raw
				High								TTIPEEEEEEEEAAGVVVEEELFHQQGTPR	Unambiguous	1	1	P20700		HCD	1	0	1	1		3.2302e+09	0	1.078e-11	7.54142	0	4.08679	24	3	1137.87	3411.59	5.27473	67.9549	28033	28033	MS2	0/0	QEX01_MF_210518_FL2-VEC+KRAS-2_024.raw
							High					KPGYHAPVALLNDIPQSTEQYDPFAEHRPPK	Unambiguous	1	1	O75533		HCD	1	0	1	1		407122157	0	3.921e-05	7.5215	0	10.8635	42	5	703.963	3515.79	4.75613	56.5604	23735	23735	MS2	0/0	QEX01_MF_210518_FL3-WT+GFP-2_026.raw
	High											EMAEIRDQMQQQLNDYEQLLDVK	Unambiguous	1	1	P20700		HCD	1	0	1	1		43547136	0	1.02e-11	7.51634	1	17.2514	120	2	1419.18	2837.36	4.81102	69.3539	28404	28404	MS2	0/0	QEX01_MF_210518_FL1-VEC+GFP-2_022.raw
	High											GGVSAVAGGVTAVGSAVVNKVPLTGK	Unambiguous	1	1	Q8WUH6		HCD	1	0	1	1		161729179	0	3.006e-15	7.51588	1	0	55	2	1148.16	2295.31	3.323	60.2351	24124	24124	MS2	0/0	QEX01_MF_210518_FL1-VEC+GFP-2_022.raw
						High						HNIEDGSVQLADHYQQNTPIGDGPVLLPDNHYLSTQSALSK	Unambiguous	1	1	sp		HCD	1	0	1	1		229153766	0	1.575e-09	7.51422	0	0	40	4	1118.81	4472.2	5.56254	60.7598	26016	26016	MS2	0/0	QEX01_MF_210321_FF3-WT-GFP_117.raw
			High									GGSGGSHGGGSGFGGESGGSYGGGEEASGSGGGYGGGSGK	Unambiguous	2	1	P35527		HCD	1	0	1	1		2192999699	0	0.0006867	7.49595	0	3.3588	111	3	1075.1	3223.29	3.50965	22.7767	5542	5542	MS2	0/0	QEX01_MF_210321_FF2-VEC-RAS_115.raw
				High								LTmMWEEVTcPIcLDPFVEPVSIEcGHSFcQEcISQVGK	Unambiguous	1	1	P19474	M3(Oxidation); C10(Carbamidomethyl); C13(Carbamidomethyl); C25(Carbamidomethyl); C30(Carbamidomethyl); C33(Carbamidomethyl)	HCD	0.0227	0	1	1		2.73209e+08	0	2.293e-11	7.49047	0	16.7604	120	4	1173.03	4689.08	4.95211	71.7039	29473	29473	MS2	0/0	QEX01_MF_210518_FL2-VEC+KRAS-2_024.raw
	High											MGYAEEAPYDAIHVGAAAPVVPQALIDQLKPGGR	Unambiguous	1	1	P22061		HCD	1	0	1	1		6.46706e+07	0	2.79e-11	7.48512	0	20.9531	120	3	1168.94	3504.82	7.2295	66.2481	27163	27163	MS2	0/0	QEX01_MF_210518_FL1-VEC+GFP-2_022.raw
										High		DIENQYETQITQIEHEVSSSGQEVQSSAK	Unambiguous	2	1	P35527		HCD	1	0	1	1		7.31494e+08	0	1.385e-10	7.45429	0	7.33762	17	3	1088.85	3264.53	3.41498	65.7782	28684	28684	MS2	0/0	QEX01_MF_210518_FL4-WT+KRAS-2_028.raw
										High		TTIPEEEEEEEEAAGVVVEEELFHQQGTPR	Unambiguous	1	1	P20700		HCD	1	0	1	1		75733315	0	1.76e-09	7.43897	0	1.81842	120	4	853.656	3411.6	8.58051	68.0733	29853	29853	MS2	0/0	QEX01_MF_210518_FL4-WT+KRAS-2_028.raw
				High								GGGGGGYGSGGSSYGSGGGSYGSGGGGGGGR	Unambiguous	2	1	P04264		HCD	1	0	1	1		2.01791e+08	0	5.072e-12	7.43804	0	1.24689	74	2	1192.48	2383.96	2.14247	20.5484	4523	4523	MS2	0/0	QEX01_MF_210518_FL2-VEC+KRAS-2_024.raw
										High		LSKEETVLATVQALQTASHLSQQADLR	Unambiguous	1	1	P04844		HCD	1	0	1	1		5.24716e+08	0	3.787e-10	7.43603	1	37.0304	32	3	979.863	2937.57	3.61859	64.928	28270	28270	MS2	0/0	QEX01_MF_210518_FL4-WT+KRAS-2_028.raw
	High											KLADQcTGLQGFLVFHSFGGGTGSGFTSLLmER	Unambiguous	3	2	P68363;Q9BQE3	C6(Carbamidomethyl); M31(Oxidation)	HCD	1	0	1	1		34553408	0	1.567e-09	7.4316	1	9.17978	120	4	884.44	3534.74	7.15147	68.8562	28216	28216	MS2	0/0	QEX01_MF_210518_FL1-VEC+GFP-2_022.raw
							High					LSKEETVLATVQALQTASHLSQQADLR	Unambiguous	1	1	P04844		HCD	1	0	1	1		708412055	0	4.307e-05	7.41857	1	23.9114	34	3	979.869	2937.59	9.47776	64.9607	28388	28388	MS2	0/0	QEX01_MF_210518_FL3-WT+GFP-2_026.raw
				High								HLDGEEDGSSDQSQASGTTGGR	Unambiguous	1	1	Q9UNF1		HCD	1	0	1	1		3.3293e+07	0	4.98568e-17	7.41336	0	0	112	2	1095.96	2190.91	-1.54535	18.6279	3453	3453	MS2	0/0	QEX01_MF_210518_FL2-VEC+KRAS-2_024.raw
										High		KDGNASGTTLLEALDcILPPTRPTDKPLRLPLQDVYK	Unambiguous	2	1	P68104	C16(Carbamidomethyl)	HCD	1	0	1	1		630846972	0	7.21e-08	7.40683	2	19.5483	55	4	1027.31	4106.2	1.14529	67.1723	29392	29392	MS2	0/0	QEX01_MF_210518_FL4-WT+KRAS-2_028.raw
										High		KEAEScDcLQGFQLTHSLGGGTGSGmGTLLISK	Unambiguous	5	3	P68371;P07437;P04350	C6(Carbamidomethyl); C8(Carbamidomethyl); M26(Oxidation)	HCD	1	0	1	1		2480229198	0	2.013e-08	7.39828	1	7.23287	34	4	864.666	3455.64	4.95473	57.4992	24178	24178	MS2	0/0	QEX01_MF_210518_FL4-WT+KRAS-2_028.raw
										High		KEAEScDcLQGFQLTHSLGGGTGSGmGTLLLSK	Unambiguous	5	3	P68371;P07437;P04350	C6(Carbamidomethyl); C8(Carbamidomethyl); M26(Oxidation)	HCD	1	0	1	2		2480229198	0	2.013e-08	7.39828	1	7.23287	34	4	864.666	3455.64	4.95473	57.4992	24178	24178	MS2	0/0	QEX01_MF_210518_FL4-WT+KRAS-2_028.raw
			High									HLDGEEDGSSDQSQASGTTGGR	Unambiguous	1	1	Q9UNF1		HCD	1	0	1	1		8.21302e+07	0	2.519e-05	7.3969	0	0	62	2	1095.96	2190.92	0.906179	20.0788	3995	3995	MS2	0/0	QEX01_MF_210321_FF2-VEC-RAS_115.raw
							High					AQQNNVEHKVETFSGVYK	Unambiguous	1	1	P62081		HCD	1	0	1	1		1.67334e+08	0	3.941e-05	7.39309	1	0	67	2	1039.52	2078.04	5.33967	31.3472	10104	10104	MS2	0/0	QEX01_MF_210518_FL3-WT+GFP-2_026.raw
						High						KEEENASVIDSAELQAYPALVVEK	Unambiguous	1	1	P78527		HCD	1	0	1	1		165735965	0	1.957e-13	7.38609	1	0	101	2	1316.67	2632.34	0.244573	62.717	27087	27087	MS2	0/0	QEX01_MF_210321_FF3-WT-GFP_117.raw
										High		LGEHNIDVLEGNEQFINAAK	Unambiguous	1	1	sp		HCD	1	0	1	1		8729286716	0	6.442e-11	7.37499	0	2.5609	14	2	1106.06	2211.11	3.27185	57.339	24089	24089	MS2	0/0	QEX01_MF_210518_FL4-WT+KRAS-2_028.raw
							High					GGGGGGYGSGGSSYGSGGGSYGSGGGGGGGR	Unambiguous	2	1	P04264		HCD	1	0	1	1		3.60669e+08	0	2.27e-06	7.35714	0	0	65	2	1192.48	2383.96	1.63042	20.6751	4614	4614	MS2	0/0	QEX01_MF_210518_FL3-WT+GFP-2_026.raw
				High								ELEQVcNPIISGLYQGAGGPGPGGFGAQGPK	Unambiguous	1	1	P0DMV8	C6(Carbamidomethyl)	HCD	1	0	1	1		853537548	0	3.811e-13	7.3518	0	19.7961	34	3	1019.17	3055.5	3.09704	67.1791	27661	27661	MS2	0/0	QEX01_MF_210518_FL2-VEC+KRAS-2_024.raw
									High			DLERDSGccVQNDHSGcIQTQR	Unambiguous	1	1		C8(Carbamidomethyl); C9(Carbamidomethyl); C17(Carbamidomethyl)	HCD	1	0	1	1		7.90235e+09	0	0.0001999	7.34523	1	0	25	3	879.043	2635.11	3.53202	21.6434	5091	5091	MS2	0/0	QEX01_MF_210321_FF4-WT-KRAS_119.raw
	High											LGEHNIDVLEGNEQFINAAK	Unambiguous	1	1	sp		HCD	1	0	1	1		5.44209e+09	0	1.207e-12	7.34507	0	8.30618	25	2	1106.06	2211.11	2.83019	57.4922	22734	22734	MS2	0/0	QEX01_MF_210518_FL1-VEC+GFP-2_022.raw
				High								LGEHNIDVLEGNEQFINAAK	Unambiguous	1	1	sp		HCD	1	0	1	1		8327812354	0	2.345e-12	7.33427	0	4.26037	16	2	1106.06	2211.11	2.49894	57.4391	22626	22626	MS2	0/0	QEX01_MF_210518_FL2-VEC+KRAS-2_024.raw
	High											ELEQVcNPIISGLYQGAGGPGPGGFGAQGPK	Unambiguous	1	1	P0DMV8	C6(Carbamidomethyl)	HCD	1	0	1	1		3.47145e+08	0	4.86e-12	7.32659	0	9.81257	120	3	1019.17	3055.51	5.01468	67.2571	27536	27536	MS2	0/0	QEX01_MF_210518_FL1-VEC+GFP-2_022.raw
High												RKELEQVcNPIISGLYQGAGGPGPGGFGAQGPK	Unambiguous	1	1	P0DMV8	C8(Carbamidomethyl)	HCD	1	0	1	1		1035957065	0	8.537e-11	7.32489	2	15.5059	103	4	835.683	3339.71	5.81316	59.5961	23226	23226	MS2	0/0	QEX01_MF_210321_FF1-VEC-GFP_113.raw
				High								LTMmWEEVTcPIcLDPFVEPVSIEcGHSFcQEcISQVGK	Unambiguous	1	1	P19474	M4(Oxidation); C10(Carbamidomethyl); C13(Carbamidomethyl); C25(Carbamidomethyl); C30(Carbamidomethyl); C33(Carbamidomethyl)	HCD		0.0227	2	2		2.73209e+08	0	9.633e-11	7.32445	0	16.7604	120	4	1173.03	4689.08	4.95211	71.7039	29473	29473	MS2	0/0	QEX01_MF_210518_FL2-VEC+KRAS-2_024.raw
			High									GGGGSFGYSYGGGSGGGFSASSLGGGFGGGSR	Unambiguous	2	1	P35527		HCD	1	0	1	1		1006093266	0	5.755e-05	7.32443	0	0	53	2	1353.09	2705.17	4.57652	62.1952	25165	25165	MS2	0/0	QEX01_MF_210321_FF2-VEC-RAS_115.raw
										High		ILLENLGEASSQPSPTQSVQETVR	Unambiguous	1	1	Q709C8		HCD	1	0	1	1		275410750	0	6.483e-13	7.31392	0	17.3128	59	2	1292.17	2583.34	4.08627	59.6789	25392	25392	MS2	0/0	QEX01_MF_210518_FL4-WT+KRAS-2_028.raw
							High					NAESNAELKGLDVDSLVIEHIQVNK	Unambiguous	1	1	P18621		HCD	1	0	1	1		295891217	0	2.766e-05	7.30278	1	0	27	3	912.482	2735.43	4.16313	61.1301	26277	26277	MS2	0/0	QEX01_MF_210518_FL3-WT+GFP-2_026.raw
	High											RKELEQVcNPIISGLYQGAGGPGPGGFGAQGPK	Unambiguous	1	1	P0DMV8	C8(Carbamidomethyl)	HCD	1	0	1	1		658709403	0	2.006e-13	7.29708	2	4.11542	38	4	835.676	3339.68	-2.30122	58.9429	23449	23449	MS2	0/0	QEX01_MF_210518_FL1-VEC+GFP-2_022.raw
						High						GGGGGGYGSGGSSYGSGGGSYGSGGGGGGGR	Unambiguous	2	1	P04264		HCD	1	0	1	1		1111984671	0	8.694e-15	7.28737	0	1.16718	21	2	1192.48	2383.96	3.98584	21.5391	5020	5020	MS2	0/0	QEX01_MF_210321_FF3-WT-GFP_117.raw
			High									KDIENQYETQITQIEHEVSSSGQEVQSSAK	Unambiguous	2	1	P35527		HCD	1	0	1	1		243584227	0	8.027e-05	7.28718	1	4.20557	52	3	1131.55	3392.62	3.43018	61.3674	24735	24735	MS2	0/0	QEX01_MF_210321_FF2-VEC-RAS_115.raw
			High									HGSGSGHSSSYGQHGSGSGWSSSSGR	Unambiguous	1	1	Q86YZ3		HCD	1	0	1	1		3.7973e+07	0	0.0001685	7.28218	0	1.98594	120	4	620.014	2477.03	5.08218	19.495	3692	3692	MS2	0/0	QEX01_MF_210321_FF2-VEC-RAS_115.raw
	High											SGPFGQIFRPDNFVFGQSGAGNNWAK	Unambiguous	5	5	Q13885;Q9BVA1;P68371;P07437;P04350		HCD	1	0	1	1		6.08289e+07	0	3.846e-07	7.27769	0	8.77164	120	2	1399.68	2798.35	3.85382	66.9746	27429	27429	MS2	0/0	QEX01_MF_210518_FL1-VEC+GFP-2_022.raw
										High		AYHEQLSVAEITNAcFEPANQMVK	Unambiguous	5	2	P68363;Q6PEY2	C15(Carbamidomethyl)	HCD	1	0	1	1		1109271068	0	6.774e-12	7.27641	0	0	52	2	1375.65	2750.3	1.3956	59.599	25346	25346	MS2	0/0	QEX01_MF_210518_FL4-WT+KRAS-2_028.raw
							High					MGYAEEAPYDAIHVGAAAPVVPQALIDQLKPGGR	Unambiguous	1	1	P22061		HCD	1	0	1	1		739655760	0	6.691e-06	7.2724	0	15.7119	66	3	1168.94	3504.81	3.99039	66.2997	29082	29082	MS2	0/0	QEX01_MF_210518_FL3-WT+GFP-2_026.raw
							High					LGEHNIDVLEGNEQFINAAK	Unambiguous	1	1	sp		HCD	1	0	1	1		5801313842	0	2.206e-05	7.24881	0	4.29245	19	2	1106.06	2211.11	3.27185	57.4235	24197	24197	MS2	0/0	QEX01_MF_210518_FL3-WT+GFP-2_026.raw
			High									KEAEScDcLQGFQLTHSLGGGTGSGMGTLLISK	Unambiguous	5	3	P68371;P07437;P04350	C6(Carbamidomethyl); C8(Carbamidomethyl)	HCD	1	0	1	1		147446119	0	0.002553	7.24135	1	0	67	3	1147.22	3439.63	0.433512	62.0368	25090	25090	MS2	0/0	QEX01_MF_210321_FF2-VEC-RAS_115.raw
			High									KEAEScDcLQGFQLTHSLGGGTGSGMGTLLLSK	Unambiguous	5	3	P68371;P07437;P04350	C6(Carbamidomethyl); C8(Carbamidomethyl)	HCD	1	0	1	2		147446119	0	0.002553	7.24135	1	0	67	3	1147.22	3439.63	0.433512	62.0368	25090	25090	MS2	0/0	QEX01_MF_210321_FF2-VEC-RAS_115.raw
										High		GGGGGGYGSGGSSYGSGGGSYGSGGGGGGGR	Unambiguous	2	1	P04264		HCD	1	0	1	1		4.23546e+08	0	4.165e-13	7.2363	0	0	80	2	1192.48	2383.95	-0.52019	20.4966	4330	4330	MS2	0/0	QEX01_MF_210518_FL4-WT+KRAS-2_028.raw
							High					KPAAGLSAAPVPTAPAAGAPLMDFGNDFVPPAPR	Unambiguous	1	1	Q9NQC3		HCD	1	0	1	1		167895144	0	3.06e-05	7.23458	0	13.8831	79	3	1091.25	3271.72	8.58552	66.0715	28966	28966	MS2	0/0	QEX01_MF_210518_FL3-WT+GFP-2_026.raw
							High					QITIIDSPSFIVSPLNSSSALALR	Unambiguous	1	1	Q9BVP2		HCD	1	0	1	1		198016981	0	1.635e-06	7.23454	0	8.74696	49	2	1265.2	2529.4	2.69875	72.1627	32008	32008	MS2	0/0	QEX01_MF_210518_FL3-WT+GFP-2_026.raw
				High								LEQEVSRPIDHDLANWTPAQPLAPGR	Unambiguous	1	1	P56945		HCD	1	0	1	1		390003676	0	2.656e-08	7.23195	0	32.2538	66	3	970.836	2910.49	2.61848	55.5605	21705	21705	MS2	0/0	QEX01_MF_210518_FL2-VEC+KRAS-2_024.raw
							High					KDGNASGTTLLEALDcILPPTRPTDKPLRLPLQDVYK	Unambiguous	2	1	P68104	C16(Carbamidomethyl)	HCD	1	0	1	1		1072812273	0	4.353e-05	7.2298	2	0	29	4	1027.31	4106.2	2.09659	67.1964	29534	29534	MS2	0/0	QEX01_MF_210518_FL3-WT+GFP-2_026.raw
							High					GTFIADSHQNFALFFQLVDVNTGAELTPHQTFVR	Unambiguous	1	1	P04844		HCD	1	0	1	1		63367314	0	0.0001696	7.22747	0	7.53825	91	4	955.987	3820.92	4.28222	71.7173	31803	31803	MS2	0/0	QEX01_MF_210518_FL3-WT+GFP-2_026.raw
High												GGGGGGYGSGGSSYGSGGGSYGSGGGGGGGR	Unambiguous	2	1	P04264		HCD	1	0	1	1		1.00811e+09	0	9.07851e-15	7.22074	0	0	11	2	1192.48	2383.96	3.67861	21.8776	4533	4533	MS2	0/0	QEX01_MF_210321_FF1-VEC-GFP_113.raw
			High									GGGGGGYGSGGSSYGSGGGSYGSGGGGGGGR	Unambiguous	2	1	P04264		HCD	1	0	1	1		2.21543e+09	0	0.0001608	7.22021	0	0	33	2	1192.48	2383.96	4.29306	21.9268	5082	5082	MS2	0/0	QEX01_MF_210321_FF2-VEC-RAS_115.raw
							High					ERDLERDSGccVQNDHSGcIQTQR	Unambiguous	1	1		C10(Carbamidomethyl); C11(Carbamidomethyl); C19(Carbamidomethyl)	HCD	1	0	1	1		563537942	0	3.703e-05	7.21239	2	0	16	3	974.087	2920.25	-0.0672591	19.4934	3901	3901	MS2	0/0	QEX01_MF_210518_FL3-WT+GFP-2_026.raw
										High		VDEFPLcGHMVSDEYEQLSSEALEAAR	Unambiguous	1	1	P27635	C7(Carbamidomethyl)	HCD	1	0	1	1		3.42057e+07	0	1.943e-10	7.20709	0	10.9864	120	3	1028.14	3082.41	9.24778	68.17	29888	29888	MS2	0/0	QEX01_MF_210518_FL4-WT+KRAS-2_028.raw
							High					GGVSAVAGGVTAVGSAVVNKVPLTGK	Unambiguous	1	1	Q8WUH6		HCD	1	0	1	1		1.16237e+08	0	6.427e-05	7.204	1	0	53	2	1148.16	2295.31	3.96119	60.1967	25753	25753	MS2	0/0	QEX01_MF_210518_FL3-WT+GFP-2_026.raw
						High						VLISNHVTPFDHNIVNLLTTcSTPLLNSPPSFVcWSR	Unambiguous	1	1	Q9Y679	C21(Carbamidomethyl); C34(Carbamidomethyl)	HCD	1	0	1	1		2.53957e+07	0	1.488e-10	7.19861	0	2.89014	120	4	1059.8	4236.17	8.02657	72.8684	31742	31742	MS2	0/0	QEX01_MF_210321_FF3-WT-GFP_117.raw
										High		DLERDSGccVQNDHSGcIQTQR	Unambiguous	1	1		C8(Carbamidomethyl); C9(Carbamidomethyl); C17(Carbamidomethyl)	HCD	1	0	1	1		9416171308	0	1.888e-08	7.19267	1	0	19	3	879.04	2635.11	0.891528	20.42	4283	4283	MS2	0/0	QEX01_MF_210518_FL4-WT+KRAS-2_028.raw
						High						AYHEQLSVAEITNAcFEPANQMVK	Unambiguous	5	2	P68363;Q6PEY2	C15(Carbamidomethyl)	HCD	1	0	1	1		1113909612	0	1.565e-15	7.18416	0	0	19	2	1375.66	2750.31	6.10032	60.8854	26089	26089	MS2	0/0	QEX01_MF_210321_FF3-WT-GFP_117.raw
						High						DLERDSGccVQNDHSGcIQTQR	Unambiguous	1	1		C8(Carbamidomethyl); C9(Carbamidomethyl); C17(Carbamidomethyl)	HCD	1	0	1	1		5.68322e+09	0	6.385e-15	7.18119	1	0	22	3	879.043	2635.11	3.32356	21.4852	4987	4987	MS2	0/0	QEX01_MF_210321_FF3-WT-GFP_117.raw
						High						RMATEVAADALGEEWKGYVVR	Unambiguous	1	1	P62753		HCD	1	0	1	1		675596320	0	5.435e-14	7.17853	2	2.73795	32	3	784.403	2351.19	5.19112	60.2802	25751	25751	MS2	0/0	QEX01_MF_210321_FF3-WT-GFP_117.raw
										High		STVFKTTIPEEEEEEEEAAGVVVEEELFHQQGTPR	Unambiguous	1	1	P20700		HCD	1	0	1	1		1134973024	0	6.588e-10	7.14663	1	21.4811	11	4	994.228	3973.89	2.08376	66.0321	28816	28816	MS2	0/0	QEX01_MF_210518_FL4-WT+KRAS-2_028.raw
	High											GGGGGGYGSGGSSYGSGGGSYGSGGGGGGGR	Unambiguous	2	1	P04264		HCD	1	0	1	1		167373114	0	4.054e-14	7.13663	0	0	115	2	1192.48	2383.96	2.4497	20.7209	4595	4595	MS2	0/0	QEX01_MF_210518_FL1-VEC+GFP-2_022.raw
						High						TTIPEEEEEEEEAAGVVVEEELFHQQGTPR	Unambiguous	1	1	P20700		HCD	1	0	1	1		205999236	0	3.867e-13	7.13049	0	1.31868	120	4	853.655	3411.6	7.72177	69.3868	30453	30453	MS2	0/0	QEX01_MF_210321_FF3-WT-GFP_117.raw
			High									NRKDIENQYETQITQIEHEVSSSGQEVQSSAK	Unambiguous	2	1	P35527		HCD	1	0	1	1		2.57222e+08	0	0.0005758	7.12878	2	19.2408	84	4	916.447	3662.76	3.08828	58.9759	23485	23485	MS2	0/0	QEX01_MF_210321_FF2-VEC-RAS_115.raw
			High									EIETYHNLLEGGQEDFESSGAGK	Unambiguous	2	1	P35527		HCD	1	0	1	1		2129968672	0	0.004469	7.12038	0	4.8127	71	2	1255.57	2510.14	2.63094	56.0753	22056	22056	MS2	0/0	QEX01_MF_210321_FF2-VEC-RAS_115.raw
	High											VDEFPLcGHMVSDEYEQLSSEALEAAR	Unambiguous	1	1	P27635	C7(Carbamidomethyl)	HCD	1	0	1	1		41098070	0	1.003e-12	7.11466	0	24.4613	120	3	1028.14	3082.4	7.22807	68.1223	27947	27947	MS2	0/0	QEX01_MF_210518_FL1-VEC+GFP-2_022.raw
							High					GLVGAVARPTGGIVDMASSTFQGIQR	Unambiguous	1	1	Q709C8		HCD	1	0	1	1		2.29995e+08	0	8.496e-05	7.09768	0	27.8572	21	3	863.462	2588.37	3.67974	63.4991	27600	27600	MS2	0/0	QEX01_MF_210518_FL3-WT+GFP-2_026.raw
			High									GGGFGGGSSFGGGSGFSGGGFGGGGFGGGR	Unambiguous	1	1	P35908		HCD	1	0	1	1		621567476	0	4.10557e-06	7.0967	0	6.408	63	2	1200.02	2399.03	4.28294	62.3168	25232	25232	MS2	0/0	QEX01_MF_210321_FF2-VEC-RAS_115.raw
										High		AKGTFIADSHQNFALFFQLVDVNTGAELTPHQTFVR	Unambiguous	1	1	P04844		HCD	1	0	1	1		1.4137e+07	0	1.163e-07	7.07883	1	9.60973	120	5	804.82	4020.07	8.11802	68.533	30020	30020	MS2	0/0	QEX01_MF_210518_FL4-WT+KRAS-2_028.raw
							High					ILLENLGEASSQPSPTQSVQETVR	Unambiguous	1	1	Q709C8		HCD	1	0	1	1		251977935	0	6.469e-06	7.07837	0	16.7045	54	2	1292.17	2583.33	2.47968	59.7132	25479	25479	MS2	0/0	QEX01_MF_210518_FL3-WT+GFP-2_026.raw
							High					SQWVAPSSVVLHDEGQNEEDVEKEEETER	Unambiguous	1	1	Q9Y2L1		HCD	1	0	1	1		144996254	0	4.675e-05	7.06878	1	0	62	4	839.637	3355.53	2.20862	47.1963	18638	18638	MS2	0/0	QEX01_MF_210518_FL3-WT+GFP-2_026.raw
										High		EMAEIRDQMQQQLNDYEQLLDVK	Unambiguous	1	1	P20700		HCD	1	0	1	1		1.22028e+08	0	2.304e-06	7.06717	1	13.0052	120	3	946.46	2837.36	7.12948	69.4028	30338	30338	MS2	0/0	QEX01_MF_210518_FL4-WT+KRAS-2_028.raw
	High											DIENQYETQITQIEHEVSSSGQEVQSSAK	Unambiguous	2	1	P35527		HCD	1	0	1	1		584938030	0	4.841e-11	7.06402	0	8.24934	55	3	1088.85	3264.53	5.20984	65.6899	26931	26931	MS2	0/0	QEX01_MF_210518_FL1-VEC+GFP-2_022.raw
										High		KQVVIDGETcLLDILDTAGQEEYSAmR	Unambiguous	3	1	P01116	C10(Carbamidomethyl); M26(Oxidation)	HCD	1	0	1	1		32463646	0	6.036e-09	7.04997	1	22.9093	120	3	1024.17	3070.5	8.27902	69.6047	30412	30412	MS2	0/0	QEX01_MF_210518_FL4-WT+KRAS-2_028.raw
				High								GGGGSFGYSYGGGSGGGFSASSLGGGFGGGSR	Unambiguous	2	1	P35527		HCD	1	0	1	1		139586857	0	4.376e-12	7.0499	0	8.97475	86	2	1353.09	2705.17	2.86178	60.8634	24409	24409	MS2	0/0	QEX01_MF_210518_FL2-VEC+KRAS-2_024.raw
	High											GLVGAVARPTGGIVDMASSTFQGIQR	Unambiguous	1	1	Q709C8		HCD	1	0	1	1		86939384	0	4.551e-10	7.0477	0	70.3504	82	3	863.459	2588.36	0.567112	63.4407	25794	25794	MS2	0/0	QEX01_MF_210518_FL1-VEC+GFP-2_022.raw
									High			RMATEVAADALGEEWKGYVVR	Unambiguous	1	1	P62753		HCD	1	0	1	1		567676834	0	3.972e-05	7.03766	2	8.36517	47	3	784.403	2351.19	5.50263	60.3419	25773	25773	MS2	0/0	QEX01_MF_210321_FF4-WT-KRAS_119.raw
							High					SREQSSEAAETGVSENEENPVR	Unambiguous	1	1	Q29RF7		HCD	1	0	1	1		1.57238e+08	0	4.329e-05	7.03376	1	7.65755	44	3	802.364	2405.08	-1.4084	20.9113	4758	4758	MS2	0/0	QEX01_MF_210518_FL3-WT+GFP-2_026.raw
										High		TLTAVHDAILEDLVFPSEIVGK	Unambiguous	1	1	P62081		HCD	1	0	1	1		6.73476e+07	0	6.914e-11	7.02161	0	28.2135	120	2	1184.16	2367.3	9.42204	71.1926	30998	30998	MS2	0/0	QEX01_MF_210518_FL4-WT+KRAS-2_028.raw
										High		GLPWScSVEDVQNFLSDcTIHDGAAGVHFIYTR	Unambiguous	1	1	P52597	C6(Carbamidomethyl); C18(Carbamidomethyl)	HCD	1	0	1	1		3.85117e+07	0	4.568e-08	7.01237	0	39.2892	120	4	938.695	3751.76	7.87661	70.2933	30667	30667	MS2	0/0	QEX01_MF_210518_FL4-WT+KRAS-2_028.raw
High												APGSSSSGANGDGSLAQSQTGAVVR	Unambiguous	1	1	sp		HCD	1	0	1	1		2105274476	0	2.757e-10	7.01142	0	0	116	2	1131.05	2261.09	4.47817	31.1975	8952	8952	MS2	0/0	QEX01_MF_210321_FF1-VEC-GFP_113.raw
	High											EMAEIRDQMQQQLNDYEQLLDVK	Unambiguous	1	1	P20700		HCD	1	0	1	1		1.84585e+08	0	5.919e-08	7.00906	1	18.3975	120	3	946.458	2837.36	4.87082	69.3513	28403	28403	MS2	0/0	QEX01_MF_210518_FL1-VEC+GFP-2_022.raw
									High			EIETYHNLLEGGQEDFESSGAGK	Unambiguous	2	1	P35527		HCD	1	0	1	1		1188880942	0	0.0001933	7.00368	0	9.19357	36	2	1255.57	2510.14	2.72821	56.3857	23659	23659	MS2	0/0	QEX01_MF_210321_FF4-WT-KRAS_119.raw
							High					EMAEIRDQMQQQLNDYEQLLDVK	Unambiguous	1	1	P20700		HCD	1	0	1	1		223799793	0	0.000406	6.99537	1	7.74922	120	2	1419.17	2837.34	-1.9005	69.3329	30629	30629	MS2	0/0	QEX01_MF_210518_FL3-WT+GFP-2_026.raw
			High									QISNLQQSISDAEQRGENALKDAK	Unambiguous	2	1	P04264		HCD	1	0	1	1		779198766	0	0.001802	6.97587	2	6.28859	75	3	881.784	2643.34	1.67266	59.3785	23688	23688	MS2	0/0	QEX01_MF_210321_FF2-VEC-RAS_115.raw
										High		TVEEVLGHFGVNESTGLSLEQVKK	Unambiguous	1	1	P16615		HCD	1	0	1	1		255513460	0	8.078e-07	6.96234	1	26.622	47	3	867.464	2600.38	8.16133	59.9517	25542	25542	MS2	0/0	QEX01_MF_210518_FL4-WT+KRAS-2_028.raw
						High						APGSSSSGANGDGSLAQSQTGAVVR	Unambiguous	1	1	sp		HCD	1	0	1	1		1845458511	0	3.892e-14	6.96203	0	2.43117	47	2	1131.05	2261.09	5.23399	31.1767	9895	9895	MS2	0/0	QEX01_MF_210321_FF3-WT-GFP_117.raw
	High											AYHEQLSVAEITNAcFEPANQMVK	Unambiguous	5	2	P68363;Q6PEY2	C15(Carbamidomethyl)	HCD	1	0	1	1			0	3.985e-13	6.9619	0	0	120	2	1375.64	2750.28	-4.3744	59.7438	23873	23873	MS2	0/0	QEX01_MF_210518_FL1-VEC+GFP-2_022.raw
						High						SQLGDRLNVEVDAAPTVDLNHVLNETR	Unambiguous	1	1	sp		HCD	1	0	1	1		252076412	0	1.007e-11	6.96115	1	21.104	45	4	744.634	2975.51	-1.24154	62.9766	27225	27225	MS2	0/0	QEX01_MF_210321_FF3-WT-GFP_117.raw
						High						mRPGVAcSVSQAQKDELILEGNDIELVSNSAALIQQATTVK	Unambiguous	1	1	P32969	M1(Oxidation); C7(Carbamidomethyl)	HCD	1	0	1	1		4.69975e+07	0	1.428e-09	6.95529	1	23.6518	120	5	880.866	4400.3	13.4897	69.5237	30503	30503	MS2	0/0	QEX01_MF_210321_FF3-WT-GFP_117.raw
High												GGGGSFGYSYGGGSGGGFSASSLGGGFGGGSR	Unambiguous	2	1	P35527		HCD	1	0	1	1		808729048	0	1.112e-14	6.94715	0	0	35	2	1353.09	2705.17	2.23004	62.2965	24617	24617	MS2	0/0	QEX01_MF_210321_FF1-VEC-GFP_113.raw
				High								EMAEIRDQMQQQLNDYEQLLDVK	Unambiguous	1	1	P20700		HCD	1	0	1	1		3.31602e+07	0	5.06e-11	6.94633	1	6.47365	120	2	1419.18	2837.36	5.75751	69.3617	28561	28561	MS2	0/0	QEX01_MF_210518_FL2-VEC+KRAS-2_024.raw
							High					VDEFPLcGHMVSDEYEQLSSEALEAAR	Unambiguous	1	1	P27635	C7(Carbamidomethyl)	HCD	1	0	1	1		1.44064e+09	0	1.519e-05	6.93847	0	0	84	3	1028.13	3082.38	2.11938	68.0863	30008	30008	MS2	0/0	QEX01_MF_210518_FL3-WT+GFP-2_026.raw
							High					KEAEScDcLQGFQLTHSLGGGTGSGMGTLLISK	Unambiguous	5	3	P68371;P07437;P04350	C6(Carbamidomethyl); C8(Carbamidomethyl)	HCD	1	0	1	1		3693425820	0	0.001387	6.93276	1	1.94175	36	4	860.668	3439.65	6.62246	60.8167	26100	26100	MS2	0/0	QEX01_MF_210518_FL3-WT+GFP-2_026.raw
							High					KEAEScDcLQGFQLTHSLGGGTGSGMGTLLLSK	Unambiguous	5	3	P68371;P07437;P04350	C6(Carbamidomethyl); C8(Carbamidomethyl)	HCD	1	0	1	2		3693425820	0	0.001387	6.93276	1	1.94175	36	4	860.668	3439.65	6.62246	60.8167	26100	26100	MS2	0/0	QEX01_MF_210518_FL3-WT+GFP-2_026.raw
										High		ERDLERDSGccVQNDHSGcIQTQR	Unambiguous	1	1		C10(Carbamidomethyl); C11(Carbamidomethyl); C19(Carbamidomethyl)	HCD	1	0	1	1		1592590248	0	8.55e-09	6.92284	2	0	21	3	974.088	2920.25	0.246251	19.3537	3635	3635	MS2	0/0	QEX01_MF_210518_FL4-WT+KRAS-2_028.raw
	High											APGSSSSGANGDGSLAQSQTGAVVR	Unambiguous	1	1	sp		HCD	1	0	1	1		878453536	0	2.01946e-16	6.91617	0	0	36	2	1131.04	2261.08	2.75057	29.8566	8817	8817	MS2	0/0	QEX01_MF_210518_FL1-VEC+GFP-2_022.raw
High												GGGFGGGSSFGGGSGFSGGGFGGGGFGGGR	Unambiguous	1	1	P35908		HCD	1	0	1	1		265973829	0	1.223e-13	6.91602	0	0	83	2	1200.01	2399.01	-2.23013	62.4056	24672	24672	MS2	0/0	QEX01_MF_210321_FF1-VEC-GFP_113.raw
						High						HLDGEEDGSSDQSQASGTTGGR	Unambiguous	1	1	Q9UNF1		HCD	1	0	1	1		116645390	0	1.417e-17	6.90717	0	0	32	2	1095.96	2190.92	1.68621	19.811	3961	3961	MS2	0/0	QEX01_MF_210321_FF3-WT-GFP_117.raw
				High								ILLENLGEASSQPSPTQSVQETVR	Unambiguous	1	1	Q709C8		HCD	1	0	1	1		262162096	0	1.66e-11	6.90495	0	9.41681	78	2	1292.17	2583.34	5.59836	59.6289	23775	23775	MS2	0/0	QEX01_MF_210518_FL2-VEC+KRAS-2_024.raw
				High								GGVSAVAGGVTAVGSAVVNKVPLTGK	Unambiguous	1	1	Q8WUH6		HCD	1	0	1	1		133238601	0	3.816e-12	6.89921	1	0	66	2	1148.16	2295.31	1.40843	60.1376	24040	24040	MS2	0/0	QEX01_MF_210518_FL2-VEC+KRAS-2_024.raw
				High								MGYAEEAPYDAIHVGAAAPVVPQALIDQLKPGGR	Unambiguous	1	1	P22061		HCD	1	0	1	1		648957006	0	2.791e-10	6.89511	0	0	67	3	1168.94	3504.81	4.72181	66.1955	27164	27164	MS2	0/0	QEX01_MF_210518_FL2-VEC+KRAS-2_024.raw
							High					RVEELGDLAQAHIQQLSEAAGEDDHFLIR	Unambiguous	1	1	A6NDU8		HCD	1	0	1	1			0	2.25e-05	6.89261	1	28.4376	59	4	815.914	3260.63	1.55275	63.1381	27393	27393	MS2	0/0	QEX01_MF_210518_FL3-WT+GFP-2_026.raw
							High					SIFGEDALANVSIEKPIHQGPDAAVTGHIR	Unambiguous	1	1	P53618		HCD	1	0	1	1		964569024	0	0.0008214	6.88056	0	16.7242	58	5	629.335	3142.65	5.58666	56.7095	23813	23813	MS2	0/0	QEX01_MF_210518_FL3-WT+GFP-2_026.raw
										High		AYHEQLTVAEITNAcFEPANQMVK	Unambiguous	1	1	Q9BQE3	C15(Carbamidomethyl)	HCD	1	0	1	1		113510598	0	2.287e-11	6.87659	0	0	88	2	1382.66	2764.32	5.26549	59.9118	25520	25520	MS2	0/0	QEX01_MF_210518_FL4-WT+KRAS-2_028.raw
	High											AVAAAAAAAVTPAAIAAATTTLAQEEPVAAPEPK	Unambiguous	1	1	Q8IYB3		HCD	1	0	1	1		3.93959e+08	0	1.377e-10	6.8761	0	19.2922	53	3	1038.9	3114.68	3.64382	70.3484	28777	28777	MS2	0/0	QEX01_MF_210518_FL1-VEC+GFP-2_022.raw
							High					NVSTGDVNVEMNAAPGVDLTQLLNNMR	Unambiguous	2	1	P13645		HCD	1	0	1	1		3.96692e+08	0	2.109e-05	6.87576	0	9.79272	72	2	1436.71	2872.42	9.41651	72.8309	32304	32304	MS2	0/0	QEX01_MF_210518_FL3-WT+GFP-2_026.raw
									High			mRPGVAcSVSQAQKDELILEGNDIELVSNSAALIQQATTVK	Unambiguous	1	1	P32969	M1(Oxidation); C7(Carbamidomethyl)	HCD	1	0	1	1			0	4.231e-05	6.87383	1	91.8999	120	5	880.853	4400.24	-1.49069	69.4744	30484	30484	MS2	0/0	QEX01_MF_210321_FF4-WT-KRAS_119.raw
							High					KLADQcTGLQGFLVFHSFGGGTGSGFTSLLmER	Unambiguous	3	2	P68363;Q9BQE3	C6(Carbamidomethyl); M31(Oxidation)	HCD	1	0	1	1		4.09334e+09	0	0.001225	6.85235	1	0.993382	28	4	884.439	3534.73	5.28661	68.7926	30357	30357	MS2	0/0	QEX01_MF_210518_FL3-WT+GFP-2_026.raw
							High					SKAEAESLYQSKYEELQITAGR	Unambiguous	2	1	P04264		HCD	1	0	1	1		184969954	0	3.365e-06	6.85034	2	0	93	2	1251.13	2501.26	2.0855	42.9044	16319	16319	MS2	0/0	QEX01_MF_210518_FL3-WT+GFP-2_026.raw
	High											ASASGSGAQVGGPISSGSSASSVTVTR	Unambiguous	1	1	P02545		HCD	1	0	1	1		1.03081e+08	0	6.745e-13	6.83539	0	0	120	2	1183.09	2365.17	4.07898	35.2127	11499	11499	MS2	0/0	QEX01_MF_210518_FL1-VEC+GFP-2_022.raw
						High						KLADQcTGLQGFLVFHSFGGGTGSGFTSLLmER	Unambiguous	3	2	P68363;Q9BQE3	C6(Carbamidomethyl); M31(Oxidation)	HCD	1	0	1	1		4.2028e+08	0	4.575e-10	6.8344	1	2.95682	120	4	884.442	3534.75	9.29258	69.8389	30618	30618	MS2	0/0	QEX01_MF_210321_FF3-WT-GFP_117.raw
							High					TLTAVHDAILEDLVFPSEIVGK	Unambiguous	1	1	P62081		HCD	1	0	1	1		436175279	0	1.744e-05	6.83273	0	0	80	2	1184.16	2367.3	9.62829	70.9747	31449	31449	MS2	0/0	QEX01_MF_210518_FL3-WT+GFP-2_026.raw
	High											LALSQNQQSSGAAGPTGKNEEK	Unambiguous	1	1	O95232		HCD	1	0	1	1		9.62556e+07	0	2.209e-10	6.83042	1	7.7623	78	3	739.038	2215.1	2.10973	19.6862	4032	4032	MS2	0/0	QEX01_MF_210518_FL1-VEC+GFP-2_022.raw
										High		GGGGSFGYSYGGGSGGGFSASSLGGGFGGGSR	Unambiguous	2	1	P35527		HCD	1	0	1	1		287540544	0	1.757e-14	6.82566	0	0	80	2	1353.09	2705.17	3.67403	60.94	26085	26085	MS2	0/0	QEX01_MF_210518_FL4-WT+KRAS-2_028.raw
									High			AYHEQLSVAEITNAcFEPANQMVK	Unambiguous	5	2	P68363;Q6PEY2	C15(Carbamidomethyl)	HCD	1	0	1	1		1.13312e+09	0	2.692e-05	6.81084	0	0	66	2	1375.66	2750.31	6.01155	60.8658	26071	26071	MS2	0/0	QEX01_MF_210321_FF4-WT-KRAS_119.raw
										High		SKAEAESLYQSKYEELQITAGR	Unambiguous	2	1	P04264		HCD	1	0	1	1		95289553	0	6.98e-13	6.80974	2	0	113	2	1251.14	2501.26	5.11131	42.8745	16163	16163	MS2	0/0	QEX01_MF_210518_FL4-WT+KRAS-2_028.raw
						High						LTTPTYGDLNHLVSATMSGVTTcLR	Unambiguous	5	5	Q13885;Q9BVA1;P68371;P07437;P04350	C23(Carbamidomethyl)	HCD	1	0	1	1		203042702	0	1.523e-17	6.80743	0	11.352	120	2	1354.68	2708.36	6.17082	70.6982	30937	30937	MS2	0/0	QEX01_MF_210321_FF3-WT-GFP_117.raw
				High								AYHEQLSVAEITNAcFEPANQMVK	Unambiguous	5	2	P68363;Q6PEY2	C15(Carbamidomethyl)	HCD	1	0	1	1		71715416	0	2.467e-12	6.80718	0	0	107	2	1375.66	2750.31	8.23075	59.608	23763	23763	MS2	0/0	QEX01_MF_210518_FL2-VEC+KRAS-2_024.raw
						High						GGGGSFGYSYGGGSGGGFSASSLGGGFGGGSR	Unambiguous	2	1	P35527		HCD	1	0	1	1		627504960	0	3.814e-15	6.8052	0	0	65	2	1353.09	2705.17	3.13253	62.3633	26896	26896	MS2	0/0	QEX01_MF_210321_FF3-WT-GFP_117.raw
				High								EMAEIRDQMQQQLNDYEQLLDVK	Unambiguous	1	1	P20700		HCD	1	0	1	1		1.00132e+08	0	1.294e-06	6.8038	1	25.1497	120	3	946.458	2837.36	5.58069	69.3317	28550	28550	MS2	0/0	QEX01_MF_210518_FL2-VEC+KRAS-2_024.raw
							High					HLDGEEDGSSDQSQASGTTGGR	Unambiguous	1	1	Q9UNF1		HCD	1	0	1	1		3.40975e+07	0	1.97e-06	6.80204	0	0	79	2	1095.96	2190.91	-2.54826	18.7187	3430	3430	MS2	0/0	QEX01_MF_210518_FL3-WT+GFP-2_026.raw
									High			IRHNIEDGSVQLADHYQQNTPIGDGPVLLPDNHYLSTQSALSK	Unambiguous	1	1	sp		HCD	1	0	1	1		494494954	0	0.003831	6.80108	1	13.4365	45	5	949.083	4741.39	5.52513	58.3589	24705	24705	MS2	0/0	QEX01_MF_210321_FF4-WT-KRAS_119.raw
							High					GGGFGGGSGFGGGSGFGGGSGFSGGGFGGGGFGGGR	Unambiguous	1	1	sp		HCD	1	0	1	1		4.6454e+08	0	4.961e-06	6.79364	0	48.8728	15	2	1416.11	2831.2	3.02951	63.9477	27850	27850	MS2	0/0	QEX01_MF_210518_FL3-WT+GFP-2_026.raw
							High					KEAEScDcLQGFQLTHSLGGGTGSGmGTLLLSK	Unambiguous	5	3	P68371;P07437;P04350	C6(Carbamidomethyl); C8(Carbamidomethyl); M26(Oxidation)	HCD	1	0	1	1		2453327209	0	0.0001201	6.7885	1	8.30947	35	4	864.662	3455.63	0.291836	57.562	24274	24274	MS2	0/0	QEX01_MF_210518_FL3-WT+GFP-2_026.raw
							High					KEAEScDcLQGFQLTHSLGGGTGSGmGTLLISK	Unambiguous	5	3	P68371;P07437;P04350	C6(Carbamidomethyl); C8(Carbamidomethyl); M26(Oxidation)	HCD	1	0	1	2		2453327209	0	0.0001201	6.7885	1	8.30947	35	4	864.662	3455.63	0.291836	57.562	24274	24274	MS2	0/0	QEX01_MF_210518_FL3-WT+GFP-2_026.raw
			High									GGVSAVAGGVTAVGSAVVNKVPLTGK	Unambiguous	1	1	Q8WUH6		HCD	1	0	1	1		616455902	0	0.0004728	6.78783	1	5.07048	53	2	1148.16	2295.31	3.96119	61.3155	24706	24706	MS2	0/0	QEX01_MF_210321_FF2-VEC-RAS_115.raw
	High											cNPYmDSPQSIGFQATISAPHmHAYALELLFDQLHEGAK	Unambiguous	1	1	P22061	C1(Carbamidomethyl); M5(Oxidation); M22(Oxidation)	HCD	1	0	1	1		3.19208e+07	0	3.516e-10	6.7851	0	6.67798	120	5	884.818	4420.06	3.34039	66.5404	27270	27270	MS2	0/0	QEX01_MF_210518_FL1-VEC+GFP-2_022.raw
			High									VQETGEIKEPLEISISQDVHDSKNTLTTGVEEIR	Unambiguous	1	1	Q709C8		HCD	1	0	1	1		8.21442e+08	0	0.00508	6.77881	2	31.8997	34	5	759.794	3794.94	3.46645	59.2987	23646	23646	MS2	0/0	QEX01_MF_210321_FF2-VEC-RAS_115.raw
							High					LASPSGSTSSGLEVVAPEGTSAPGGGPGTLDDSATIcR	Unambiguous	1	1	Q13263	C37(Carbamidomethyl)	HCD	1	0	1	1			0	7.204e-05	6.77827	0	15.3745	79	3	1186.9	3558.7	3.08811	59.8458	25554	25554	MS2	0/0	QEX01_MF_210518_FL3-WT+GFP-2_026.raw
							High					NVQALEIELQSQLALKQSLEASLAETEGR	Unambiguous	2	1	P13645		HCD	1	0	1	1		87391421	0	4.375e-05	6.77516	1	6.86878	67	3	1056.9	3168.69	4.99754	69.8865	30909	30909	MS2	0/0	QEX01_MF_210518_FL3-WT+GFP-2_026.raw
							High					ATAPVPTVGEGYGYGHESELSQASAAAR	Unambiguous	1	1	Q9BWF3		HCD	1	0	1	1		79764593	0	4.34e-05	6.77249	0	7.76522	79	3	926.117	2776.34	7.13208	45.2023	17562	17562	MS2	0/0	QEX01_MF_210518_FL3-WT+GFP-2_026.raw
										High		LGEHNIDVLEGNEQFINAAK	Unambiguous	1	1	sp		HCD	1	0	1	1		8729286716	0	3.577e-06	6.77231	0	3.08136	30	2	1106.06	2211.11	4.04475	57.7009	24286	24286	MS2	0/0	QEX01_MF_210518_FL4-WT+KRAS-2_028.raw
	High											VLYDAEISQIHQSVTDTNVILSMDNSR	Unambiguous	2	2	sp;P35908		HCD	1	0	1	1		2.47001e+08	0	6.502e-11	6.77191	0	3.48344	96	3	1016.84	3048.51	4.20008	65.1968	26685	26685	MS2	0/0	QEX01_MF_210518_FL1-VEC+GFP-2_022.raw
							High					GGGGSFGYSYGGGSGGGFSASSLGGGFGGGSR	Unambiguous	2	1	P35527		HCD	1	0	1	1		380884014	0	3.26e-06	6.7618	0	0	82	2	1353.09	2705.17	2.23004	60.9338	26164	26164	MS2	0/0	QEX01_MF_210518_FL3-WT+GFP-2_026.raw
										High		EYcEFMHGYFHEEATLcSQVHcLDK	Unambiguous	1	1		C3(Carbamidomethyl); C17(Carbamidomethyl); C22(Carbamidomethyl)	HCD	1	0	1	1		4752931784	0	1.121e-08	6.76136	0	0	31	3	1064.11	3190.33	4.31866	56.7872	23790	23790	MS2	0/0	QEX01_MF_210518_FL4-WT+KRAS-2_028.raw
				High								GLVGAVARPTGGIVDMASSTFQGIQR	Unambiguous	1	1	Q709C8		HCD	1	0	1	1		125659468	0	3.361e-08	6.75672	0	44.3279	57	3	863.465	2588.38	6.79235	63.4553	25791	25791	MS2	0/0	QEX01_MF_210518_FL2-VEC+KRAS-2_024.raw
										High		RMATEVAADALGEEWKGYVVR	Unambiguous	1	1	P62753		HCD	1	0	1	1		530528223	0	1.18e-10	6.75234	2	31.0149	14	3	784.402	2351.19	4.49023	59.2688	25156	25156	MS2	0/0	QEX01_MF_210518_FL4-WT+KRAS-2_028.raw
							High					EIETYHNLLEGGQEDFESSGAGK	Unambiguous	2	1	P35527		HCD	1	0	1	1		443568660	0	1.129e-05	6.75199	0	0	54	2	1255.57	2510.13	-0.0923873	54.7793	22778	22778	MS2	0/0	QEX01_MF_210518_FL3-WT+GFP-2_026.raw
										High		mREcISIHVGQAGVQIGNAcWELYcLEHGIQPDGQmPSDK	Unambiguous	5	3	P68363;Q9BQE3;Q6PEY2	M1(Oxidation); C4(Carbamidomethyl); C20(Carbamidomethyl); C25(Carbamidomethyl); M36(Oxidation)	HCD	1	0	1	1			0	7.333e-06	6.74905	1	0	35	5	924.026	4616.1	2.27119	62.7357	27082	27082	MS2	0/0	QEX01_MF_210518_FL4-WT+KRAS-2_028.raw
										High		VDEFPLcGHmVSDEYEQLSSEALEAAR	Unambiguous	1	1	P27635	C7(Carbamidomethyl); M10(Oxidation)	HCD	1	0	1	1		1700683380	0	2.619e-10	6.74684	0	33.3185	56	3	1033.46	3098.38	2.37068	65.7488	28670	28670	MS2	0/0	QEX01_MF_210518_FL4-WT+KRAS-2_028.raw
							High					SIFGEDALANVSIEKPIHQGPDAAVTGHIR	Unambiguous	1	1	P53618		HCD	1	0	1	1		715314425	0	5.106e-05	6.7434	0	2.95633	12	4	786.417	3142.64	5.26077	56.7731	23845	23845	MS2	0/0	QEX01_MF_210518_FL3-WT+GFP-2_026.raw
				High								DIENQYETQITQIEHEVSSSGQEVQSSAK	Unambiguous	2	1	P35527		HCD	1	0	1	1		487119794	0	3.201e-06	6.74283	0	15.6214	75	3	1088.85	3264.53	5.65855	65.6443	26904	26904	MS2	0/0	QEX01_MF_210518_FL2-VEC+KRAS-2_024.raw
	High											ILLENLGEASSQPSPTQSVQETVR	Unambiguous	1	1	Q709C8		HCD	1	0	1	1		1.92158e+08	0	2.39e-12	6.74058	0	20.9683	97	2	1292.17	2583.34	4.65331	59.7736	23888	23888	MS2	0/0	QEX01_MF_210518_FL1-VEC+GFP-2_022.raw
							High					AYHEQLTVAEITNAcFEPANQMVK	Unambiguous	1	1	Q9BQE3	C15(Carbamidomethyl)	HCD	1	0	1	1		147192202	0	3.41e-05	6.73614	0	0	75	2	1382.66	2764.32	5.61876	59.9004	25584	25584	MS2	0/0	QEX01_MF_210518_FL3-WT+GFP-2_026.raw
			High									GPHLANSILFQSSGLTNGIIEEKDIHEELPK	Unambiguous	1	1	Q9BVP2		HCD	1	0	1	1		269375712	0	0.001103	6.73516	1	7.44553	34	5	678.16	3386.77	4.13057	61.2498	24667	24667	MS2	0/0	QEX01_MF_210321_FF2-VEC-RAS_115.raw
									High			GGGGSFGYSYGGGSGGGFSASSLGGGFGGGSR	Unambiguous	2	1	P35527		HCD	1	0	1	1		790160725	0	3.021e-06	6.72945	0	0	41	2	1353.09	2705.17	4.30577	62.3654	26895	26895	MS2	0/0	QEX01_MF_210321_FF4-WT-KRAS_119.raw
							High					TTIPEEEEEEEEAAGVVVEEELFHQQGTPR	Unambiguous	1	1	P20700		HCD	1	0	1	1		10192236946	0	2.162e-05	6.72913	0	0.258064	2	3	1137.87	3411.59	6.02613	68.0116	29969	29969	MS2	0/0	QEX01_MF_210518_FL3-WT+GFP-2_026.raw
						High						MRIESLSSQLSNLQKESR	Unambiguous	1	1	P20700		HCD	1	0	1	1		116441470	0	8.372e-11	6.72703	2	22.3989	65	3	702.706	2106.1	3.01007	47.5856	18889	18889	MS2	0/0	QEX01_MF_210321_FF3-WT-GFP_117.raw
							High					EYcEFMHGYFHEEATLcSQVHcLDK	Unambiguous	1	1		C3(Carbamidomethyl); C17(Carbamidomethyl); C22(Carbamidomethyl)	HCD	1	0	1	1		1.7477e+09	0	0.0001288	6.72544	0	0	54	3	1064.11	3190.33	4.31866	56.5619	23736	23736	MS2	0/0	QEX01_MF_210518_FL3-WT+GFP-2_026.raw
						High						NQTAEKEEFEHQQKELEK	Unambiguous	1	1	P11142		HCD	1	0	1	1		441034513	0	2.999e-09	6.71944	2	1.08375	15	3	749.03	2245.07	0.785731	20.4686	4366	4366	MS2	0/0	QEX01_MF_210321_FF3-WT-GFP_117.raw
	High											GGGGSFGYSYGGGSGGGFSASSLGGGFGGGSR	Unambiguous	2	1	P35527		HCD	1	0	1	1		1.99708e+08	0	7.876e-15	6.7184	0	0	79	2	1353.09	2705.16	1.23729	60.9239	24473	24473	MS2	0/0	QEX01_MF_210518_FL1-VEC+GFP-2_022.raw
										High		cNPYmDSPQSIGFQATISAPHmHAYALELLFDQLHEGAK	Unambiguous	1	1	P22061	C1(Carbamidomethyl); M5(Oxidation); M22(Oxidation)	HCD	1	0	1	1		119289893	0	8.041e-09	6.71767	0	9.88818	64	5	884.818	4420.06	2.58091	66.5038	29056	29056	MS2	0/0	QEX01_MF_210518_FL4-WT+KRAS-2_028.raw
							High					RKELEQVcNPIISGLYQGAGGPGPGGFGAQGPK	Unambiguous	1	1	P0DMV8	C8(Carbamidomethyl)	HCD	1	0	1	1		3748454762	0	3.684e-05	6.71543	2	13.4723	32	4	835.679	3339.69	0.549796	58.7509	24923	24923	MS2	0/0	QEX01_MF_210518_FL3-WT+GFP-2_026.raw
			High									VQETGEIKEPLEISISQDVHDSKNTLTTGVEEIR	Unambiguous	1	1	Q709C8		HCD	1	0	1	1		605666383	0	0.0005587	6.70899	2	9.55794	14	4	949.492	3794.95	4.11332	59.3199	23656	23656	MS2	0/0	QEX01_MF_210321_FF2-VEC-RAS_115.raw
				High								HGVQELEIELQSQLSK	Unambiguous	2	1	P35527		HCD	1	0	1	1		230105403	0	1.837e-11	6.69792	0	14.3079	72	2	919.492	1837.98	6.11589	60.6274	24292	24292	MS2	0/0	QEX01_MF_210518_FL2-VEC+KRAS-2_024.raw
	High											QTQIFTTYSDNQPGVLIQVYEGER	Unambiguous	2	2	P34931;P0DMV8		HCD	1	0	1	1		4.73876e+07	0	5.833e-14	6.69122	0	3.6179	120	2	1393.69	2786.38	4.8469	66.6332	27304	27304	MS2	0/0	QEX01_MF_210518_FL1-VEC+GFP-2_022.raw
						High						AKGTFIADSHQNFALFFQLVDVNTGAELTPHQTFVR	Unambiguous	1	1	P04844		HCD	1	0	1	1			0	3.254e-09	6.67724	1	11.9882	120	5	804.819	4020.06	5.84065	69.5107	30498	30498	MS2	0/0	QEX01_MF_210321_FF3-WT-GFP_117.raw
			High									APGSSSSGANGDGSLAQSQTGAVVR	Unambiguous	1	1	sp		HCD	1	0	1	1		2.01385e+09	0	2.33e-05	6.67477	0	1.53608	61	2	1131.05	2261.08	3.83032	31.1167	9415	9415	MS2	0/0	QEX01_MF_210321_FF2-VEC-RAS_115.raw
									High			GGVSAVAGGVTAVGSAVVNKVPLTGK	Unambiguous	1	1	Q8WUH6		HCD	1	0	1	1		279241408	0	8.273e-05	6.66961	1	6.44728	76	2	1148.16	2295.31	5.13119	61.4586	26396	26396	MS2	0/0	QEX01_MF_210321_FF4-WT-KRAS_119.raw
										High		ATAPVPTVGEGYGYGHESELSQASAAAR	Unambiguous	1	1	Q9BWF3		HCD	1	0	1	1		88354412	0	1.544e-09	6.66958	0	10.0816	73	3	926.121	2776.35	10.8254	45.1076	17394	17394	MS2	0/0	QEX01_MF_210518_FL4-WT+KRAS-2_028.raw
						High						EMAEIRDQMQQQLNDYEQLLDVK	Unambiguous	1	1	P20700		HCD	1	0	1	1		8403989	0	8.798e-13	6.66642	1	17.5982	120	2	1419.18	2837.35	3.52035	70.7412	30953	30953	MS2	0/0	QEX01_MF_210321_FF3-WT-GFP_117.raw
						High						SHcIAEVEKDAIPENLPPLTADFAEDKDVcK	Unambiguous	1	1	sp	C3(Carbamidomethyl); C30(Carbamidomethyl)	HCD	1	0	1	1		1431775359	0	4.918e-13	6.65964	2	0	28	4	878.676	3511.68	2.74629	59.9951	25586	25586	MS2	0/0	QEX01_MF_210321_FF3-WT-GFP_117.raw
										High		HLDGEEDGSSDQSQASGTTGGR	Unambiguous	1	1	Q9UNF1		HCD	1	0	1	1		5.77045e+07	0	1.67294e-15	6.65719	0	0	43	2	1095.96	2190.91	0.460447	18.6065	3182	3182	MS2	0/0	QEX01_MF_210518_FL4-WT+KRAS-2_028.raw
							High					MREIVHIQAGQcGNQIGAK	Unambiguous	6	5	P68371;P04350;Q13885;Q9BVA1;P07437	C12(Carbamidomethyl)	HCD	1	0	1	1		3.15048e+08	0	0.0005744	6.65039	1	0	73	2	1055.54	2110.07	3.10284	29.825	9228	9228	MS2	0/0	QEX01_MF_210518_FL3-WT+GFP-2_026.raw
							High					MREIVHLQAGQcGNQIGAK	Unambiguous	6	5	P68371;P04350;Q13885;Q9BVA1;P07437	C12(Carbamidomethyl)	HCD	1	0	1	2		3.15048e+08	0	0.0005744	6.65039	1	0	73	2	1055.54	2110.07	3.10284	29.825	9228	9228	MS2	0/0	QEX01_MF_210518_FL3-WT+GFP-2_026.raw
										High		MREIVHLQAGQcGNQIGAK	Unambiguous	6	5	P68371;P04350;Q13885;Q9BVA1;P07437	C12(Carbamidomethyl)	HCD	1	0	1	1		300760248	0	8.058e-06	6.64691	1	0	54	2	1055.54	2110.07	3.79706	29.7524	8986	8986	MS2	0/0	QEX01_MF_210518_FL4-WT+KRAS-2_028.raw
										High		MREIVHIQAGQcGNQIGAK	Unambiguous	6	5	P68371;P04350;Q13885;Q9BVA1;P07437	C12(Carbamidomethyl)	HCD	1	0	1	2		300760248	0	8.058e-06	6.64691	1	0	54	2	1055.54	2110.07	3.79706	29.7524	8986	8986	MS2	0/0	QEX01_MF_210518_FL4-WT+KRAS-2_028.raw
										High		KNFESLSEAFSVASAAAVLSHNR	Unambiguous	1	1	P04844		HCD	1	0	1	1		512360066	0	4.171e-10	6.64494	1	0	44	3	812.417	2435.24	2.635	63.4321	27469	27469	MS2	0/0	QEX01_MF_210518_FL4-WT+KRAS-2_028.raw
						High						VDEFPLcGHMVSDEYEQLSSEALEAAR	Unambiguous	1	1	P27635	C7(Carbamidomethyl)	HCD	1	0	1	1		149391644	0	1.158e-15	6.64438	0	8.43966	120	3	1028.14	3082.39	4.85194	69.5441	30510	30510	MS2	0/0	QEX01_MF_210321_FF3-WT-GFP_117.raw
	High											QLFHPEQLITGKEDAANNYAR	Unambiguous	6	2	P68363;Q9BQE3		HCD	1	0	1	1		1133499286	0	7.404e-11	6.63787	1	2.58423	46	3	805.743	2415.21	3.93941	48.0127	17957	17957	MS2	0/0	QEX01_MF_210518_FL1-VEC+GFP-2_022.raw
						High						AVAAAAAAAVTPAAIAAATTTLAQEEPVAAPEPK	Unambiguous	1	1	Q8IYB3		HCD	1	0	1	1		106637739	0	1.225e-09	6.61625	0	35.3203	120	3	1038.9	3114.7	8.58196	71.5087	31239	31239	MS2	0/0	QEX01_MF_210321_FF3-WT-GFP_117.raw
				High								GSSGGGcFGGSSGGYGGLGGFGGGSFR	Unambiguous	1	1	P13645	C7(Carbamidomethyl)	HCD	1	0	1	1		259451128	0	1.371e-12	6.61585	0	0	88	2	1172	2342.99	1.54478	59.1357	23510	23510	MS2	0/0	QEX01_MF_210518_FL2-VEC+KRAS-2_024.raw
									High			TTIPEEEEEEEEAAGVVVEEELFHQQGTPR	Unambiguous	1	1	P20700		HCD	1	0	1	1		6.02364e+08	0	6.972e-05	6.60844	0	15.5185	120	3	1137.87	3411.6	9.24639	69.1985	30384	30384	MS2	0/0	QEX01_MF_210321_FF4-WT-KRAS_119.raw
										High		EYcEFMHGYFHEEATLcSQVHcLDK	Unambiguous	1	1		C3(Carbamidomethyl); C17(Carbamidomethyl); C22(Carbamidomethyl)	HCD	1	0	1	1		4752931784	0	3.943e-09	6.60802	0	0	54	3	1064.11	3190.32	2.25248	56.4398	23607	23607	MS2	0/0	QEX01_MF_210518_FL4-WT+KRAS-2_028.raw
			High									SGPFGQIFRPDNFVFGQSGAGNNWAK	Unambiguous	5	5	Q13885;Q9BVA1;P68371;P07437;P04350		HCD	1	0	1	1		1.36957e+08	0	0.007503	6.60071	0	0	120	2	1399.68	2798.35	3.76657	68.1233	28123	28123	MS2	0/0	QEX01_MF_210321_FF2-VEC-RAS_115.raw
										High		MAEIGEHVAPSEAANSLEQAQAAAER	Unambiguous	1	1	P27708		HCD	1	0	1	1			0	1.734e-09	6.59905	0	0	51	3	894.093	2680.26	0.386185	50.9793	20600	20600	MS2	0/0	QEX01_MF_210518_FL4-WT+KRAS-2_028.raw
							High					ISTEVGITNVDLSTVDKDQSIAPK	Unambiguous	1	1	P04844		HCD	1	0	1	1		1354530719	0	0.0001588	6.59883	1	19.0319	31	3	844.115	2530.33	1.72484	57.5253	24254	24254	MS2	0/0	QEX01_MF_210518_FL3-WT+GFP-2_026.raw
							High					LSKEETVLATVQALQTASHLSQQADLR	Unambiguous	1	1	P04844		HCD	1	0	1	1		1843548103	0	0.0001956	6.5987	1	21.5617	46	4	735.15	2937.58	4.56977	64.9174	28368	28368	MS2	0/0	QEX01_MF_210518_FL3-WT+GFP-2_026.raw
										High		ITFTGEADQAPGVEPGDIVLLLQEKEHEVFQR	Unambiguous	1	1	O60884		HCD	1	0	1	1		4.61934e+07	0	2.847e-09	6.59808	1	16.3775	120	4	892.215	3565.84	6.10594	70.2086	30636	30636	MS2	0/0	QEX01_MF_210518_FL4-WT+KRAS-2_028.raw
						High						VETGVLKPGMVVTFAPVNVTTEVK	Unambiguous	2	1	P68104		HCD	1	0	1	1		878369401	0	6.192e-17	6.59218	0	0	39	2	1258.2	2515.39	2.68564	64.4595	27991	27991	MS2	0/0	QEX01_MF_210321_FF3-WT-GFP_117.raw
									High			ERDLERDSGccVQNDHSGcIQTQR	Unambiguous	1	1		C10(Carbamidomethyl); C11(Carbamidomethyl); C19(Carbamidomethyl)	HCD	1	0	1	1		1.41186e+09	0	0.002891	6.58873	2	0	12	3	974.089	2920.25	2.0019	20.7059	4516	4516	MS2	0/0	QEX01_MF_210321_FF4-WT-KRAS_119.raw
High												RDQNFAGATAIHHPNVAEK	Unambiguous	1	1	sp		HCD	1	0	1	1		876572580	0	5.742e-08	6.58817	1	9.60069	32	3	692.686	2076.04	2.6022	21.3658	4244	4244	MS2	0/0	QEX01_MF_210321_FF1-VEC-GFP_113.raw
									High			LASYLDKVQALEEANNDLENK	Unambiguous	2	1	P35527		HCD	1	0	1	1		179897018	0	8.859e-05	6.58643	1	0	71	2	1189.1	2377.2	5.34832	61.1846	26246	26246	MS2	0/0	QEX01_MF_210321_FF4-WT-KRAS_119.raw
										High		GPHLANSILFQSSGLTNGIIEEKDIHEELPK	Unambiguous	1	1	Q9BVP2		HCD	1	0	1	1		153271224	0	8.772e-06	6.5859	1	25.1084	63	5	678.161	3386.78	4.94154	60.4437	25820	25820	MS2	0/0	QEX01_MF_210518_FL4-WT+KRAS-2_028.raw
									High			ERDLERDSGccVQNDHSGcIQTQR	Unambiguous	1	1		C10(Carbamidomethyl); C11(Carbamidomethyl); C19(Carbamidomethyl)	HCD	1	0	1	1		4220206744	0	0.003971	6.5819	2	1.09129	10	4	730.819	2920.25	1.47478	20.6894	4506	4506	MS2	0/0	QEX01_MF_210321_FF4-WT-KRAS_119.raw
									High			MKEIAEAYLGYPVTNAVITVPAYFNDSQR	Unambiguous	1	1	P0DMV8		HCD	1	0	1	1		459232308	0	0.0001833	6.57901	1	1.72536	120	3	1087.56	3260.65	7.18263	69.5318	30505	30505	MS2	0/0	QEX01_MF_210321_FF4-WT-KRAS_119.raw
										High		MKEIAEAYLGYPVTNAVITVPAYFNDSQR	Unambiguous	1	1	P0DMV8		HCD	1	0	1	1		1.43593e+08	0	1.25e-09	6.57601	1	6.34757	120	3	1087.56	3260.66	8.41805	68.4975	30007	30007	MS2	0/0	QEX01_MF_210518_FL4-WT+KRAS-2_028.raw
							High					AYHEQLSVAEITNAcFEPANQMVK	Unambiguous	5	2	P68363;Q6PEY2	C15(Carbamidomethyl)	HCD	1	0	1	1		7330531695	0	0.0001443	6.57542	0	69.7177	48	3	917.437	2750.3	1.79017	59.5817	25400	25400	MS2	0/0	QEX01_MF_210518_FL3-WT+GFP-2_026.raw
				High								LALSQNQQSSGAAGPTGKNEEK	Unambiguous	1	1	O95232		HCD	1	0	1	1		60543419	0	1.172e-07	6.57144	1	11.2465	77	3	739.038	2215.1	1.86174	19.6256	4017	4017	MS2	0/0	QEX01_MF_210518_FL2-VEC+KRAS-2_024.raw
										High		KEEENASVIDSAELQAYPALVVEK	Unambiguous	1	1	P78527		HCD	1	0	1	1		121932806	0	3.36e-09	6.56975	1	0	85	2	1316.67	2632.34	0.0590797	61.2825	26284	26284	MS2	0/0	QEX01_MF_210518_FL4-WT+KRAS-2_028.raw
	High											STVFKTTIPEEEEEEEEAAGVVVEEELFHQQGTPR	Unambiguous	1	1	P20700		HCD	1	0	1	1		2.08898e+07	0	4.588e-10	6.56973	1	0	120	3	1325.31	3973.92	8.27678	66.073	27100	27100	MS2	0/0	QEX01_MF_210518_FL1-VEC+GFP-2_022.raw
				High								KEAEScDcLQGFQLTHSLGGGTGSGMGTLLLSK	Unambiguous	5	3	P68371;P07437;P04350	C6(Carbamidomethyl); C8(Carbamidomethyl)	HCD	1	0	1	1		116841336	0	7.753e-08	6.56342	1	0	81	3	1147.22	3439.64	3.09521	60.7884	24368	24368	MS2	0/0	QEX01_MF_210518_FL2-VEC+KRAS-2_024.raw
				High								KEAEScDcLQGFQLTHSLGGGTGSGMGTLLISK	Unambiguous	5	3	P68371;P07437;P04350	C6(Carbamidomethyl); C8(Carbamidomethyl)	HCD	1	0	1	2		116841336	0	7.753e-08	6.56342	1	0	81	3	1147.22	3439.64	3.09521	60.7884	24368	24368	MS2	0/0	QEX01_MF_210518_FL2-VEC+KRAS-2_024.raw
			High									SHcIAEVEKDAIPENLPPLTADFAEDKDVcK	Unambiguous	1	1	sp	C3(Carbamidomethyl); C30(Carbamidomethyl)	HCD	1	0	1	1		865713877	0	0.001346	6.56022	2	0	53	4	878.674	3511.67	0.243485	59.9941	23992	23992	MS2	0/0	QEX01_MF_210321_FF2-VEC-RAS_115.raw
									High			LILPVGPAGGNQMLEQYDKLQDGSIK	Unambiguous	1	1	P22061		HCD	1	0	1	1		2076416784	0	0.0009683	6.55818	1	6.52081	35	3	928.831	2784.48	6.5529	65.9259	28780	28780	MS2	0/0	QEX01_MF_210321_FF4-WT-KRAS_119.raw
										High		mGYAEEAPYDAIHVGAAAPVVPQALIDQLKPGGR	Unambiguous	1	1	P22061	N-Term(Acetyl)	HCD	1	0	1	1		11813293	0	1.394e-06	6.55788	0	21.0909	120	3	1182.95	3546.83	6.95291	68.4753	29999	29999	MS2	0/0	QEX01_MF_210518_FL4-WT+KRAS-2_028.raw
				High								KEAEScDcLQGFQLTHSLGGGTGSGmGTLLISK	Unambiguous	5	3	P68371;P07437;P04350	C6(Carbamidomethyl); C8(Carbamidomethyl); M26(Oxidation)	HCD	1	0	1	1		101291071	0	0.0002352	6.55502	1	0	83	3	1152.54	3455.61	-4.10227	57.6229	22727	22727	MS2	0/0	QEX01_MF_210518_FL2-VEC+KRAS-2_024.raw
				High								KEAEScDcLQGFQLTHSLGGGTGSGmGTLLLSK	Unambiguous	5	3	P68371;P07437;P04350	C6(Carbamidomethyl); C8(Carbamidomethyl); M26(Oxidation)	HCD	1	0	1	2		101291071	0	0.0002352	6.55502	1	0	83	3	1152.54	3455.61	-4.10227	57.6229	22727	22727	MS2	0/0	QEX01_MF_210518_FL2-VEC+KRAS-2_024.raw
				High								RVLGQLHGGPSScSATGADRSDYYGR	Unambiguous	1	1	sp	C13(Carbamidomethyl)	HCD	1	0	1	1		9.41111e+08	0	1.144e-06	6.55502	2	7.19707	68	4	692.58	2767.3	0.149054	26.9401	7447	7447	MS2	0/0	QEX01_MF_210518_FL2-VEC+KRAS-2_024.raw
High												KLHEEEIQELQAQIQEQHVQIDVDVSKPDLTAALR	Unambiguous	1	1	P08670		HCD	1	0	1	1		5.02393e+08	0	3.069e-10	6.54292	1	7.0924	64	5	811.027	4051.11	-0.72686	62.7153	24836	24836	MS2	0/0	QEX01_MF_210321_FF1-VEC-GFP_113.raw
										High		GGVSAVAGGVTAVGSAVVNKVPLTGK	Unambiguous	1	1	Q8WUH6		HCD	1	0	1	1		138963464	0	7.757e-12	6.53803	1	0	58	2	1148.16	2295.31	3.85482	60.1506	25656	25656	MS2	0/0	QEX01_MF_210518_FL4-WT+KRAS-2_028.raw
							High					SLPSVETLGcTSVIcSDKTGTLTTNQMSVcR	Unambiguous	2	1	P16615	C10(Carbamidomethyl); C15(Carbamidomethyl); C30(Carbamidomethyl)	HCD	1	0	1	1		118827473	0	0.0001105	6.53771	1	0	50	3	1134.87	3402.61	2.2578	59.4693	25335	25335	MS2	0/0	QEX01_MF_210518_FL3-WT+GFP-2_026.raw
			High									AYHEQLSVAEITNAcFEPANQMVK	Unambiguous	5	2	P68363;Q6PEY2	C15(Carbamidomethyl)	HCD	1	0	1	1		100601591	0	0.0004925	6.53621	0	0	108	2	1375.65	2750.3	2.8159	60.8254	24435	24435	MS2	0/0	QEX01_MF_210321_FF2-VEC-RAS_115.raw
High												KSDLEANSEALIQEIDFLR	Unambiguous	1	1	sp		HCD	1	0	1	1		76046434	0	3.905e-14	6.53387	1	23.9269	69	2	1096.07	2191.13	2.94439	71.1269	28890	28890	MS2	0/0	QEX01_MF_210321_FF1-VEC-GFP_113.raw
							High					TTIPEEEEEEEEAAGVVVEEELFHQQGTPR	Unambiguous	1	1	P20700		HCD	1	0	1	1		1606176124	0	0.0003422	6.53119	0	15.5761	19	4	853.652	3411.59	4.85931	67.9733	29950	29950	MS2	0/0	QEX01_MF_210518_FL3-WT+GFP-2_026.raw
			High									LASYLDKVQALEEANNDLENK	Unambiguous	2	1	P35527		HCD	1	0	1	1		195723978	0	0.0006753	6.525	1	5.35657	72	2	1189.1	2377.19	1.7538	61.0588	24562	24562	MS2	0/0	QEX01_MF_210321_FF2-VEC-RAS_115.raw
										High		SREQSSEAAETGVSENEENPVR	Unambiguous	1	1	Q29RF7		HCD	1	0	1	1		156388424	0	1.496e-08	6.51807	1	11.7115	49	3	802.367	2405.09	1.78917	20.7498	4482	4482	MS2	0/0	QEX01_MF_210518_FL4-WT+KRAS-2_028.raw
	High											LLSRPQDALEGVVLSPSLEAR	Unambiguous	1	1	Q9NVI7		HCD	1	0	1	1		1117829752	0	2.235e-10	6.51256	0	31.7432	9	3	750.754	2250.25	1.05478	62.8082	25455	25455	MS2	0/0	QEX01_MF_210518_FL1-VEC+GFP-2_022.raw
	High											SGPFGQIFRPDNFVFGQSGAGNNWAK	Unambiguous	5	5	Q13885;Q9BVA1;P68371;P07437;P04350		HCD	1	0	1	1		155250988	0	1.597e-07	6.50966	0	19.2786	120	3	933.457	2798.36	4.59059	66.9394	27416	27416	MS2	0/0	QEX01_MF_210518_FL1-VEC+GFP-2_022.raw
										High		DGNASGTTLLEALDcILPPTRPTDKPLRLPLQDVYK	Unambiguous	2	1	P68104	C15(Carbamidomethyl)	HCD	1	0	1	1		8.51837e+07	0	0.0002894	6.50721	1	21.4173	120	4	995.284	3978.11	3.57545	70.7271	30827	30827	MS2	0/0	QEX01_MF_210518_FL4-WT+KRAS-2_028.raw
							High					ELEQVcNPIISGLYQGAGGPGPGGFGAQGPK	Unambiguous	1	1	P0DMV8	C6(Carbamidomethyl)	HCD	1	0	1	1		2935024278	0	3e-05	6.50645	0	6.33014	37	3	1019.17	3055.51	3.93601	67.3033	29599	29599	MS2	0/0	QEX01_MF_210518_FL3-WT+GFP-2_026.raw
	High											KEAEScDcLQGFQLTHSLGGGTGSGMGTLLISK	Unambiguous	5	3	P68371;P07437;P04350	C6(Carbamidomethyl); C8(Carbamidomethyl)	HCD	1	0	1	1		3.98886e+08	0	5.76e-10	6.50419	1	3.78426	66	4	860.666	3439.64	3.64138	60.7989	24410	24410	MS2	0/0	QEX01_MF_210518_FL1-VEC+GFP-2_022.raw
	High											KEAEScDcLQGFQLTHSLGGGTGSGMGTLLLSK	Unambiguous	5	3	P68371;P07437;P04350	C6(Carbamidomethyl); C8(Carbamidomethyl)	HCD	1	0	1	2		3.98886e+08	0	5.76e-10	6.50419	1	3.78426	66	4	860.666	3439.64	3.64138	60.7989	24410	24410	MS2	0/0	QEX01_MF_210518_FL1-VEC+GFP-2_022.raw
							High					LVQDVANNTNEEAGDGTTTATVLAR	Unambiguous	1	1	P10809		HCD	1	0	1	1		299444545	0	7.974e-06	6.49898	0	0	79	2	1280.63	2560.26	4.26433	46.2035	18089	18089	MS2	0/0	QEX01_MF_210518_FL3-WT+GFP-2_026.raw
							High					GHYTEGAELVDSVLDVVRK	Unambiguous	5	4	Q13885;Q9BVA1;P68371;P07437		HCD	1	0	1	1		703941368	0	1.794e-05	6.49596	1	4.35393	23	2	1044.04	2087.08	1.5689	63.306	27487	27487	MS2	0/0	QEX01_MF_210518_FL3-WT+GFP-2_026.raw
						High						DLERDSGccVQNDHSGcIQTQR	Unambiguous	1	1		C8(Carbamidomethyl); C9(Carbamidomethyl); C17(Carbamidomethyl)	HCD	1	0	1	1		6.24333e+08	0	8.158e-14	6.49463	1	0	58	2	1318.06	2635.12	4.62574	21.5059	5000	5000	MS2	0/0	QEX01_MF_210321_FF3-WT-GFP_117.raw
						High						LTmMWEEVTcPIcLDPFVEPVSIEcGHSFcQEcISQVGK	Unambiguous	1	1	P19474	M3(Oxidation); C10(Carbamidomethyl); C13(Carbamidomethyl); C25(Carbamidomethyl); C30(Carbamidomethyl); C33(Carbamidomethyl)	HCD	0.0277	0	1	1		1.75144e+07	0	4.491e-14	6.49242	0	11.8087	120	4	1173.02	4689.07	2.14056	72.8932	31751	31751	MS2	0/0	QEX01_MF_210321_FF3-WT-GFP_117.raw
High												GHYTEGAELVDSVLDVVRK	Unambiguous	5	4	Q13885;Q9BVA1;P68371;P07437		HCD	1	0	1	1		491909812	0	7.138e-13	6.49105	1	25.4819	66	2	1044.04	2087.08	2.62169	64.4109	25697	25697	MS2	0/0	QEX01_MF_210321_FF1-VEC-GFP_113.raw
						High						EIETYHNLLEGGQEDFESSGAGK	Unambiguous	2	1	P35527		HCD	1	0	1	1		1.19622e+09	0	1.701e-14	6.48971	0	20.3863	44	2	1255.57	2510.14	3.21451	56.5246	23739	23739	MS2	0/0	QEX01_MF_210321_FF3-WT-GFP_117.raw
							High					VIHDNFGIVEGLMTTVHAITATQK	Unambiguous	1	1	P04406		HCD	1	0	1	1		154540334	0	2.583e-05	6.48249	0	11.6138	69	3	865.799	2595.38	8.85359	70.0117	30973	30973	MS2	0/0	QEX01_MF_210518_FL3-WT+GFP-2_026.raw
										High		NAALFALGQFSENLQPHISSYSR	Unambiguous	1	1	Q8TEX9		HCD	1	0	1	1		149778699	0	1.147e-09	6.48234	0	9.75607	61	3	850.768	2550.29	5.76912	66.0131	28807	28807	MS2	0/0	QEX01_MF_210518_FL4-WT+KRAS-2_028.raw
				High								APGSSSSGANGDGSLAQSQTGAVVR	Unambiguous	1	1	sp		HCD	1	0	1	1		840138693	0	2.231e-11	6.47475	0	0	120	2	1131.04	2261.08	2.31867	29.4673	8617	8617	MS2	0/0	QEX01_MF_210518_FL2-VEC+KRAS-2_024.raw
										High		AFRHPEEMDRPHALHPPLTPGVLSLTSFTSVR	Unambiguous	1	1			HCD	1	0	1	1		6090385392	0	2.502e-08	6.47404	1	5.11112	14	4	899.723	3595.87	3.27072	57.9622	24428	24428	MS2	0/0	QEX01_MF_210518_FL4-WT+KRAS-2_028.raw
				High								FTLDcTHPVEDGIMDAANFEQFLQER	Unambiguous	1	1	P35268	C5(Carbamidomethyl)	HCD	1	0	1	1		195371502	0	4.039e-10	6.466	0	13.5699	98	3	1028.47	3083.4	2.66906	72.063	29622	29622	MS2	0/0	QEX01_MF_210518_FL2-VEC+KRAS-2_024.raw
						High						FGGFGGPGGVGGLGGPGGFGPGGYPGGIHEVSVNQSLLQPLNVK	Unambiguous	2	2	sp;P35908		HCD	1	0	1	1		84874262	0	4.464e-06	6.46502	0	3.05542	120	3	1364.71	4092.12	12.1703	69.723	30576	30576	MS2	0/0	QEX01_MF_210321_FF3-WT-GFP_117.raw
										High		TcEEPASSGAHIWPDDITKWPIcTEQAR	Unambiguous	1	1		C2(Carbamidomethyl); C23(Carbamidomethyl)	HCD	1	0	1	1		20694594192	0	4.584e-10	6.46436	1	5.03475	49	3	1085.83	3255.49	0.517069	60.4392	25817	25817	MS2	0/0	QEX01_MF_210518_FL4-WT+KRAS-2_028.raw
High												SQLGDRLNVEVDAAPTVDLNHVLNETR	Unambiguous	1	1	sp		HCD	1	0	1	1		283153734	0	2.543e-08	6.46183	1	7.29658	43	4	744.637	2975.53	3.27119	62.9064	24940	24940	MS2	0/0	QEX01_MF_210321_FF1-VEC-GFP_113.raw
						High						SDLEAQVESLKEELLcLK	Unambiguous	7	2	sp	C16(Carbamidomethyl)	HCD	1	0	1	1		1.41379e+07	0	1.07e-10	6.45588	1	31.4374	120	2	1052.55	2104.09	4.04247	72.2785	31525	31525	MS2	0/0	QEX01_MF_210321_FF3-WT-GFP_117.raw
						High						SDLEAQVESLKEELIcLK	Unambiguous	7	2	sp	C16(Carbamidomethyl)	HCD	1	0	1	2		1.41379e+07	0	1.07e-10	6.45588	1	31.4374	120	2	1052.55	2104.09	4.04247	72.2785	31525	31525	MS2	0/0	QEX01_MF_210321_FF3-WT-GFP_117.raw
										High		HGVQELEIELQSQLSK	Unambiguous	2	1	P35527		HCD	1	0	1	1		477656081	0	1.052e-09	6.45549	0	13.523	41	2	919.489	1837.97	2.92795	60.5824	25896	25896	MS2	0/0	QEX01_MF_210518_FL4-WT+KRAS-2_028.raw
							High					NERPDGVLLTFGGQTALNcGVELTK	Unambiguous	1	1	P27708	C19(Carbamidomethyl)	HCD	1	0	1	1		107495151	0	0.0005139	6.45485	0	0	42	3	897.127	2689.37	2.25427	63.4766	27586	27586	MS2	0/0	QEX01_MF_210518_FL3-WT+GFP-2_026.raw
	High											NKLNDLEDALQQAKEDLAR	Unambiguous	2	1	P04264		HCD	1	0	1	1		873501232	0	8.45e-12	6.45472	2	23.4611	21	3	728.718	2184.14	6.77782	63.2628	25697	25697	MS2	0/0	QEX01_MF_210518_FL1-VEC+GFP-2_022.raw
						High						GVQDIVVGEGTHFLIPWVQKPIIFDcR	Unambiguous	1	1	P35232	C26(Carbamidomethyl)	HCD	1	0	1	1		23974290	0	3.03e-10	6.45361	0	12.8791	120	3	1041.89	3123.66	3.60085	72.298	31532	31532	MS2	0/0	QEX01_MF_210321_FF3-WT-GFP_117.raw
						High						RKELEQVcNPIISGLYQGAGGPGPGGFGAQGPK	Unambiguous	1	1	P0DMV8	C8(Carbamidomethyl)	HCD	1	0	1	1		3302521475	0	1.691e-13	6.45339	2	20.4613	50	4	835.68	3339.7	1.86564	59.5384	25347	25347	MS2	0/0	QEX01_MF_210321_FF3-WT-GFP_117.raw
										High		GHYTEGAELVDSVLDVVRK	Unambiguous	5	4	Q13885;Q9BVA1;P68371;P07437		HCD	1	0	1	1		643720412	0	3.677e-10	6.45275	1	27.5984	48	2	1044.05	2087.09	7.18376	63.2409	27359	27359	MS2	0/0	QEX01_MF_210518_FL4-WT+KRAS-2_028.raw
							High					ISTEVGITNVDLSTVDKDQSIAPK	Unambiguous	1	1	P04844		HCD	1	0	1	1		160652376	0	0.0001261	6.446	1	0	85	2	1265.67	2530.33	3.37041	57.5462	24266	24266	MS2	0/0	QEX01_MF_210518_FL3-WT+GFP-2_026.raw
	High											EKKEEQVISLGPQVAEGENVFGVcHIFASFNDTFVHVTDLSGK	Unambiguous	1	1	P62263	C24(Carbamidomethyl)	HCD	1	0	1	1			0	4.41e-12	6.44286	2	25.0024	120	5	953.281	4762.37	5.77781	69.8907	28602	28602	MS2	0/0	QEX01_MF_210518_FL1-VEC+GFP-2_022.raw
										High		LTTPTYGDLNHLVSATMSGVTTcLR	Unambiguous	5	5	Q13885;Q9BVA1;P68371;P07437;P04350	C23(Carbamidomethyl)	HCD	1	0	1	1		139161493	0	5.673e-12	6.44024	0	33.9754	120	2	1354.68	2708.35	5.90039	69.3976	30336	30336	MS2	0/0	QEX01_MF_210518_FL4-WT+KRAS-2_028.raw
	High											mGYAEEAPYDAIHVGAAAPVVPQALIDQLKPGGR	Unambiguous	1	1	P22061	N-Term(Acetyl)	HCD	1	0	1	1			0	3.488e-07	6.44	0	12.0704	120	3	1182.94	3546.82	3.02942	68.4083	28052	28052	MS2	0/0	QEX01_MF_210518_FL1-VEC+GFP-2_022.raw
										High		LLSRPQDVLEGVVLSPSLEAR	Unambiguous	2	1	Q5T9A4		HCD	1	0	1	1		867089637	0	1.653e-08	6.42633	0	16.872	19	3	760.101	2278.29	4.79723	65.1543	28377	28377	MS2	0/0	QEX01_MF_210518_FL4-WT+KRAS-2_028.raw
				High								ASASGSGAQVGGPISSGSSASSVTVTR	Unambiguous	1	1	P02545		HCD	1	0	1	1		8.54135e+07	0	3.382e-12	6.42364	0	0	120	2	1183.09	2365.17	3.35642	35.0249	11364	11364	MS2	0/0	QEX01_MF_210518_FL2-VEC+KRAS-2_024.raw
										High		RDQNFAGATAIHHPNVAEK	Unambiguous	1	1	sp		HCD	1	0	1	1		361902236	0	1.575e-06	6.42333	1	37.6521	45	3	692.684	2076.04	-0.484773	20.0832	4078	4078	MS2	0/0	QEX01_MF_210518_FL4-WT+KRAS-2_028.raw
						High						LGEHNIDVLEGNEQFINAAK	Unambiguous	1	1	sp		HCD	1	0	1	1		9369322548	0	8.124e-10	6.42296	0	0.431862	3	2	1106.06	2211.11	2.1677	58.799	24948	24948	MS2	0/0	QEX01_MF_210321_FF3-WT-GFP_117.raw
						High						NQTAEKEEFEHQQKELEK	Unambiguous	1	1	P11142		HCD	1	0	1	1		550836150	0	3.035e-08	6.41894	2	9.74684	17	4	562.024	2245.07	-0.144591	20.4381	4348	4348	MS2	0/0	QEX01_MF_210321_FF3-WT-GFP_117.raw
									High			VDEFPLcGHMVSDEYEQLSSEALEAAR	Unambiguous	1	1	P27635	C7(Carbamidomethyl)	HCD	1	0	1	1		1.66403e+08	0	4.246e-05	6.41814	0	10.0508	120	3	1028.13	3082.39	3.54507	69.447	30474	30474	MS2	0/0	QEX01_MF_210321_FF4-WT-KRAS_119.raw
									High			ILLENLGEASSQPSPTQSVQETVR	Unambiguous	1	1	Q709C8		HCD	1	0	1	1		329799042	0	3.924e-05	6.41773	0	23.1223	49	2	1292.17	2583.34	4.4643	61.1237	26212	26212	MS2	0/0	QEX01_MF_210321_FF4-WT-KRAS_119.raw
						High						TLTAVHDAILEDLVFPSEIVGK	Unambiguous	1	1	P62081		HCD	1	0	1	1		1.02186e+08	0	1.326e-16	6.41653	0	40.6583	120	2	1184.15	2367.3	7.05006	72.219	31503	31503	MS2	0/0	QEX01_MF_210321_FF3-WT-GFP_117.raw
	High											GHYTEGAELVDSVLDVVR	Unambiguous	5	4	Q13885;Q9BVA1;P68371;P07437		HCD	1	0	1	1		4.76728e+07	0	1.762e-12	6.41555	0	17.8636	120	2	979.997	1958.99	1.9827	67.1154	27481	27481	MS2	0/0	QEX01_MF_210518_FL1-VEC+GFP-2_022.raw
			High									LGEHNIDVLEGNEQFINAAK	Unambiguous	1	1	sp		HCD	1	0	1	1		8763188936	0	0.002852	6.41331	0	0	6	2	1106.06	2211.11	3.16143	58.6439	23315	23315	MS2	0/0	QEX01_MF_210321_FF2-VEC-RAS_115.raw
										High		ISTEVGITNVDLSTVDKDQSIAPK	Unambiguous	1	1	P04844		HCD	1	0	1	1		1.0238e+09	0	6.061e-09	6.41019	1	13.214	10	3	844.115	2530.33	2.59321	57.4979	24177	24177	MS2	0/0	QEX01_MF_210518_FL4-WT+KRAS-2_028.raw
										High		VQETGEIKEPLEISISQDVHDSKNTLTTGVEEIR	Unambiguous	1	1	Q709C8		HCD	1	0	1	1		238618880	0	6.826e-08	6.39771	2	22.2357	45	4	949.491	3794.94	3.53433	58.0837	24497	24497	MS2	0/0	QEX01_MF_210518_FL4-WT+KRAS-2_028.raw
							High					VQETGEIKEPLEISISQDVHDSKNTLTTGVEEIR	Unambiguous	1	1	Q709C8		HCD	1	0	1	1		215530600	0	0.0006068	6.39519	2	28.534	43	4	949.493	3794.95	5.14265	58.2062	24627	24627	MS2	0/0	QEX01_MF_210518_FL3-WT+GFP-2_026.raw
										High		VLTFALSEEVRPQDTVSVIGGVAGGSK	Unambiguous	1	1	P55786		HCD	1	0	1	1		237917252	0	0.001208	6.39514	0	31.9467	69	3	906.162	2716.47	6.9067	64.394	27991	27991	MS2	0/0	QEX01_MF_210518_FL4-WT+KRAS-2_028.raw
									High			TTIPEEEEEEEEAAGVVVEEELFHQQGTPR	Unambiguous	1	1	P20700		HCD	1	0	1	1		1.05259e+08	0	0.0006333	6.3947	0	16.8999	120	4	853.655	3411.6	8.36583	69.2445	30401	30401	MS2	0/0	QEX01_MF_210321_FF4-WT-KRAS_119.raw
										High		GHYTEGAELVDSVLDVVR	Unambiguous	5	4	Q13885;Q9BVA1;P68371;P07437		HCD	1	0	1	1		3690237024	0	2.324e-10	6.39438	0	17.2232	37	2	979.998	1958.99	3.78977	67.0461	29325	29325	MS2	0/0	QEX01_MF_210518_FL4-WT+KRAS-2_028.raw
				High								AQETEAAPSQAPADEPEPESAAAQSQENQDTRPK	Unambiguous	1	1	Q9UNF1		HCD	1	0	1	1		673156460	0	1.218e-05	6.39212	0	0	120	3	1193.54	3578.61	-0.232048	27.6802	7764	7764	MS2	0/0	QEX01_MF_210518_FL2-VEC+KRAS-2_024.raw
										High		ASASGSGAQVGGPISSGSSASSVTVTR	Unambiguous	1	1	P02545		HCD	1	0	1	1		1.33716e+08	0	1.329e-11	6.39203	0	0	120	2	1183.09	2365.17	4.90476	35.2526	12044	12044	MS2	0/0	QEX01_MF_210518_FL4-WT+KRAS-2_028.raw
							High					EIETYHNLLEGGQEDFESSGAGK	Unambiguous	2	1	P35527		HCD	1	0	1	1			0	0.0003655	6.3894	0	0	75	2	1255.56	2510.12	-6.3172	54.7622	22769	22769	MS2	0/0	QEX01_MF_210518_FL3-WT+GFP-2_026.raw
							High					EYcEFMHGYFHEEATLcSQVHcLDK	Unambiguous	1	1		C3(Carbamidomethyl); C17(Carbamidomethyl); C22(Carbamidomethyl)	HCD	1	0	1	1		1.7477e+09	0	0.0001804	6.38759	0	4.02746	80	3	1064.11	3190.33	3.40036	56.9184	23921	23921	MS2	0/0	QEX01_MF_210518_FL3-WT+GFP-2_026.raw
									High			NQTAEKEEFEHQQKELEK	Unambiguous	1	1	P11142		HCD	1	0	1	1		404605771	0	0.003338	6.38379	2	0	13	3	749.03	2245.08	1.60132	20.6856	4503	4503	MS2	0/0	QEX01_MF_210321_FF4-WT-KRAS_119.raw
							High					ITFTGEADQAPGVEPGDIVLLLQEKEHEVFQR	Unambiguous	1	1	O60884		HCD	1	0	1	1		158221037	0	0.000121	6.38152	1	3.1951	82	4	892.217	3565.85	8.36532	70.1002	31015	31015	MS2	0/0	QEX01_MF_210518_FL3-WT+GFP-2_026.raw
							High					KPGYHAPVALLNDIPQSTEQYDPFAEHRPPK	Unambiguous	1	1	O75533		HCD	1	0	1	1		72291410	0	0.0001754	6.38055	0	24.0948	87	4	879.704	3515.79	6.84318	56.5857	23748	23748	MS2	0/0	QEX01_MF_210518_FL3-WT+GFP-2_026.raw
				High								AVAAAAAAAVTPAAIAAATTTLAQEEPVAAPEPK	Unambiguous	1	1	Q8IYB3		HCD	1	0	1	1		42405027	0	5.96e-08	6.3783	0	46.3351	120	3	1038.9	3114.69	7.17106	70.3458	28924	28924	MS2	0/0	QEX01_MF_210518_FL2-VEC+KRAS-2_024.raw
									High			GSYGSGGSSYGSGGGSYGSGGGGGGHGSYGSGSSSGGYR	Unambiguous	2	1	P04264		HCD	1	0	1	1		1.4723e+09	0	0.02159	6.37826	0	13.0295	8	3	1104.78	3312.32	3.01273	22.1597	5406	5406	MS2	0/0	QEX01_MF_210321_FF4-WT-KRAS_119.raw
						High						SGPFGQIFRPDNFVFGQSGAGNNWAK	Unambiguous	5	5	Q13885;Q9BVA1;P68371;P07437;P04350		HCD	1	0	1	1		2552949705	0	3.62e-09	6.37577	0	0	56	2	1399.68	2798.35	2.10893	68.439	29988	29988	MS2	0/0	QEX01_MF_210321_FF3-WT-GFP_117.raw
							High					GHYTEGAELVDSVLDVVR	Unambiguous	5	4	Q13885;Q9BVA1;P68371;P07437		HCD	1	0	1	1		4011911397	0	3.027e-05	6.37206	0	9.07579	10	2	979.996	1958.99	1.67113	67.093	29477	29477	MS2	0/0	QEX01_MF_210518_FL3-WT+GFP-2_026.raw
							High					RQVQSLTcEVDALKGTNESLER	Unambiguous	1	1	P08670	C8(Carbamidomethyl)	HCD	1	0	1	1		64906319	0	0.0003274	6.37154	2	33.655	66	3	845.092	2533.26	-2.81619	42.7949	16261	16261	MS2	0/0	QEX01_MF_210518_FL3-WT+GFP-2_026.raw
										High		LALSQNQQSSGAAGPTGKNEEK	Unambiguous	1	1	O95232		HCD	1	0	1	1		205173120	0	2.295e-09	6.37021	1	35.2041	28	3	739.037	2215.1	0.70447	19.5535	3758	3758	MS2	0/0	QEX01_MF_210518_FL4-WT+KRAS-2_028.raw
									High			TTIPEEEEEEEEAAGVVVEEELFHQQGTPR	Unambiguous	1	1	P20700		HCD	1	0	1	1		6.02364e+08	0	0.001007	6.36841	0	0	120	3	1137.87	3411.59	4.09396	69.554	30513	30513	MS2	0/0	QEX01_MF_210321_FF4-WT-KRAS_119.raw
						High						DIENQYETQITQIEHEVSSSGQEVQSSAK	Unambiguous	2	1	P35527		HCD	1	0	1	1		1410401132	0	3.626e-11	6.36451	0	12.5871	78	3	1088.85	3264.53	5.99508	67.1866	29387	29387	MS2	0/0	QEX01_MF_210321_FF3-WT-GFP_117.raw
				High								LLSRPQDVLEGVVLSPSLEAR	Unambiguous	2	1	Q5T9A4		HCD	1	0	1	1		831392607	0	1.851e-09	6.36404	0	16.8611	62	3	760.1	2278.28	3.51132	65.0828	26627	26627	MS2	0/0	QEX01_MF_210518_FL2-VEC+KRAS-2_024.raw
High												LGEHNIDVLEGNEQFINAAK	Unambiguous	1	1	sp		HCD	1	0	1	1		8235535090	0	7.811e-07	6.36008	0	0.414643	3	2	1106.06	2211.11	1.39479	58.7558	22809	22809	MS2	0/0	QEX01_MF_210321_FF1-VEC-GFP_113.raw
							High					SPASIEVVKPMEAASAILSQADAR	Unambiguous	1	1	Q9BVP2		HCD	1	0	1	1		170627952	0	1.636e-05	6.3585	0	22.9954	78	2	1221.14	2441.28	3.38548	65.6357	28732	28732	MS2	0/0	QEX01_MF_210518_FL3-WT+GFP-2_026.raw
						High						IITHPNFNGNTLDNDIMLIK	Unambiguous	1	1	sp		HCD	1	0	1	1		1.22262e+09	0	5.37e-08	6.35806	0	0	36	2	1142.1	2283.19	3.28945	62.5265	26984	26984	MS2	0/0	QEX01_MF_210321_FF3-WT-GFP_117.raw
							High					VLYDAEISQIHQSVTDTNVILSMDNSR	Unambiguous	2	2	sp;P35908		HCD	1	0	1	1		1276961844	0	4.331e-05	6.35749	0	3.02096	46	3	1016.84	3048.51	5.40135	65.2313	28531	28531	MS2	0/0	QEX01_MF_210518_FL3-WT+GFP-2_026.raw
									High			NFESLSEAFSVASAAAVLSHNR	Unambiguous	1	1	P04844		HCD	1	0	1	1		9.1927e+07	0	0.0001985	6.35446	0	9.2555	120	2	1154.08	2307.15	5.7233	70.0507	30695	30695	MS2	0/0	QEX01_MF_210321_FF4-WT-KRAS_119.raw
										High		IITHPNFNGNTLDNDIMLIK	Unambiguous	1	1	sp		HCD	1	0	1	1		950787500	0	0.0003463	6.34945	0	5.36424	44	2	1142.1	2283.19	3.39638	61.3558	26323	26323	MS2	0/0	QEX01_MF_210518_FL4-WT+KRAS-2_028.raw
										High		LDINLLDNVVNcLYHGEGAQQR	Unambiguous	1	1	O14980	C12(Carbamidomethyl)	HCD	1	0	1	1		1.47841e+08	0	1.598e-08	6.34929	0	7.82733	120	3	847.761	2541.27	6.5626	71.4584	31096	31096	MS2	0/0	QEX01_MF_210518_FL4-WT+KRAS-2_028.raw
									High			DLERDSGccVQNDHSGcIQTQR	Unambiguous	1	1		C8(Carbamidomethyl); C9(Carbamidomethyl); C17(Carbamidomethyl)	HCD	1	0	1	1		1050734632	0	3.083e-05	6.34839	1	0	47	2	1318.06	2635.11	3.97721	21.66	5101	5101	MS2	0/0	QEX01_MF_210321_FF4-WT-KRAS_119.raw
			High									SKELTTEIDNNIEQISSYKSEITELR	Unambiguous	2	1	P13645		HCD	1	0	1	1		176159104	0	0.0006273	6.34289	2	49.1068	50	4	760.892	3040.55	4.79596	63.9848	26080	26080	MS2	0/0	QEX01_MF_210321_FF2-VEC-RAS_115.raw
							High					VLTFALSEEVRPQDTVSVIGGVAGGSK	Unambiguous	1	1	P55786		HCD	1	0	1	1		507448925	0	0.001031	6.34176	0	5.57424	59	3	906.16	2716.47	5.15416	64.3965	28095	28095	MS2	0/0	QEX01_MF_210518_FL3-WT+GFP-2_026.raw
									High			KQVVIDGETcLLDILDTAGQEEYSAmR	Unambiguous	3	1	P01116	C10(Carbamidomethyl); M26(Oxidation)	HCD	1	0	1	1		391734322	0	2.941e-05	6.34059	1	0	113	3	1024.17	3070.49	4.70101	70.6859	30971	30971	MS2	0/0	QEX01_MF_210321_FF4-WT-KRAS_119.raw
						High						LDINLLDNVVNcLYHGEGAQQR	Unambiguous	1	1	O14980	C12(Carbamidomethyl)	HCD	1	0	1	1		144763461	0	1.306e-11	6.33733	0	1.02442	120	3	847.761	2541.27	6.34644	72.7079	31683	31683	MS2	0/0	QEX01_MF_210321_FF3-WT-GFP_117.raw
	High											HGVQELEIELQSQLSK	Unambiguous	2	1	P35527		HCD	1	0	1	1		213596061	0	5.539e-12	6.33567	0	6.75746	75	2	919.491	1837.97	5.11966	60.7265	24375	24375	MS2	0/0	QEX01_MF_210518_FL1-VEC+GFP-2_022.raw
				High								QLFHPEQLITGKEDAANNYAR	Unambiguous	6	2	P68363;Q9BQE3		HCD	1	0	1	1		855543679	0	2.277e-09	6.33456	1	3.2522	48	3	805.743	2415.21	3.48454	47.9085	17796	17796	MS2	0/0	QEX01_MF_210518_FL2-VEC+KRAS-2_024.raw
									High			QTQIFTTYSDNQPGVLIQVYEGER	Unambiguous	2	2	P34931;P0DMV8		HCD	1	0	1	1		1802026340	0	3.841e-05	6.33371	0	0	28	2	1393.69	2786.38	5.37261	67.8721	29738	29738	MS2	0/0	QEX01_MF_210321_FF4-WT-KRAS_119.raw
						High						RDQNFAGATAIHHPNVAEK	Unambiguous	1	1	sp		HCD	1	0	1	1		718945734	0	1.671e-11	6.33147	1	10.4768	18	3	692.685	2076.04	1.63201	20.9899	4688	4688	MS2	0/0	QEX01_MF_210321_FF3-WT-GFP_117.raw
						High						SDLEAQVESLKEELLcLK	Unambiguous	7	2	sp	C16(Carbamidomethyl)	HCD	1	0	1	1		2.23892e+07	0	1.023e-10	6.32837	1	14.2912	120	2	1052.56	2104.11	10.6562	70.5211	30872	30872	MS2	0/0	QEX01_MF_210321_FF3-WT-GFP_117.raw
						High						SDLEAQVESLKEELIcLK	Unambiguous	7	2	sp	C16(Carbamidomethyl)	HCD	1	0	1	2		2.23892e+07	0	1.023e-10	6.32837	1	14.2912	120	2	1052.56	2104.11	10.6562	70.5211	30872	30872	MS2	0/0	QEX01_MF_210321_FF3-WT-GFP_117.raw
									High			APGSSSSGANGDGSLAQSQTGAVVR	Unambiguous	1	1	sp		HCD	1	0	1	1		1674265400	0	9.598e-05	6.32243	0	15.4054	65	2	1131.05	2261.09	4.26222	31.08	9870	9870	MS2	0/0	QEX01_MF_210321_FF4-WT-KRAS_119.raw
						High						GGVSAVAGGVTAVGSAVVNKVPLTGK	Unambiguous	1	1	Q8WUH6		HCD	1	0	1	1		192849966	0	8.435e-14	6.32174	1	0	57	2	1148.16	2295.31	3.11027	61.454	26401	26401	MS2	0/0	QEX01_MF_210321_FF3-WT-GFP_117.raw
			High									GGGFGGGSGFGGGSGFGGGSGFSGGGFGGGGFGGGR	Unambiguous	1	1	sp		HCD	1	0	1	1		304170369	0	8.403e-05	6.31821	0	48.3424	32	2	1416.1	2831.2	2.33965	65.2299	26752	26752	MS2	0/0	QEX01_MF_210321_FF2-VEC-RAS_115.raw
										High		FWEVISDEHGIDPTGTYHGDSDLQLER	Unambiguous	2	2	P68371;P04350		HCD	1	0	1	1		1667614640	0	1.096e-08	6.31733	0	14.4724	13	3	1039.48	3116.42	0.428194	61.7237	26531	26531	MS2	0/0	QEX01_MF_210518_FL4-WT+KRAS-2_028.raw
										High		QTQIFTTYSDNQPGVLIQVYEGER	Unambiguous	2	2	P34931;P0DMV8		HCD	1	0	1	1		2590970164	0	7.133e-12	6.31391	0	0	22	2	1393.69	2786.37	3.44499	66.6232	29116	29116	MS2	0/0	QEX01_MF_210518_FL4-WT+KRAS-2_028.raw
							High					LILPVGPAGGNQmLEQYDKLQDGSIK	Unambiguous	1	1	P22061	M13(Oxidation)	HCD	1	0	1	1		1835199265	0	0.001691	6.31351	1	1.48231	32	3	934.162	2800.47	6.21716	60.7181	26046	26046	MS2	0/0	QEX01_MF_210518_FL3-WT+GFP-2_026.raw
	High											KEAEScDcLQGFQLTHSLGGGTGSGmGTLLISK	Unambiguous	5	3	P68371;P07437;P04350	C6(Carbamidomethyl); C8(Carbamidomethyl); M26(Oxidation)	HCD	1	0	1	1		353126835	0	3.559e-08	6.31214	1	6.98417	49	4	864.665	3455.64	3.61238	57.6871	22834	22834	MS2	0/0	QEX01_MF_210518_FL1-VEC+GFP-2_022.raw
	High											KEAEScDcLQGFQLTHSLGGGTGSGmGTLLLSK	Unambiguous	5	3	P68371;P07437;P04350	C6(Carbamidomethyl); C8(Carbamidomethyl); M26(Oxidation)	HCD	1	0	1	2		353126835	0	3.559e-08	6.31214	1	6.98417	49	4	864.665	3455.64	3.61238	57.6871	22834	22834	MS2	0/0	QEX01_MF_210518_FL1-VEC+GFP-2_022.raw
									High			KQISNLQQSISDAEQRGENALK	Unambiguous	2	1	P04264		HCD	1	0	1	1		3.82848e+08	0	0.0006164	6.3113	2	7.34893	58	3	819.764	2457.28	2.91016	49.7403	20017	20017	MS2	0/0	QEX01_MF_210321_FF4-WT-KRAS_119.raw
							High					ASASGSGAQVGGPISSGSSASSVTVTR	Unambiguous	1	1	P02545		HCD	1	0	1	1		92112916	0	4.188e-06	6.31123	0	0	120	2	1183.09	2365.17	3.87253	35.2918	12232	12232	MS2	0/0	QEX01_MF_210518_FL3-WT+GFP-2_026.raw
										High		VETGVLKPGMVVTFAPVNVTTEVK	Unambiguous	2	1	P68104		HCD	1	0	1	1		1171511786	0	3.669e-06	6.31064	0	0	31	2	1258.2	2515.39	3.46211	63.0435	27248	27248	MS2	0/0	QEX01_MF_210518_FL4-WT+KRAS-2_028.raw
High												ILLENLGEASSQPSPTQSVQETVR	Unambiguous	1	1	Q709C8		HCD	1	0	1	1		235588873	0	4.209e-13	6.30989	0	33.6087	70	2	1292.17	2583.33	3.23572	61.0559	23965	23965	MS2	0/0	QEX01_MF_210321_FF1-VEC-GFP_113.raw
							High					mSGEcAPNVSVSVSTSHTTISGGGSR	Unambiguous	2	1	P04264	M1(Oxidation); C5(Carbamidomethyl)	HCD	1	0	1	1		160478584	0	2.588e-05	6.30916	0	3.61584	57	3	861.062	2581.17	3.31748	33.2569	11163	11163	MS2	0/0	QEX01_MF_210518_FL3-WT+GFP-2_026.raw
						High						LTMmWEEVTcPIcLDPFVEPVSIEcGHSFcQEcISQVGK	Unambiguous	1	1	P19474	M4(Oxidation); C10(Carbamidomethyl); C13(Carbamidomethyl); C25(Carbamidomethyl); C30(Carbamidomethyl); C33(Carbamidomethyl)	HCD		0.0277	2	2		1.75144e+07	0	3.006e-13	6.30512	0	11.8087	120	4	1173.02	4689.07	2.14056	72.8932	31751	31751	MS2	0/0	QEX01_MF_210321_FF3-WT-GFP_117.raw
									High			VETGVLKPGMVVTFAPVNVTTEVK	Unambiguous	2	1	P68104		HCD	1	0	1	1		1044959888	0	0.008664	6.30384	0	0	62	2	1258.2	2515.39	1.52094	64.3975	27958	27958	MS2	0/0	QEX01_MF_210321_FF4-WT-KRAS_119.raw
										High		RVLGQLHGGPSScSATGADRSDYYGR	Unambiguous	1	1	sp	C13(Carbamidomethyl)	HCD	1	0	1	1		2.07741e+09	0	1.01e-06	6.30373	2	4.11032	17	4	692.581	2767.3	2.35464	25.7522	7038	7038	MS2	0/0	QEX01_MF_210518_FL4-WT+KRAS-2_028.raw
						High						QITIIDSPSFIVSPLNSSSALALR	Unambiguous	1	1	Q9BVP2		HCD	1	0	1	1		293882716	0	1.121e-18	6.30341	0	0	61	2	1265.2	2529.4	2.40919	73.4223	31971	31971	MS2	0/0	QEX01_MF_210321_FF3-WT-GFP_117.raw
						High						NFESLSEAFSVASAAAVLSHNR	Unambiguous	1	1	P04844		HCD	1	0	1	1		116615710	0	1.083e-13	6.30281	0	4.98868	118	2	1154.08	2307.15	5.40584	70.167	30739	30739	MS2	0/0	QEX01_MF_210321_FF3-WT-GFP_117.raw
						High						ERDLERDSGccVQNDHSGcIQTQR	Unambiguous	1	1		C10(Carbamidomethyl); C11(Carbamidomethyl); C19(Carbamidomethyl)	HCD	1	0	1	1		1.12221e+09	0	5.094e-10	6.30275	2	0	8	3	974.089	2920.25	1.8138	20.4876	4378	4378	MS2	0/0	QEX01_MF_210321_FF3-WT-GFP_117.raw
							High					TLTAVHDAILEDLVFPSEIVGKR	Unambiguous	1	1	P62081		HCD	1	0	1	1		380218226	0	0.0001878	6.30039	1	15.4785	68	3	841.802	2523.39	4.09914	67.7215	29820	29820	MS2	0/0	QEX01_MF_210518_FL3-WT+GFP-2_026.raw
			High									RDQNFAGATAIHHPNVAEK	Unambiguous	1	1	sp		HCD	1	0	1	1		597389740	0	0.0009575	6.29801	1	49.0483	18	3	692.686	2076.04	2.6904	21.3524	4758	4758	MS2	0/0	QEX01_MF_210321_FF2-VEC-RAS_115.raw
	High											IITHPNFNGNTLDNDIMLIK	Unambiguous	1	1	sp		HCD	1	0	1	1		730756168	0	3.014e-09	6.29622	0	6.36399	69	2	1142.1	2283.19	3.07559	61.3682	24718	24718	MS2	0/0	QEX01_MF_210518_FL1-VEC+GFP-2_022.raw
			High									ELEQVcNPIISGLYQGAGGPGPGGFGAQGPK	Unambiguous	1	1	P0DMV8	C6(Carbamidomethyl)	HCD	1	0	1	1		886901158	0	0.0001626	6.29309	0	1.9751	28	3	1019.17	3055.5	2.01837	68.6672	28372	28372	MS2	0/0	QEX01_MF_210321_FF2-VEC-RAS_115.raw
							High					NQILNLTTDNANILLQIDNAR	Unambiguous	2	1	P13645		HCD	1	0	1	1		972388257	0	3.35e-05	6.29308	0	4.68699	14	2	1184.14	2367.27	3.18931	69.6888	30799	30799	MS2	0/0	QEX01_MF_210518_FL3-WT+GFP-2_026.raw
										High		LILPVGPAGGNQmLEQYDKLQDGSIK	Unambiguous	1	1	P22061	M13(Oxidation)	HCD	1	0	1	1		2532728426	0	1.866e-06	6.28905	1	14.7271	60	3	934.163	2800.47	6.93638	60.7251	25971	25971	MS2	0/0	QEX01_MF_210518_FL4-WT+KRAS-2_028.raw
							High					GDNVYEFHLEFLDLVKPEPVYK	Unambiguous	1	1	Q9P035		HCD	1	0	1	1		2.76675e+08	0	0.001329	6.28807	0	18.6001	50	3	884.458	2651.36	8.16703	67.9134	29921	29921	MS2	0/0	QEX01_MF_210518_FL3-WT+GFP-2_026.raw
	High											LLSRPQDVLEGVVLSPSLEAR	Unambiguous	2	1	Q5T9A4		HCD	1	0	1	1		7.05772e+08	0	1.442e-09	6.28411	0	16.3661	77	3	760.099	2278.28	2.06466	65.1338	26653	26653	MS2	0/0	QEX01_MF_210518_FL1-VEC+GFP-2_022.raw
						High						KITAFVPNDGcLNFIEENDEVLVAGFGR	Unambiguous	1	1	P62266	C11(Carbamidomethyl)	HCD	1	0	1	1		4.84982e+08	0	3.705e-13	6.28354	1	14.8534	105	3	1042.19	3124.55	4.34086	71.2591	31146	31146	MS2	0/0	QEX01_MF_210321_FF3-WT-GFP_117.raw
										High		ADRDESSPYAAMLAAQDVAQR	Unambiguous	1	1	P62263		HCD	1	0	1	1		223630507	0	6.46e-11	6.28305	1	0	76	2	1133.03	2265.06	-0.155121	56.1017	23422	23422	MS2	0/0	QEX01_MF_210518_FL4-WT+KRAS-2_028.raw
										High		LADQcTGLQGFLVFHSFGGGTGSGFTSLLmER	Unambiguous	3	2	P68363;Q9BQE3	C5(Carbamidomethyl); M30(Oxidation)	HCD	1	0	1	1		789802670	0	2.322e-09	6.28273	0	6.82422	99	3	1136.22	3406.64	7.01204	71.8742	31250	31250	MS2	0/0	QEX01_MF_210518_FL4-WT+KRAS-2_028.raw
						High						QTQIFTTYSDNQPGVLIQVYEGER	Unambiguous	2	2	P34931;P0DMV8		HCD	1	0	1	1		1520082641	0	2.675e-14	6.28139	0	0	48	2	1393.69	2786.38	5.37261	67.9333	29749	29749	MS2	0/0	QEX01_MF_210321_FF3-WT-GFP_117.raw
										High		SGPFGQIFRPDNFVFGQSGAGNNWAK	Unambiguous	5	5	Q13885;Q9BVA1;P68371;P07437;P04350		HCD	1	0	1	1		11462538657	0	1.068e-06	6.27948	0	10.1417	36	3	933.454	2798.35	1.58066	66.8822	29248	29248	MS2	0/0	QEX01_MF_210518_FL4-WT+KRAS-2_028.raw
										High		cQEVISWLDANTLAEKDEFEHK	Unambiguous	1	1	P0DMV8	C1(Carbamidomethyl)	HCD	1	0	1	1		1496575270	0	7.528e-08	6.27766	1	5.93045	26	3	888.088	2662.25	1.50607	61.029	26137	26137	MS2	0/0	QEX01_MF_210518_FL4-WT+KRAS-2_028.raw
							High					KPPNLSITIPPPEKETQAPGEQDSMLPEGFQNR	Unambiguous	1	1			HCD	1	0	1	1		2975492579	0	0.0001613	6.27443	1	0.973438	15	3	1215.95	3645.83	3.36832	58.0611	24546	24546	MS2	0/0	QEX01_MF_210518_FL3-WT+GFP-2_026.raw
							High					QTQIFTTYSDNQPGVLIQVYEGER	Unambiguous	2	2	P34931;P0DMV8		HCD	1	0	1	1		1.72121e+09	0	2.471e-05	6.27289	0	0	86	2	1393.69	2786.38	4.75928	66.66	29263	29263	MS2	0/0	QEX01_MF_210518_FL3-WT+GFP-2_026.raw
			High									GGGFGGGSGFGGGSGFGGGSGFSGGGFGGGGFGGGR	Unambiguous	1	1	sp		HCD	1	0	1	1		304170369	0	0.0002366	6.27141	0	48.3424	32	2	1416.1	2831.2	2.33965	65.2325	26754	26754	MS2	0/0	QEX01_MF_210321_FF2-VEC-RAS_115.raw
										High		VKADRDESSPYAAMLAAQDVAQR	Unambiguous	1	1	P62263		HCD	1	0	1	1		1277755756	0	9.174e-08	6.2685	2	7.36853	70	3	831.417	2492.23	6.02558	47.6474	18787	18787	MS2	0/0	QEX01_MF_210518_FL4-WT+KRAS-2_028.raw
							High					GSSGGGcFGGSSGGYGGLGGFGGGSFR	Unambiguous	1	1	P13645	C7(Carbamidomethyl)	HCD	1	0	1	1		891511746	0	2.162e-05	6.26824	0	0	39	2	1172	2342.99	3.83719	59.1747	25165	25165	MS2	0/0	QEX01_MF_210518_FL3-WT+GFP-2_026.raw
							High					EMAEIRDQMQQQLNDYEQLLDVK	Unambiguous	1	1	P20700		HCD	1	0	1	1		1174280762	0	0.003197	6.26684	1	40.2443	77	3	946.457	2837.36	4.67722	69.2971	30612	30612	MS2	0/0	QEX01_MF_210518_FL3-WT+GFP-2_026.raw
										High		ERDLERDSGccVQNDHSGcIQTQR	Unambiguous	1	1		C10(Carbamidomethyl); C11(Carbamidomethyl); C19(Carbamidomethyl)	HCD	1	0	1	1		7500074035	0	6.245e-07	6.26561	2	0.695478	3	4	730.817	2920.25	-0.364473	19.3512	3633	3633	MS2	0/0	QEX01_MF_210518_FL4-WT+KRAS-2_028.raw
										High		ISTEVGITNVDLSTVDKDQSIAPK	Unambiguous	1	1	P04844		HCD	1	0	1	1		163877407	0	1.747e-07	6.26425	1	0	62	2	1265.67	2530.33	3.75635	57.4816	24169	24169	MS2	0/0	QEX01_MF_210518_FL4-WT+KRAS-2_028.raw
									High			RDQNFAGATAIHHPNVAEK	Unambiguous	1	1	sp		HCD	1	0	1	1		673425744	0	0.00414	6.26279	1	5.44765	18	3	692.685	2076.04	1.80841	21.1585	4797	4797	MS2	0/0	QEX01_MF_210321_FF4-WT-KRAS_119.raw
			High									GGSGGSHGGGSGFGGESGGSYGGGEEASGSGGGYGGGSGK	Unambiguous	2	1	P35527		HCD	1	0	1	1		1.90451e+08	0	0.001555	6.26248	0	6.45701	65	4	806.578	3223.29	2.38828	22.4539	5370	5370	MS2	0/0	QEX01_MF_210321_FF2-VEC-RAS_115.raw
				High								AYHEQLSVAEITNAcFEPANQMVK	Unambiguous	5	2	P68363;Q6PEY2	C15(Carbamidomethyl)	HCD	1	0	1	1		766326522	0	2.842e-09	6.26153	0	44.6596	68	3	917.442	2750.31	7.04969	59.5686	23741	23741	MS2	0/0	QEX01_MF_210518_FL2-VEC+KRAS-2_024.raw
										High		AFRHPEEMDRPHALHPPLTPGVLSLTSFTSVR	Unambiguous	1	1			HCD	1	0	1	1		566913046	0	0.0001133	6.26128	1	13.7951	67	3	1199.29	3595.87	2.74828	57.6872	24279	24279	MS2	0/0	QEX01_MF_210518_FL4-WT+KRAS-2_028.raw
High												HGSGSGHSSSYGQHGSGSGWSSSSGR	Unambiguous	1	1	Q86YZ3		HCD	1	0	1	1		6.96807e+07	0	3.837e-07	6.2593	0	1.97314	120	4	620.013	2477.03	4.29369	19.6055	3223	3223	MS2	0/0	QEX01_MF_210321_FF1-VEC-GFP_113.raw
						High						GGGFGGGSGFGGGSGFGGGSGFSGGGFGGGGFGGGR	Unambiguous	1	1	sp		HCD	1	0	1	1		259791663	0	3.229e-15	6.25262	0	52.5152	26	2	1416.11	2831.21	4.49545	65.3256	28462	28462	MS2	0/0	QEX01_MF_210321_FF3-WT-GFP_117.raw
							High					NLNTLcWAIGSISGAMHEEDEKR	Unambiguous	1	1	O14980	C6(Carbamidomethyl)	HCD	1	0	1	1		3.73491e+08	0	8.259e-05	6.24963	1	26.7548	25	4	658.565	2631.24	2.79169	65.2572	28545	28545	MS2	0/0	QEX01_MF_210518_FL3-WT+GFP-2_026.raw
									High			DIENQYETQITQIEHEVSSSGQEVQSSAK	Unambiguous	2	1	P35527		HCD	1	0	1	1		1893819196	0	0.000645	6.24923	0	11.5629	74	3	1088.85	3264.54	6.4438	67.1044	29365	29365	MS2	0/0	QEX01_MF_210321_FF4-WT-KRAS_119.raw
										High		MGYAEEAPYDAIHVGAAAPVVPQALIDQLKPGGR	Unambiguous	1	1	P22061		HCD	1	0	1	1		666334416	0	2.041e-07	6.24578	0	5.38467	64	3	1168.94	3504.81	3.78142	66.2321	28919	28919	MS2	0/0	QEX01_MF_210518_FL4-WT+KRAS-2_028.raw
										High		HRDHAmVPLEEAAQEYQEK	Unambiguous	1	1	P19474	M6(Oxidation)	HCD	1	0	1	1		906892454	0	1.941e-08	6.24537	1	6.1614	45	3	766.361	2297.07	3.08324	30.4916	9417	9417	MS2	0/0	QEX01_MF_210518_FL4-WT+KRAS-2_028.raw
							High					cKAEHDQLLLNYAK	Unambiguous	1	1	P20700	C1(Carbamidomethyl)	HCD	1	0	1	1		5.78971e+08	0	0.0002254	6.24246	1	7.74525	45	2	851.937	1702.87	5.17695	30.5978	9675	9675	MS2	0/0	QEX01_MF_210518_FL3-WT+GFP-2_026.raw
									High			REcPSDEcGAGVFMASHFDR	Unambiguous	1	1	P62979	C3(Carbamidomethyl); C8(Carbamidomethyl)	HCD	1	0	1	1		6.75939e+08	0	0.0003593	6.24246	1	24.7182	55	3	776.66	2327.97	2.58328	42.192	15882	15882	MS2	0/0	QEX01_MF_210321_FF4-WT-KRAS_119.raw
						High						ERDLERDSGccVQNDHSGcIQTQR	Unambiguous	1	1		C10(Carbamidomethyl); C11(Carbamidomethyl); C19(Carbamidomethyl)	HCD	1	0	1	1		3372295947	0	1.393e-10	6.24154	2	2.38349	17	4	730.818	2920.25	1.30758	20.4699	4367	4367	MS2	0/0	QEX01_MF_210321_FF3-WT-GFP_117.raw
	High											NQILNLTTDNANILLQIDNAR	Unambiguous	2	1	P13645		HCD	1	0	1	1		2.31442e+07	0	5.387e-12	6.24148	0	17.2693	120	2	1184.14	2367.28	5.4582	69.7106	28536	28536	MS2	0/0	QEX01_MF_210518_FL1-VEC+GFP-2_022.raw
[truncated: 33,560 more rows]
